# Supplementary material for: Data related to the microstructural identification and analyzing the mechanical properties of maraging stainless steel 13Cr10Ni1.7Mo2Al0.4Mn0.4Si (commercially known as CX) processed by laser powder bed fusion method
Source: Data Brief. 2022 Jan 24;41:107856. doi: 10.1016/j.dib.2022.107856 (PMC8814306; doi:10.1016/j.dib.2022.107856)
Supplement: Supplementary file 1 [file mmc1.zip]

Archive with 12 entries (11 files):
- Supplementary material/
- Supplementary material/DIC.xlsx
- Supplementary material/EDS.docx
- Supplementary material/Horizontal (as-built).txt
- Supplementary material/Horizontal (as-built).zon
- Supplementary material/Horizontal (heat-treated).zon
- Supplementary material/Table A.docx
- Supplementary material/Table B.docx
- Supplementary material/Vertical (as-built).txt
- Supplementary material/Vertical (as-built).zon
- Supplementary material/Vertical (heat-treated).txt
- Supplementary material/Vertical (heat-treated).zon
