# Supplementary material for: Data related to the microstructural identification and analyzing the mechanical properties of maraging stainless steel 13Cr10Ni1.7Mo2Al0.4Mn0.4Si (commercially known as CX) processed by laser powder bed fusion method
Source: Data Brief. 2022 Jan 24;41:107856. doi: 10.1016/j.dib.2022.107856 (PMC8814306; doi:10.1016/j.dib.2022.107856)
Supplement: Supplementary file 1 [file mmc1.zip › Supplementary material/DIC.xlsx]

## Sheet: HM2
Index	Necking point 1.eps1 [True strain]	True stress 1 (signal) [V]	True stress 1 [Mpa]
1	0	0	0
2	7.7e-05	0.00064	12.8
3	0.000153	0.00128	25.6
4	0.00023	0.001921	38.42
5	0.000307	0.002563	51.26
6	0.000384	0.003207	64.14
7	0.00046	0.003854	77.08
8	0.000538	0.004505	90.1
9	0.000615	0.005161	103.22
10	0.000692	0.005822	116.44
11	0.00077	0.00649	129.8
12	0.000848	0.007164	143.28
13	0.000926	0.007847	156.94
14	0.001005	0.008537	170.74
15	0.001083	0.009236	184.72
16	0.001162	0.009943	198.86
17	0.00124	0.010659	213.18
18	0.001318	0.011384	227.68
19	0.001396	0.012117	242.34
20	0.001474	0.012859	257.18
21	0.001552	0.013608	272.16
22	0.00163	0.014364	287.28
23	0.001707	0.015128	302.56
24	0.001783	0.015897	317.94
25	0.00186	0.016673	333.46
26	0.001936	0.017454	349.08
27	0.002011	0.018239	364.78
28	0.002087	0.019029	380.58
29	0.002162	0.019821	396.42
30	0.002237	0.020616	412.32
31	0.002312	0.021414	428.28
32	0.002387	0.022212	444.24
33	0.002463	0.023012	460.24
34	0.002538	0.023811	476.22
35	0.002614	0.02461	492.2
36	0.002691	0.025407	508.14
37	0.002768	0.026203	524.06
38	0.002845	0.026996	539.92
39	0.002924	0.027785	555.7
40	0.003003	0.028571	571.42
41	0.003084	0.029351	587.02
42	0.003165	0.030127	602.54
43	0.003247	0.030895	617.9
44	0.00333	0.031657	633.14
45	0.003413	0.032411	648.22
46	0.003498	0.033156	663.12
47	0.003583	0.033892	677.84
48	0.003669	0.034617	692.34
49	0.003755	0.035331	706.62
50	0.003841	0.036034	720.68
51	0.003927	0.036723	734.46
52	0.004013	0.0374	748
53	0.004098	0.038062	761.24
54	0.004183	0.038709	774.18
55	0.004267	0.039341	786.82
56	0.004351	0.039956	799.12
57	0.004434	0.040555	811.1
58	0.004516	0.041137	822.74
59	0.004597	0.041702	834.04
60	0.004677	0.042248	844.96
61	0.004756	0.042776	855.52
62	0.004835	0.043286	865.72
63	0.004912	0.043777	875.54
64	0.004989	0.044249	884.98
65	0.005065	0.044702	894.04
66	0.005141	0.045136	902.72
67	0.005215	0.045551	911.02
68	0.005289	0.045948	918.96
69	0.005362	0.046326	926.52
70	0.005435	0.046686	933.72
71	0.005507	0.047029	940.58
72	0.005579	0.047354	947.08
73	0.005651	0.047662	953.24
74	0.005723	0.047954	959.08
75	0.005795	0.04823	964.6
76	0.005867	0.048491	969.82
77	0.00594	0.048737	974.74
78	0.006013	0.048969	979.38
79	0.006088	0.049187	983.74
80	0.006163	0.049392	987.84
81	0.00624	0.049585	991.7
82	0.006318	0.049765	995.3
83	0.006398	0.049935	998.7
84	0.006481	0.050094	1001.88
85	0.006565	0.050243	1004.86
86	0.006651	0.050383	1007.66
87	0.00674	0.050514	1010.28
88	0.006831	0.050637	1012.74
89	0.006925	0.050752	1015.04
90	0.007021	0.05086	1017.2
91	0.00712	0.050961	1019.22
92	0.007221	0.051056	1021.12
93	0.007325	0.051146	1022.92
94	0.007432	0.05123	1024.6
95	0.007541	0.05131	1026.2
96	0.007653	0.051385	1027.7
97	0.007767	0.051456	1029.12
98	0.007883	0.051524	1030.48
99	0.008002	0.051588	1031.76
100	0.008123	0.051649	1032.98
101	0.008245	0.051707	1034.14
102	0.008369	0.051763	1035.26
103	0.008494	0.051817	1036.34
104	0.008621	0.051868	1037.36
105	0.008748	0.051918	1038.36
106	0.008877	0.051966	1039.32
107	0.009005	0.052013	1040.26
108	0.009134	0.052058	1041.16
109	0.009262	0.052102	1042.04
110	0.00939	0.052145	1042.9
111	0.009518	0.052187	1043.74
112	0.009645	0.052228	1044.56
113	0.009771	0.052269	1045.38
114	0.009896	0.052309	1046.18
115	0.01002	0.052349	1046.98
116	0.010143	0.052388	1047.76
117	0.010264	0.052427	1048.54
118	0.010384	0.052466	1049.32
119	0.010502	0.052504	1050.08
120	0.010618	0.052543	1050.86
121	0.010732	0.05258	1051.6
122	0.010845	0.052618	1052.36
123	0.010956	0.052656	1053.12
124	0.011066	0.052693	1053.86
125	0.011174	0.05273	1054.6
126	0.011281	0.052767	1055.34
127	0.011386	0.052804	1056.08
128	0.011489	0.052841	1056.82
129	0.01159	0.052877	1057.54
130	0.01169	0.052914	1058.28
131	0.011788	0.052951	1059.02
132	0.011884	0.052987	1059.74
133	0.011978	0.053024	1060.48
134	0.01207	0.05306	1061.2
135	0.012161	0.053096	1061.92
136	0.012251	0.053133	1062.66
137	0.012339	0.053169	1063.38
138	0.012425	0.053206	1064.12
139	0.012511	0.053243	1064.86
140	0.012596	0.05328	1065.6
141	0.01268	0.053317	1066.34
142	0.012764	0.053355	1067.1
143	0.012848	0.053392	1067.84
144	0.012932	0.05343	1068.6
145	0.013017	0.053469	1069.38
146	0.013103	0.053507	1070.14
147	0.01319	0.053546	1070.92
148	0.013278	0.053586	1071.72
149	0.013368	0.053626	1072.52
150	0.013459	0.053667	1073.34
151	0.013552	0.053708	1074.16
152	0.013648	0.053751	1075.02
153	0.013746	0.053794	1075.88
154	0.013846	0.053838	1076.76
155	0.013949	0.053882	1077.64
156	0.014054	0.053928	1078.56
157	0.014163	0.053975	1079.5
158	0.014275	0.054022	1080.44
159	0.014389	0.054071	1081.42
160	0.014507	0.05412	1082.4
161	0.014627	0.054171	1083.42
162	0.014751	0.054222	1084.44
163	0.014877	0.054275	1085.5
164	0.015006	0.054329	1086.58
165	0.015138	0.054384	1087.68
166	0.015273	0.054439	1088.78
167	0.015411	0.054496	1089.92
168	0.015552	0.054554	1091.08
169	0.015695	0.054613	1092.26
170	0.015841	0.054673	1093.46
171	0.015989	0.054733	1094.66
172	0.016139	0.054795	1095.9
173	0.016292	0.054857	1097.14
174	0.016446	0.054919	1098.38
175	0.016603	0.054982	1099.64
176	0.016761	0.055045	1100.9
177	0.016922	0.055108	1102.16
178	0.017083	0.055171	1103.42
179	0.017247	0.055235	1104.7
180	0.017412	0.055297	1105.94
181	0.017578	0.05536	1107.2
182	0.017747	0.055423	1108.46
183	0.017916	0.055485	1109.7
184	0.018088	0.055546	1110.92
185	0.018261	0.055607	1112.14
186	0.018437	0.055668	1113.36
187	0.018615	0.055728	1114.56
188	0.018794	0.055787	1115.74
189	0.018976	0.055846	1116.92
190	0.019161	0.055904	1118.08
191	0.019347	0.055962	1119.24
192	0.019536	0.056019	1120.38
193	0.019727	0.056076	1121.52
194	0.01992	0.056131	1122.62
195	0.020116	0.056187	1123.74
196	0.020313	0.056241	1124.82
197	0.020512	0.056295	1125.9
198	0.020713	0.056349	1126.98
199	0.020916	0.056402	1128.04
200	0.021119	0.056454	1129.08
201	0.021325	0.056506	1130.12
202	0.021531	0.056557	1131.14
203	0.021738	0.056608	1132.16
204	0.021946	0.056658	1133.16
205	0.022154	0.056708	1134.16
206	0.022363	0.056758	1135.16
207	0.022573	0.056807	1136.14
208	0.022782	0.056855	1137.1
209	0.022992	0.056904	1138.08
210	0.023201	0.056951	1139.02
211	0.02341	0.056999	1139.98
212	0.023618	0.057046	1140.92
213	0.023826	0.057092	1141.84
214	0.024033	0.057139	1142.78
215	0.024239	0.057184	1143.68
216	0.024445	0.057229	1144.58
217	0.02465	0.057274	1145.48
218	0.024854	0.057318	1146.36
219	0.025057	0.057362	1147.24
220	0.02526	0.057405	1148.1
221	0.025462	0.057448	1148.96
222	0.025665	0.05749	1149.8
223	0.025867	0.057532	1150.64
224	0.026069	0.057573	1151.46
225	0.026271	0.057614	1152.28
226	0.026474	0.057654	1153.08
227	0.026677	0.057694	1153.88
228	0.02688	0.057733	1154.66
229	0.027084	0.057773	1155.46
230	0.027288	0.057812	1156.24
231	0.027493	0.057851	1157.02
232	0.027698	0.057889	1157.78
233	0.027903	0.057928	1158.56
234	0.028109	0.057966	1159.32
235	0.028315	0.058004	1160.08
236	0.028521	0.058041	1160.82
237	0.028728	0.058079	1161.58
238	0.028934	0.058116	1162.32
239	0.02914	0.058154	1163.08
240	0.029346	0.058191	1163.82
241	0.029552	0.058228	1164.56
242	0.029758	0.058264	1165.28
243	0.029963	0.058301	1166.02
244	0.030168	0.058337	1166.74
245	0.030373	0.058374	1167.48
246	0.030577	0.05841	1168.2
247	0.030781	0.058446	1168.92
248	0.030985	0.058482	1169.64
249	0.031188	0.058517	1170.34
250	0.031392	0.058553	1171.06
251	0.031595	0.058588	1171.76
252	0.031799	0.058624	1172.48
253	0.032003	0.058659	1173.18
254	0.032207	0.058694	1173.88
255	0.032411	0.058728	1174.56
256	0.032617	0.058763	1175.26
257	0.032822	0.058798	1175.96
258	0.033029	0.058833	1176.66
259	0.033235	0.058867	1177.34
260	0.033443	0.058901	1178.02
261	0.03365	0.058935	1178.7
262	0.033859	0.058969	1179.38
263	0.034067	0.059003	1180.06
264	0.034275	0.059036	1180.72
265	0.034484	0.059069	1181.38
266	0.034692	0.059102	1182.04
267	0.0349	0.059135	1182.7
268	0.035108	0.059167	1183.34
269	0.035315	0.059199	1183.98
270	0.035521	0.059231	1184.62
271	0.035727	0.059263	1185.26
272	0.035933	0.059295	1185.9
273	0.036138	0.059327	1186.54
274	0.036342	0.059358	1187.16
275	0.036546	0.05939	1187.8
276	0.03675	0.059421	1188.42
277	0.036954	0.059452	1189.04
278	0.037157	0.059483	1189.66
279	0.037361	0.059514	1190.28
280	0.037564	0.059545	1190.9
281	0.037768	0.059575	1191.5
282	0.037971	0.059605	1192.1
283	0.038175	0.059636	1192.72
284	0.038378	0.059666	1193.32
285	0.038582	0.059696	1193.92
286	0.038785	0.059726	1194.52
287	0.038988	0.059755	1195.1
288	0.039192	0.059785	1195.7
289	0.039395	0.059814	1196.28
290	0.039599	0.059843	1196.86
291	0.039802	0.059871	1197.42
292	0.040006	0.0599	1198
293	0.04021	0.059928	1198.56
294	0.040414	0.059956	1199.12
295	0.040619	0.059984	1199.68
296	0.040823	0.060012	1200.24
297	0.041028	0.060039	1200.78
298	0.041233	0.060066	1201.32
299	0.041439	0.060092	1201.84
300	0.041645	0.060118	1202.36
301	0.041852	0.060144	1202.88
302	0.042059	0.06017	1203.4
303	0.042268	0.060195	1203.9
304	0.042477	0.06022	1204.4
305	0.042687	0.060245	1204.9
306	0.042898	0.06027	1205.4
307	0.04311	0.060294	1205.88
308	0.043323	0.060319	1206.38
309	0.043538	0.060343	1206.86
310	0.043753	0.060367	1207.34
311	0.043971	0.060392	1207.84
312	0.044189	0.060416	1208.32
313	0.044409	0.060441	1208.82
314	0.044631	0.060465	1209.3
315	0.044855	0.060489	1209.78
316	0.04508	0.060514	1210.28
317	0.045306	0.060539	1210.78
318	0.045534	0.060563	1211.26
319	0.045764	0.060588	1211.76
320	0.045996	0.060612	1212.24
321	0.046229	0.060637	1212.74
322	0.046463	0.060661	1213.22
323	0.046699	0.060686	1213.72
324	0.046935	0.06071	1214.2
325	0.047173	0.060734	1214.68
326	0.047411	0.060759	1215.18
327	0.04765	0.060783	1215.66
328	0.047889	0.060807	1216.14
329	0.048128	0.060831	1216.62
330	0.048367	0.060854	1217.08
331	0.048606	0.060878	1217.56
332	0.048845	0.060901	1218.02
333	0.049084	0.060925	1218.5
334	0.049322	0.060948	1218.96
335	0.049559	0.060971	1219.42
336	0.049796	0.060993	1219.86
337	0.050033	0.061016	1220.32
338	0.050269	0.061038	1220.76
339	0.050505	0.06106	1221.2
340	0.05074	0.061082	1221.64
341	0.050975	0.061104	1222.08
342	0.05121	0.061126	1222.52
343	0.051444	0.061148	1222.96
344	0.051678	0.061169	1223.38
345	0.051912	0.061191	1223.82
346	0.052145	0.061212	1224.24
347	0.052378	0.061233	1224.66
348	0.052611	0.061253	1225.06
349	0.052844	0.061274	1225.48
350	0.053075	0.061294	1225.88
351	0.053307	0.061315	1226.3
352	0.053538	0.061335	1226.7
353	0.053769	0.061355	1227.1
354	0.053999	0.061374	1227.48
355	0.05423	0.061394	1227.88
356	0.05446	0.061413	1228.26
357	0.054689	0.061432	1228.64
358	0.054919	0.06145	1229
359	0.055149	0.061469	1229.38
360	0.05538	0.061488	1229.76
361	0.05561	0.061506	1230.12
362	0.055842	0.061524	1230.48
363	0.056074	0.061543	1230.86
364	0.056307	0.061561	1231.22
365	0.056541	0.06158	1231.6
366	0.056776	0.061598	1231.96
367	0.057013	0.061617	1232.34
368	0.057251	0.061636	1232.72
369	0.057491	0.061655	1233.1
370	0.057733	0.061674	1233.48
371	0.057977	0.061693	1233.86
372	0.058222	0.061713	1234.26
373	0.05847	0.061732	1234.64
374	0.058721	0.061752	1235.04
375	0.058973	0.061772	1235.44
376	0.059228	0.061793	1235.86
377	0.059486	0.061813	1236.26
378	0.059747	0.061834	1236.68
379	0.06001	0.061855	1237.1
380	0.060275	0.061876	1237.52
381	0.060543	0.061897	1237.94
382	0.060813	0.061918	1238.36
383	0.061086	0.061939	1238.78
384	0.061361	0.06196	1239.2
385	0.061637	0.061981	1239.62
386	0.061916	0.062002	1240.04
387	0.062196	0.062024	1240.48
388	0.062478	0.062045	1240.9
389	0.062762	0.062066	1241.32
390	0.063047	0.062087	1241.74
391	0.063334	0.062109	1242.18
392	0.063622	0.06213	1242.6
393	0.063911	0.062151	1243.02
394	0.064203	0.062171	1243.42
395	0.064495	0.062192	1243.84
396	0.064788	0.062212	1244.24
397	0.065083	0.062233	1244.66
398	0.065379	0.062253	1245.06
399	0.065676	0.062273	1245.46
400	0.065973	0.062292	1245.84
401	0.066272	0.062312	1246.24
402	0.066571	0.062331	1246.62
403	0.066871	0.062351	1247.02
404	0.067172	0.062369	1247.38
405	0.067474	0.062388	1247.76
406	0.067776	0.062407	1248.14
407	0.068079	0.062425	1248.5
408	0.068384	0.062444	1248.88
409	0.068689	0.062462	1249.24
410	0.068996	0.062481	1249.62
411	0.069304	0.062499	1249.98
412	0.069613	0.062518	1250.36
413	0.069924	0.062536	1250.72
414	0.070236	0.062555	1251.1
415	0.070551	0.062573	1251.46
416	0.070867	0.062592	1251.84
417	0.071184	0.062611	1252.22
418	0.071504	0.06263	1252.6
419	0.071825	0.062648	1252.96
420	0.072149	0.062667	1253.34
421	0.072474	0.062686	1253.72
422	0.072801	0.062705	1254.1
423	0.07313	0.062724	1254.48
424	0.073461	0.062743	1254.86
425	0.073795	0.062762	1255.24
426	0.07413	0.062781	1255.62
427	0.074467	0.0628	1256
428	0.074807	0.06282	1256.4
429	0.075149	0.062839	1256.78
430	0.075493	0.062858	1257.16
431	0.075839	0.062878	1257.56
432	0.076187	0.062897	1257.94
433	0.076538	0.062917	1258.34
434	0.076891	0.062937	1258.74
435	0.077247	0.062956	1259.12
436	0.077605	0.062976	1259.52
437	0.077965	0.062996	1259.92
438	0.078328	0.063016	1260.32
439	0.078694	0.063035	1260.7
440	0.079062	0.063055	1261.1
441	0.079434	0.063075	1261.5
442	0.079808	0.063095	1261.9
443	0.080186	0.063115	1262.3
444	0.080567	0.063135	1262.7
445	0.080952	0.063155	1263.1
446	0.081341	0.063175	1263.5
447	0.081734	0.063195	1263.9
448	0.082131	0.063215	1264.3
449	0.082532	0.063235	1264.7
450	0.082939	0.063256	1265.12
451	0.08335	0.063276	1265.52
452	0.083766	0.063296	1265.92
453	0.084188	0.063317	1266.34
454	0.084616	0.063337	1266.74
455	0.085049	0.063358	1267.16
456	0.085488	0.063379	1267.58
457	0.085934	0.063399	1267.98
458	0.086387	0.06342	1268.4
459	0.086846	0.063441	1268.82
460	0.087313	0.063462	1269.24
461	0.087786	0.063483	1269.66
462	0.088268	0.063504	1270.08
463	0.088757	0.063526	1270.52
464	0.089254	0.063547	1270.94
465	0.08976	0.063569	1271.38
466	0.090273	0.063591	1271.82
467	0.090796	0.063613	1272.26
468	0.091326	0.063635	1272.7
469	0.091866	0.063658	1273.16
470	0.092414	0.063681	1273.62
471	0.092972	0.063704	1274.08
472	0.093538	0.063727	1274.54
473	0.094114	0.063751	1275.02
474	0.094699	0.063774	1275.48
475	0.095293	0.063798	1275.96
476	0.095897	0.063822	1276.44
477	0.096511	0.063847	1276.94
478	0.097136	0.063871	1277.42
479	0.09777	0.063896	1277.92
480	0.098415	0.063921	1278.42
481	0.09907	0.063945	1278.9
482	0.099736	0.06397	1279.4
483	0.100413	0.063995	1279.9
484	0.101101	0.06402	1280.4
485	0.101799	0.064045	1280.9
486	0.102508	0.06407	1281.4
487	0.103228	0.064095	1281.9
488	0.103958	0.06412	1282.4
489	0.104699	0.064145	1282.9
490	0.105451	0.06417	1283.4
491	0.106213	0.064194	1283.88
492	0.106986	0.064219	1284.38
493	0.107769	0.064244	1284.88
494	0.108562	0.064268	1285.36
495	0.109366	0.064293	1285.86
496	0.11018	0.064317	1286.34
497	0.111005	0.064341	1286.82
498	0.11184	0.064366	1287.32
499	0.112685	0.06439	1287.8
500	0.11354	0.064414	1288.28
501	0.114406	0.064438	1288.76
502	0.115281	0.064463	1289.26
503	0.116167	0.064487	1289.74
504	0.117063	0.064511	1290.22
505	0.117969	0.064535	1290.7
506	0.118884	0.064559	1291.18
507	0.11981	0.064583	1291.66
508	0.120745	0.064608	1292.16
509	0.121689	0.064632	1292.64
510	0.122644	0.064656	1293.12
511	0.123608	0.06468	1293.6
512	0.124581	0.064704	1294.08
513	0.125564	0.064727	1294.54
514	0.126557	0.064751	1295.02
515	0.127559	0.064775	1295.5
516	0.128571	0.064798	1295.96
517	0.129592	0.064821	1296.42
518	0.130622	0.064845	1296.9
519	0.131662	0.064868	1297.36
520	0.132711	0.064891	1297.82
521	0.133769	0.064914	1298.28
522	0.134836	0.064936	1298.72
523	0.135912	0.064959	1299.18
524	0.136997	0.064982	1299.64
525	0.13809	0.065004	1300.08
526	0.139192	0.065027	1300.54
527	0.140302	0.065049	1300.98
528	0.141421	0.065071	1301.42
529	0.142547	0.065094	1301.88
530	0.143682	0.065116	1302.32
531	0.144824	0.065138	1302.76
532	0.145973	0.06516	1303.2
533	0.14713	0.065182	1303.64
534	0.148294	0.065204	1304.08
535	0.149465	0.065226	1304.52
536	0.150643	0.065247	1304.94
537	0.151827	0.065269	1305.38
538	0.153018	0.065291	1305.82
539	0.154217	0.065312	1306.24
540	0.155421	0.065334	1306.68
541	0.156632	0.065356	1307.12
542	0.15785	0.065378	1307.56
543	0.159074	0.0654	1308
544	0.160305	0.065422	1308.44
545	0.161543	0.065445	1308.9
546	0.162788	0.065467	1309.34
547	0.16404	0.06549	1309.8
548	0.1653	0.065513	1310.26
549	0.166568	0.065537	1310.74
550	0.167844	0.06556	1311.2
551	0.169129	0.065585	1311.7
552	0.170422	0.065609	1312.18
553	0.171725	0.065634	1312.68
554	0.173038	0.06566	1313.2
555	0.174361	0.065686	1313.72
556	0.175695	0.065712	1314.24
557	0.177039	0.065738	1314.76
558	0.178394	0.065765	1315.3
559	0.17976	0.065793	1315.86
560	0.181136	0.06582	1316.4
561	0.182524	0.065848	1316.96
562	0.183922	0.065876	1317.52
563	0.185331	0.065905	1318.1
564	0.18675	0.065934	1318.68
565	0.18818	0.065963	1319.26
566	0.18962	0.065992	1319.84
567	0.191069	0.066022	1320.44
568	0.192529	0.066051	1321.02
569	0.193997	0.066082	1321.64
570	0.195475	0.066112	1322.24
571	0.196961	0.066142	1322.84
572	0.198457	0.066173	1323.46
573	0.19996	0.066204	1324.08
574	0.201473	0.066235	1324.7
575	0.202994	0.066266	1325.32
576	0.204523	0.066298	1325.96
577	0.206061	0.066329	1326.58
578	0.207606	0.066361	1327.22
579	0.20916	0.066392	1327.84
580	0.210722	0.066424	1328.48
581	0.212291	0.066456	1329.12
582	0.213868	0.066487	1329.74
583	0.215452	0.066519	1330.38
584	0.217044	0.066551	1331.02
585	0.218641	0.066583	1331.66
586	0.220245	0.066615	1332.3
587	0.221855	0.066647	1332.94
588	0.22347	0.066679	1333.58
589	0.22509	0.066711	1334.22
590	0.226715	0.066743	1334.86
591	0.228343	0.066776	1335.52
592	0.229976	0.066808	1336.16
593	0.231613	0.06684	1336.8
594	0.233254	0.066873	1337.46
595	0.234898	0.066905	1338.1
596	0.236546	0.066937	1338.74
597	0.238198	0.06697	1339.4
598	0.239854	0.067002	1340.04
599	0.241515	0.067035	1340.7
600	0.24318	0.067068	1341.36
601	0.244849	0.067101	1342.02
602	0.246524	0.067135	1342.7
603	0.248205	0.067168	1343.36
604	0.249892	0.067202	1344.04
605	0.251585	0.067236	1344.72
606	0.253286	0.067271	1345.42
607	0.254994	0.067306	1346.12
608	0.25671	0.067342	1346.84
609	0.258434	0.067378	1347.56
610	0.260167	0.067415	1348.3
611	0.261909	0.067452	1349.04
612	0.26366	0.06749	1349.8
613	0.26542	0.067528	1350.56
614	0.26719	0.067566	1351.32
615	0.26897	0.067605	1352.1
616	0.270759	0.067645	1352.9
617	0.272558	0.067685	1353.7
618	0.274365	0.067725	1354.5
619	0.276182	0.067765	1355.3
620	0.278008	0.067805	1356.1
621	0.279842	0.067846	1356.92
622	0.281685	0.067887	1357.74
623	0.283535	0.067928	1358.56
624	0.285393	0.06797	1359.4
625	0.287259	0.068011	1360.22
626	0.289132	0.068053	1361.06
627	0.291011	0.068094	1361.88
628	0.292897	0.068136	1362.72
629	0.294788	0.068178	1363.56
630	0.296686	0.06822	1364.4
631	0.298588	0.068262	1365.24
632	0.300496	0.068304	1366.08
633	0.302408	0.068346	1366.92
634	0.304325	0.068388	1367.76
635	0.306246	0.068429	1368.58
636	0.308171	0.068471	1369.42
637	0.3101	0.068512	1370.24
638	0.312032	0.068554	1371.08
639	0.313968	0.068595	1371.9
640	0.315907	0.068636	1372.72
641	0.317848	0.068677	1373.54
642	0.319793	0.068717	1374.34
643	0.32174	0.068757	1375.14
644	0.32369	0.068797	1375.94
645	0.325643	0.068837	1376.74
646	0.327599	0.068876	1377.52
647	0.329558	0.068915	1378.3
648	0.33152	0.068954	1379.08
649	0.333485	0.068993	1379.86
650	0.335454	0.069031	1380.62
651	0.337428	0.06907	1381.4
652	0.339405	0.069108	1382.16
653	0.341388	0.069146	1382.92
654	0.343376	0.069184	1383.68
655	0.34537	0.069222	1384.44
656	0.347369	0.06926	1385.2
657	0.349376	0.069297	1385.94
658	0.35139	0.069335	1386.7
659	0.353411	0.069373	1387.46
660	0.355441	0.069411	1388.22
661	0.35748	0.069449	1388.98
662	0.359529	0.069488	1389.76
663	0.361587	0.069527	1390.54
664	0.363655	0.069566	1391.32
665	0.365734	0.069606	1392.12
666	0.367823	0.069647	1392.94
667	0.369923	0.069688	1393.76
668	0.372034	0.06973	1394.6
669	0.374156	0.069772	1395.44
670	0.376288	0.069816	1396.32
671	0.37843	0.06986	1397.2
672	0.380583	0.069904	1398.08
673	0.382746	0.06995	1399
674	0.384919	0.069996	1399.92
675	0.387102	0.070042	1400.84
676	0.389293	0.070089	1401.78
677	0.391493	0.070136	1402.72
678	0.393702	0.070184	1403.68
679	0.395918	0.070232	1404.64
680	0.398143	0.07028	1405.6
681	0.400375	0.070329	1406.58
682	0.402615	0.070377	1407.54
683	0.404863	0.070426	1408.52
684	0.407118	0.070476	1409.52
685	0.409381	0.070525	1410.5
686	0.41165	0.070575	1411.5
687	0.413927	0.070625	1412.5
688	0.416211	0.070675	1413.5
689	0.418503	0.070726	1414.52
690	0.420801	0.070777	1415.54
691	0.423107	0.070828	1416.56
692	0.425421	0.070879	1417.58
693	0.427742	0.070931	1418.62
694	0.430071	0.070984	1419.68
695	0.432409	0.071036	1420.72
696	0.434756	0.071089	1421.78
697	0.437112	0.071142	1422.84
698	0.439477	0.071196	1423.92
699	0.441852	0.07125	1425
700	0.444238	0.071304	1426.08
701	0.446633	0.071358	1427.16
702	0.449039	0.071412	1428.24
703	0.451456	0.071467	1429.34
704	0.453884	0.071522	1430.44
705	0.456323	0.071577	1431.54
706	0.458773	0.071632	1432.64
707	0.461233	0.071688	1433.76
708	0.463704	0.071743	1434.86
709	0.466186	0.071799	1435.98
710	0.468679	0.071855	1437.1
711	0.471182	0.071911	1438.22
712	0.473695	0.071967	1439.34
713	0.476218	0.072024	1440.48
714	0.478751	0.07208	1441.6
715	0.481293	0.072136	1442.72
716	0.483846	0.072193	1443.86
717	0.486408	0.072249	1444.98
718	0.48898	0.072306	1446.12
719	0.491562	0.072363	1447.26
720	0.494152	0.07242	1448.4
721	0.496752	0.072477	1449.54
722	0.49936	0.072533	1450.66
723	0.501977	0.07259	1451.8
724	0.504602	0.072647	1452.94
725	0.507235	0.072704	1454.08
726	0.509877	0.072761	1455.22
727	0.512526	0.072817	1456.34
728	0.515183	0.072874	1457.48
729	0.517849	0.07293	1458.6
730	0.520522	0.072987	1459.74
731	0.523204	0.073044	1460.88
732	0.525895	0.0731	1462
733	0.528594	0.073157	1463.14
734	0.531302	0.073214	1464.28
735	0.534019	0.07327	1465.4
736	0.536746	0.073327	1466.54
737	0.539482	0.073384	1467.68
738	0.542228	0.073441	1468.82
739	0.544984	0.073499	1469.98
740	0.54775	0.073556	1471.12
741	0.550527	0.073614	1472.28
742	0.553314	0.073672	1473.44
743	0.556112	0.073729	1474.58
744	0.558921	0.073788	1475.76
745	0.561741	0.073846	1476.92
746	0.564572	0.073904	1478.08
747	0.567415	0.073963	1479.26
748	0.57027	0.074021	1480.42
749	0.573138	0.07408	1481.6
750	0.576018	0.074138	1482.76
751	0.578911	0.074197	1483.94
752	0.581817	0.074256	1485.12
753	0.584736	0.074315	1486.3
754	0.587668	0.074373	1487.46
755	0.590614	0.074432	1488.64
756	0.593572	0.074491	1489.82
757	0.596544	0.07455	1491
758	0.59953	0.074608	1492.16
759	0.60253	0.074667	1493.34
760	0.605544	0.074726	1494.52
761	0.608572	0.074785	1495.7
762	0.611616	0.074844	1496.88
763	0.614674	0.074903	1498.06
764	0.617748	0.074962	1499.24
765	0.620837	0.075022	1500.44
766	0.623942	0.075083	1501.66
767	0.627062	0.075144	1502.88
768	0.630199	0.075205	1504.1
769	0.633351	0.075267	1505.34
770	0.636519	0.07533	1506.6
771	0.639704	0.075392	1507.84
772	0.642905	0.075456	1509.12
773	0.646123	0.075519	1510.38
774	0.649357	0.075584	1511.68
775	0.652609	0.075648	1512.96
776	0.655878	0.075714	1514.28
777	0.659164	0.07578	1515.6
778	0.662467	0.075846	1516.92
779	0.665788	0.075913	1518.26
780	0.669126	0.075981	1519.62
781	0.672482	0.076049	1520.98
782	0.675855	0.076117	1522.34
783	0.679244	0.076186	1523.72
784	0.682651	0.076255	1525.1
785	0.686075	0.076325	1526.5
786	0.689515	0.076395	1527.9
787	0.692971	0.076466	1529.32
788	0.696444	0.076537	1530.74
789	0.699932	0.076609	1532.18
790	0.703437	0.076681	1533.62
791	0.706957	0.076753	1535.06
792	0.710494	0.076826	1536.52
793	0.714047	0.076899	1537.98
794	0.717617	0.076972	1539.44
795	0.721203	0.077045	1540.9
796	0.724808	0.077119	1542.38
797	0.72843	0.077193	1543.86
798	0.732071	0.077267	1545.34
799	0.735731	0.077342	1546.84
800	0.73941	0.077417	1548.34
801	0.743109	0.077492	1549.84
802	0.746827	0.077568	1551.36
803	0.750565	0.077644	1552.88
804	0.754322	0.07772	1554.4
805	0.758099	0.077797	1555.94
806	0.761896	0.077873	1557.46
807	0.765713	0.07795	1559
808	0.76955	0.078027	1560.54
809	0.773407	0.078104	1562.08
810	0.777284	0.078181	1563.62
811	0.781182	0.078258	1565.16
812	0.785101	0.078335	1566.7
813	0.789042	0.078412	1568.24
814	0.793005	0.078488	1569.76
815	0.79699	0.078565	1571.3
816	0.800997	0.07864	1572.8
817	0.805027	0.078716	1574.32
818	0.809078	0.07879	1575.8
819	0.813151	0.078864	1577.28
820	0.817245	0.078937	1578.74
821	0.821361	0.079009	1580.18
822	0.825498	0.079079	1581.58
823	0.829656	0.079148	1582.96
824	0.833834	0.079215	1584.3
825	0.838034	0.07928	1585.6
826	0.842255	0.079343	1586.86
827	0.846495	0.079404	1588.08
828	0.850756	0.079462	1589.24
829	0.855037	0.079517	1590.34
830	0.859338	0.079569	1591.38
831	0.863659	0.079618	1592.36
832	0.868002	0.079663	1593.26
833	0.872366	0.079705	1594.1
834	0.876753	0.079743	1594.86
835	0.881163	0.079777	1595.54
836	0.885597	0.079807	1596.14
837	0.890057	0.079833	1596.66
838	0.894541	0.079854	1597.08
839	0.899052	0.079871	1597.42
840	0.903588	0.079883	1597.66
841	0.908151	0.07989	1597.8
842	0.912739	0.079893	1597.86
843	0.917352	0.079891	1597.82
844	0.921988	0.079883	1597.66
845	0.926648	0.079871	1597.42
846	0.931331	0.079855	1597.1
847	0.936034	0.079833	1596.66
848	0.940758	0.079806	1596.12
849	0.945502	0.079774	1595.48
850	0.950263	0.079738	1594.76
851	0.955042	0.079697	1593.94
852	0.959835	0.079652	1593.04
853	0.96464	0.079604	1592.08
854	0.969456	0.079553	1591.06
855	0.97428	0.079499	1589.98
856	0.979108	0.079444	1588.88
857	0.983939	0.079388	1587.76
