# Supplementary material for: Data related to the microstructural identification and analyzing the mechanical properties of maraging stainless steel 13Cr10Ni1.7Mo2Al0.4Mn0.4Si (commercially known as CX) processed by laser powder bed fusion method
Source: Data Brief. 2022 Jan 24;41:107856. doi: 10.1016/j.dib.2022.107856 (PMC8814306; doi:10.1016/j.dib.2022.107856)
Supplement: Supplementary file 1 [file mmc1.zip › Supplementary material/Horizontal (as-built).txt]

# Header: Project1::2000X-2-250221::New Partition::Grain Size   12/14/2021
# 
# Column 1-3: phi1, PHI, phi2 (orientation of point in radians)
# Column 4-5: x, y (coordinates of point in microns)
# Column 6:   IQ (image quality)
# Column 7:   CI (Confidence Index)
# Column 8:   Fit (degrees)
# Column 9:   Phase (index identifying phase)
# Column 10:  sem (detector signal value)
  4.07300   1.36992   6.24322      0.00000      0.00000 5820298.0  0.881  1      1  0.654  0.000000 4685142682711156200000000.000000  0.000000  0.000000 
  2.49025   1.53560   3.33863      0.20000      0.00000 3888590.5  0.881  1      1  0.660  0.000000 4685142682711156200000000.000000  0.000000  0.000000 
  0.63552   2.41655   6.02594      0.40000      0.00000 2582175.0  0.940  1      1  1.085  0.000000 4685142682711156200000000.000000  0.000000  0.000000 
  0.63201   2.42804   4.45162      0.60000      0.00000 3540913.5  0.940  1      1  0.575  0.000000 4685142682711156200000000.000000  0.000000  0.000000 
  0.63810   2.40510   4.46253      0.80000      0.00000 3365827.0  0.940  1      1  0.545  0.000000 4685142682711156200000000.000000  0.000000  0.000000 
  5.53279   1.39711   0.72641      1.00000      0.00000 3686507.5  0.940  1      1  0.493  0.000000 4685142682711156200000000.000000  0.000000  0.000000 
  5.53651   1.38284   0.71616      1.20000      0.00000 3389584.0  0.940  1      1  0.735  0.000000 4685142682711156200000000.000000  0.000000  0.000000 
  5.71597   1.57557   4.38841      1.40000      0.00000 2752970.3  0.881  1      1  1.590  0.000000 4685142682711156200000000.000000  0.000000  0.000000 
  5.71400   1.58479   4.40312      1.60000      0.00000 2537180.0  0.881  1      1  1.463  0.000000 4685142682711156200000000.000000  0.000000  0.000000 
  3.07400   1.10228   2.80143      1.80000      0.00000 1810249.1  0.000  3      1  2.099  0.000000 4685142682711156200000000.000000  0.000000  0.000000 
  3.10280   1.10394   5.92713      2.00000      0.00000 1546335.1  0.417  1      1  2.097  0.000000 4685142682711156200000000.000000  0.000000  0.000000 
  0.44363   0.27567   0.74633      2.20000      0.00000 2276301.5  0.369  1      1  1.188  0.000000 4685142682711156200000000.000000  0.000000  0.000000 
  4.33568   1.37049   6.10231      2.40000      0.00000 2764569.5  0.369  1      1  1.742  0.000000 4685142682711156200000000.000000  0.000000  0.000000 
  0.43666   0.27759   0.74348      2.60000      0.00000 2487836.8  0.369  1      1  1.712  0.000000 4685142682711156200000000.000000  0.000000  0.000000 
  0.71231   2.37837   4.56252      2.80000      0.00000 2635562.3  0.881  1      1  0.806  0.000000 4685142682711156200000000.000000  0.000000  0.000000 
  0.74161   2.37933   4.60423      3.00000      0.00000 2927146.8  0.881  1      1  0.659  0.000000 4685142682711156200000000.000000  0.000000  0.000000 
  0.85872   0.49223   5.55251      3.20000      0.00000 1945107.8  0.071  2      1  1.738  0.000000 4685142682711156200000000.000000  0.000000  0.000000 
  2.54836   1.58726   5.12514      3.40000      0.00000 2926287.0  0.881  1      1  0.904  0.000000 4685142682711156200000000.000000  0.000000  0.000000 
  5.68687   1.55912   4.29997      3.60000      0.00000 4548267.5  0.881  1      1  0.648  0.000000 4685142682711156200000000.000000  0.000000  0.000000 
  0.96698   1.97858   6.27657      3.80000      0.00000 5404986.5  0.881  1      1  0.536  0.000000 4685142682711156200000000.000000  0.000000  0.000000 
  4.11278   2.73857   1.57307      4.00000      0.00000 5037953.0  0.881  1      1  0.632  0.000000 4685142682711156200000000.000000  0.000000  0.000000 
  5.68247   1.56301   4.30329      4.20000      0.00000 3166724.0  0.881  1      1  1.304  0.000000 4685142682711156200000000.000000  0.000000  0.000000 
  2.48824   1.40330   3.51184      4.40000      0.00000 3268558.3  0.940  1      1  1.764  0.000000 4685142682711156200000000.000000  0.000000  0.000000 
  0.94674   0.41306   1.61740      4.60000      0.00000 3338104.0  0.940  1      1  0.964  0.000000 4685142682711156200000000.000000  0.000000  0.000000 
  4.07093   2.72368   1.50331      4.80000      0.00000 4001207.0  0.940  1      1  0.787  0.000000 4685142682711156200000000.000000  0.000000  0.000000 
  4.06295   2.72649   1.49806      5.00000      0.00000 4608368.0  0.940  1      1  0.654  0.000000 4685142682711156200000000.000000  0.000000  0.000000 
  0.99877   1.97419   0.03632      5.20000      0.00000 5345092.0  0.940  1      1  0.758  0.000000 4685142682711156200000000.000000  0.000000  0.000000 
  0.99304   1.97261   0.03707      5.40000      0.00000 5581405.0  0.940  1      1  0.754  0.000000 4685142682711156200000000.000000  0.000000  0.000000 
  4.02051   2.73233   1.46383      5.60000      0.00000 3734118.0  0.940  1      1  0.687  0.000000 4685142682711156200000000.000000  0.000000  0.000000 
  1.72856   1.31714   6.13751      5.80000      0.00000 3222610.0  0.607  1      1  0.933  0.000000 4685142682711156200000000.000000  0.000000  0.000000 
  2.55104   1.49834   5.12028      6.00000      0.00000 3412225.8  0.940  1      1  1.113  0.000000 4685142682711156200000000.000000  0.000000  0.000000 
  1.01136   1.97464   0.06991      6.20000      0.00000 3083890.0  0.940  1      1  0.945  0.000000 4685142682711156200000000.000000  0.000000  0.000000 
  1.72643   1.31066   6.15927      6.40000      0.00000 2798999.5  0.917  1      1  1.643  0.000000 4685142682711156200000000.000000  0.000000  0.000000 
  3.26163   1.69807   6.02219      6.60000      0.00000 3668746.0  0.917  1      1  1.028  0.000000 4685142682711156200000000.000000  0.000000  0.000000 
  3.26727   1.68522   6.03239      6.80000      0.00000 4623677.0  0.917  1      1  0.479  0.000000 4685142682711156200000000.000000  0.000000  0.000000 
  3.26452   1.68732   6.03196      7.00000      0.00000 4787173.0  0.917  1      1  0.513  0.000000 4685142682711156200000000.000000  0.000000  0.000000 
  3.27393   1.69381   6.03145      7.20000      0.00000 2485940.3  0.917  1      1  1.369  0.000000 4685142682711156200000000.000000  0.000000  0.000000 
  4.94917   1.84260   3.33553      7.40000      0.00000 1644063.9  0.917  1      1  1.866  0.000000 4685142682711156200000000.000000  0.000000  0.000000 
  5.72270   1.54647   0.98829      7.60000      0.00000 2159481.8  0.881  1      1  1.998  0.000000 4685142682711156200000000.000000  0.000000  0.000000 
  2.56190   1.60689   5.29332      7.80000      0.00000 2661319.3  0.881  1      1  1.198  0.000000 4685142682711156200000000.000000  0.000000  0.000000 
  0.95723   2.13517   6.22999      8.00000      0.00000 3686065.3  0.881  1      1  0.652  0.000000 4685142682711156200000000.000000  0.000000  0.000000 
  5.68958   1.52534   4.15741      8.20000      0.00000 3899873.0  0.881  1      1  0.582  0.000000 4685142682711156200000000.000000  0.000000  0.000000 
  2.54936   1.62065   5.26572      8.40000      0.00000 3818646.0  0.881  1      1  0.683  0.000000 4685142682711156200000000.000000  0.000000  0.000000 
  2.55427   1.63321   5.26182      8.60000      0.00000 4305458.5  0.881  1      1  0.476  0.000000 4685142682711156200000000.000000  0.000000  0.000000 
  2.55933   1.63438   5.24917      8.80000      0.00000 4772650.5  0.881  1      1  0.348  0.000000 4685142682711156200000000.000000  0.000000  0.000000 
  5.70044   1.50457   4.18093      9.00000      0.00000 4504384.0  0.881  1      1  0.661  0.000000 4685142682711156200000000.000000  0.000000  0.000000 
  2.56747   1.63412   5.24754      9.20000      0.00000 3696633.5  0.881  1      1  0.408  0.000000 4685142682711156200000000.000000  0.000000  0.000000 
  2.58181   1.63497   5.25774      9.40000      0.00000 3982282.0  0.881  1      1  0.619  0.000000 4685142682711156200000000.000000  0.000000  0.000000 
  5.71940   1.50687   4.16599      9.60000      0.00000 3480413.0  0.881  1      1  0.453  0.000000 4685142682711156200000000.000000  0.000000  0.000000 
  4.22846   2.60026   0.10394      9.80000      0.00000 2414194.0  0.881  1      1  1.217  0.000000 4685142682711156200000000.000000  0.000000  0.000000 
  2.84435   0.77365   2.91870     10.00000      0.00000 2805657.5  0.929  1      1  1.630  0.000000 4685142682711156200000000.000000  0.000000  0.000000 
  5.96952   2.38344   0.21861     10.20000      0.00000 2846199.0  0.929  1      1  1.371  0.000000 4685142682711156200000000.000000  0.000000  0.000000 
  1.14751   1.40838   0.76717     10.40000      0.00000 2307896.5  0.929  1      1  2.036  0.000000 4685142682711156200000000.000000  0.000000  0.000000 
  2.86904   0.80801   2.89806     10.60000      0.00000 2140464.0  0.929  1      1  1.430  0.000000 4685142682711156200000000.000000  0.000000  0.000000 
  1.02206   1.50268   0.88331     10.80000      0.00000 1878520.5  0.929  1      1  1.668  0.000000 4685142682711156200000000.000000  0.000000  0.000000 
  5.03040   1.20707   1.10251     11.00000      0.00000 1884237.0  0.012  1      1  2.286  0.000000 4685142682711156200000000.000000  0.000000  0.000000 
  6.15294   1.29232   4.64789     11.20000      0.00000 2114428.0  0.012  2      1  2.353  0.000000 4685142682711156200000000.000000  0.000000  0.000000 
  1.09060   1.44706   0.76545     11.40000      0.00000 2606972.3  0.929  1      1  1.204  0.000000 4685142682711156200000000.000000  0.000000  0.000000 
  1.07793   1.45496   0.77711     11.60000      0.00000 3167990.3  0.929  1      1  0.727  0.000000 4685142682711156200000000.000000  0.000000  0.000000 
  1.07430   1.44389   3.91186     11.80000      0.00000 3186415.3  0.929  1      1  0.912  0.000000 4685142682711156200000000.000000  0.000000  0.000000 
  4.22392   1.70683   5.51812     12.00000      0.00000 3330734.3  0.929  1      1  0.709  0.000000 4685142682711156200000000.000000  0.000000  0.000000 
  4.23630   1.70793   5.49823     12.20000      0.00000 3298488.3  0.929  1      1  1.483  0.000000 4685142682711156200000000.000000  0.000000  0.000000 
  4.21165   1.68698   5.46780     12.40000      0.00000 2549192.0  0.929  1      1  1.497  0.000000 4685142682711156200000000.000000  0.000000  0.000000 
  4.22302   1.67713   5.45845     12.60000      0.00000 3458407.8  0.929  1      1  0.861  0.000000 4685142682711156200000000.000000  0.000000  0.000000 
  4.21372   1.66581   5.46528     12.80000      0.00000 4020790.0  0.929  1      1  1.037  0.000000 4685142682711156200000000.000000  0.000000  0.000000 
  4.19718   1.65468   5.45494     13.00000      0.00000 4384110.5  0.929  1      1  0.593  0.000000 4685142682711156200000000.000000  0.000000  0.000000 
  2.72126   0.75054   3.02038     13.20000      0.00000 4434949.5  0.929  1      1  0.640  0.000000 4685142682711156200000000.000000  0.000000  0.000000 
  4.21153   1.65280   5.45635     13.40000      0.00000 4349947.0  0.929  1      1  0.614  0.000000 4685142682711156200000000.000000  0.000000  0.000000 
  4.21784   1.66462   5.47317     13.60000      0.00000 3945633.3  0.929  1      1  0.476  0.000000 4685142682711156200000000.000000  0.000000  0.000000 
  5.90547   2.37785   4.86033     13.80000      0.00000 4408608.5  0.929  1      1  0.699  0.000000 4685142682711156200000000.000000  0.000000  0.000000 
  5.91880   2.39465   4.85332     14.00000      0.00000 4884399.0  0.929  1      1  0.891  0.000000 4685142682711156200000000.000000  0.000000  0.000000 
  5.91946   2.39398   4.84887     14.20000      0.00000 3872961.0  0.929  1      1  0.759  0.000000 4685142682711156200000000.000000  0.000000  0.000000 
  5.93248   2.37868   4.86002     14.40000      0.00000 3413557.8  0.929  1      1  1.294  0.000000 4685142682711156200000000.000000  0.000000  0.000000 
  5.92462   2.36502   4.84690     14.60000      0.00000 2590140.8  0.929  1      1  1.896  0.000000 4685142682711156200000000.000000  0.000000  0.000000 
  1.65969   2.96908   6.06677     14.80000      0.00000 3454172.3  0.940  1      1  0.696  0.000000 4685142682711156200000000.000000  0.000000  0.000000 
  3.44749   1.60052   6.11744     15.00000      0.00000 5010959.0  0.940  1      1  0.634  0.000000 4685142682711156200000000.000000  0.000000  0.000000 
  3.44764   1.58207   6.10837     15.20000      0.00000 5365234.0  0.940  1      1  0.833  0.000000 4685142682711156200000000.000000  0.000000  0.000000 
  3.45086   1.56703   6.09548     15.40000      0.00000 5168573.0  0.940  1      1  0.675  0.000000 4685142682711156200000000.000000  0.000000  0.000000 
  1.88109   1.36807   3.14358     15.60000      0.00000 4851311.5  0.940  1      1  0.567  0.000000 4685142682711156200000000.000000  0.000000  0.000000 
  3.45564   1.57253   6.07508     15.80000      0.00000 5258092.0  0.940  1      1  0.560  0.000000 4685142682711156200000000.000000  0.000000  0.000000 
  1.78345   2.92805   6.19038     16.00000      0.00000 4622947.0  0.940  1      1  0.520  0.000000 4685142682711156200000000.000000  0.000000  0.000000 
  3.42934   1.60267   6.06297     16.20000      0.00000 4472091.0  0.940  1      1  0.519  0.000000 4685142682711156200000000.000000  0.000000  0.000000 
  3.42316   1.61308   6.05939     16.40000      0.00000 4231922.0  0.940  1      1  0.901  0.000000 4685142682711156200000000.000000  0.000000  0.000000 
  1.63248   2.90932   6.05364     16.60000      0.00000 3384009.3  0.940  1      1  0.527  0.000000 4685142682711156200000000.000000  0.000000  0.000000 
  1.57409   2.90569   6.00153     16.80000      0.00000 3598370.8  0.940  1      1  0.813  0.000000 4685142682711156200000000.000000  0.000000  0.000000 
  4.69098   0.25081   1.87005     17.00000      0.00000 4295013.0  0.940  1      1  0.582  0.000000 4685142682711156200000000.000000  0.000000  0.000000 
  1.86161   1.32743   3.06614     17.20000      0.00000 2692140.5  0.940  1      1  1.220  0.000000 4685142682711156200000000.000000  0.000000  0.000000 
  1.82010   1.45958   3.11065     17.40000      0.00000 4389446.5  0.940  1      1  0.548  0.000000 4685142682711156200000000.000000  0.000000  0.000000 
  1.82743   1.45965   3.11654     17.60000      0.00000 5353609.0  0.940  1      1  0.552  0.000000 4685142682711156200000000.000000  0.000000  0.000000 
  1.82746   1.45960   3.11885     17.80000      0.00000 5317669.5  0.940  1      1  0.553  0.000000 4685142682711156200000000.000000  0.000000  0.000000 
  1.82250   1.47315   3.12488     18.00000      0.00000 5408681.0  0.940  1      1  0.498  0.000000 4685142682711156200000000.000000  0.000000  0.000000 
  1.82021   1.47198   3.12111     18.20000      0.00000 5383814.5  0.940  1      1  0.572  0.000000 4685142682711156200000000.000000  0.000000  0.000000 
  1.80583   1.47361   3.12590     18.40000      0.00000 5479990.5  0.940  1      1  0.470  0.000000 4685142682711156200000000.000000  0.000000  0.000000 
  1.80046   1.47701   3.12245     18.60000      0.00000 5324695.5  0.940  1      1  0.448  0.000000 4685142682711156200000000.000000  0.000000  0.000000 
  1.79947   1.47524   3.12386     18.80000      0.00000 5563442.0  0.940  1      1  0.539  0.000000 4685142682711156200000000.000000  0.000000  0.000000 
  1.79108   1.47601   3.12193     19.00000      0.00000 5461450.5  0.940  1      1  0.419  0.000000 4685142682711156200000000.000000  0.000000  0.000000 
  1.79672   1.47791   3.12558     19.20000      0.00000 5298033.5  0.940  1      1  0.470  0.000000 4685142682711156200000000.000000  0.000000  0.000000 
  1.79357   1.47509   3.12160     19.40000      0.00000 5188089.0  0.940  1      1  0.467  0.000000 4685142682711156200000000.000000  0.000000  0.000000 
  1.78665   1.47850   6.25682     19.60000      0.00000 4173967.3  0.940  1      1  0.588  0.000000 4685142682711156200000000.000000  0.000000  0.000000 
  1.51807   3.04804   6.02078     19.80000      0.00000 3960663.5  0.940  1      1  0.736  0.000000 4685142682711156200000000.000000  0.000000  0.000000 
  3.35927   1.59796   6.21079     20.00000      0.00000 4273191.0  0.940  1      1  0.489  0.000000 4685142682711156200000000.000000  0.000000  0.000000 
  3.35842   1.60066   6.21559     20.20000      0.00000 4693596.5  0.940  1      1  0.561  0.000000 4685142682711156200000000.000000  0.000000  0.000000 
  1.78341   1.50555   3.11122     20.40000      0.00000 5008164.0  0.940  1      1  0.479  0.000000 4685142682711156200000000.000000  0.000000  0.000000 
  4.93403   1.63046   4.74317     20.60000      0.00000 2316058.3  0.940  1      1  1.260  0.000000 4685142682711156200000000.000000  0.000000  0.000000 
  1.81281   1.57464   6.19481     20.80000      0.00000 3133681.0  0.940  1      1  0.663  0.000000 4685142682711156200000000.000000  0.000000  0.000000 
  0.19709   3.05072   3.08316     21.00000      0.00000 3151898.3  0.940  1      1  1.143  0.000000 4685142682711156200000000.000000  0.000000  0.000000 
  1.83453   1.59486   6.17095     21.20000      0.00000 3426705.5  0.940  1      1  0.613  0.000000 4685142682711156200000000.000000  0.000000  0.000000 
  1.81538   1.57953   3.03686     21.40000      0.00000 3285134.5  0.940  1      1  0.497  0.000000 4685142682711156200000000.000000  0.000000  0.000000 
  3.37456   1.67055   6.27711     21.60000      0.00000 3469738.3  0.940  1      1  0.967  0.000000 4685142682711156200000000.000000  0.000000  0.000000 
  3.36328   1.65490   6.26940     21.80000      0.00000 3303612.8  0.940  1      1  0.758  0.000000 4685142682711156200000000.000000  0.000000  0.000000 
  1.78347   1.51324   6.25829     22.00000      0.00000 2497389.8  0.940  1      1  1.124  0.000000 4685142682711156200000000.000000  0.000000  0.000000 
  1.76787   1.50003   0.00117     22.20000      0.00000 4392329.5  0.940  1      1  0.535  0.000000 4685142682711156200000000.000000  0.000000  0.000000 
  1.77075   1.50065   6.28038     22.40000      0.00000 4268707.0  0.940  1      1  0.701  0.000000 4685142682711156200000000.000000  0.000000  0.000000 
  1.44065   3.06823   4.38263     22.60000      0.00000 3051735.3  0.940  1      1  1.567  0.000000 4685142682711156200000000.000000  0.000000  0.000000 
  4.99150   1.58252   4.65774     22.80000      0.00000 2776649.3  0.940  1      1  1.668  0.000000 4685142682711156200000000.000000  0.000000  0.000000 
  0.22848   0.03715   0.01609     23.00000      0.00000 3437555.0  0.940  1      1  0.846  0.000000 4685142682711156200000000.000000  0.000000  0.000000 
  4.93899   1.57071   4.68627     23.20000      0.00000 4247367.0  0.940  1      1  0.738  0.000000 4685142682711156200000000.000000  0.000000  0.000000 
  1.79313   1.56515   3.17325     23.40000      0.00000 4946965.0  0.940  1      1  0.494  0.000000 4685142682711156200000000.000000  0.000000  0.000000 
  1.78639   1.55134   3.17518     23.60000      0.00000 5253637.0  0.940  1      1  0.636  0.000000 4685142682711156200000000.000000  0.000000  0.000000 
  1.77799   1.54173   3.17904     23.80000      0.00000 5271615.5  0.940  1      1  0.418  0.000000 4685142682711156200000000.000000  0.000000  0.000000 
  1.78194   1.53035   0.04137     24.00000      0.00000 2750307.0  0.940  1      1  0.833  0.000000 4685142682711156200000000.000000  0.000000  0.000000 
  2.91184   2.35948   2.15790     24.20000      0.00000 2233580.8  0.940  1      1  1.174  0.000000 4685142682711156200000000.000000  0.000000  0.000000 
  2.91007   2.35835   2.16580     24.40000      0.00000 2099886.0  0.940  1      1  1.906  0.000000 4685142682711156200000000.000000  0.000000  0.000000 
  6.08407   0.79062   0.94079     24.60000      0.00000 3356996.8  0.940  1      1  0.682  0.000000 4685142682711156200000000.000000  0.000000  0.000000 
  6.09252   0.78215   0.95462     24.80000      0.00000 4373489.5  0.940  1      1  0.388  0.000000 4685142682711156200000000.000000  0.000000  0.000000 
  2.95835   2.35463   2.18778     25.00000      0.00000 4069013.5  0.940  1      1  0.583  0.000000 4685142682711156200000000.000000  0.000000  0.000000 
  6.05601   0.80035   0.98505     25.20000      0.00000 3590207.8  0.940  1      1  0.759  0.000000 4685142682711156200000000.000000  0.000000  0.000000 
  4.05198   1.19570   2.43750     25.40000      0.00000 3418577.3  0.940  1      1  0.984  0.000000 4685142682711156200000000.000000  0.000000  0.000000 
  4.06574   1.21120   5.56160     25.60000      0.00000 4194975.5  0.940  1      1  0.611  0.000000 4685142682711156200000000.000000  0.000000  0.000000 
  4.06721   1.21478   2.41519     25.80000      0.00000 3423298.5  0.940  1      1  0.817  0.000000 4685142682711156200000000.000000  0.000000  0.000000 
  5.99200   0.78861   4.20591     26.00000      0.00000 3581157.8  0.940  1      1  0.840  0.000000 4685142682711156200000000.000000  0.000000  0.000000 
  2.85794   2.37052   2.08661     26.20000      0.00000 3034874.8  0.940  1      1  0.799  0.000000 4685142682711156200000000.000000  0.000000  0.000000 
  1.67910   1.62058   4.58561     26.40000      0.00000 1714073.5  0.917  1      1  1.851  0.000000 4685142682711156200000000.000000  0.000000  0.000000 
  1.67967   1.60671   6.17018     26.60000      0.00000 2628751.8  0.917  1      1  1.222  0.000000 4685142682711156200000000.000000  0.000000  0.000000 
  6.04105   3.03075   4.37318     26.80000      0.00000 3191897.5  0.917  1      1  0.861  0.000000 4685142682711156200000000.000000  0.000000  0.000000 
  6.12298   3.02913   4.45481     27.00000      0.00000 3807979.5  0.917  1      1  0.768  0.000000 4685142682711156200000000.000000  0.000000  0.000000 
  6.07780   3.03098   4.41336     27.20000      0.00000 3765758.0  0.917  1      1  0.768  0.000000 4685142682711156200000000.000000  0.000000  0.000000 
  6.14935   3.01874   4.49335     27.40000      0.00000 2904319.5  0.917  1      1  0.737  0.000000 4685142682711156200000000.000000  0.000000  0.000000 
  4.79633   1.53545   4.82514     27.60000      0.00000 3343435.5  0.917  1      1  0.516  0.000000 4685142682711156200000000.000000  0.000000  0.000000 
  6.06464   3.02129   4.40408     27.80000      0.00000 3101242.8  0.917  1      1  0.631  0.000000 4685142682711156200000000.000000  0.000000  0.000000 
  0.09488   1.46209   1.51802     28.00000      0.00000 2831249.3  0.917  1      1  0.665  0.000000 4685142682711156200000000.000000  0.000000  0.000000 
  2.44665   2.05823   5.44702     28.20000      0.00000 3064830.0  0.869  1      1  1.386  0.000000 4685142682711156200000000.000000  0.000000  0.000000 
  2.71175   0.13373   0.51262     28.40000      0.00000 2959349.8  0.905  1      1  0.631  0.000000 4685142682711156200000000.000000  0.000000  0.000000 
  5.72854   3.01113   4.06927     28.60000      0.00000 3480822.8  0.905  1      1  0.783  0.000000 4685142682711156200000000.000000  0.000000  0.000000 
  5.68385   3.00944   4.03654     28.80000      0.00000 4559962.5  0.905  1      1  0.441  0.000000 4685142682711156200000000.000000  0.000000  0.000000 
  1.63591   1.65109   6.18274     29.00000      0.00000 4845819.0  0.905  1      1  0.479  0.000000 4685142682711156200000000.000000  0.000000  0.000000 
  1.49410   2.61136   5.43340     29.20000      0.00000 2883202.5  0.940  1      1  0.878  0.000000 4685142682711156200000000.000000  0.000000  0.000000 
  5.56494   1.90094   0.42593     29.40000      0.00000 4105702.5  0.940  1      1  0.614  0.000000 4685142682711156200000000.000000  0.000000  0.000000 
  1.46076   2.60580   5.41041     29.60000      0.00000 3347052.8  0.940  1      1  0.423  0.000000 4685142682711156200000000.000000  0.000000  0.000000 
  2.76753   0.17138   3.54067     29.80000      0.00000 3324113.0  0.750  1      1  0.599  0.000000 4685142682711156200000000.000000  0.000000  0.000000 
  1.54393   1.52493   3.81090     30.00000      0.00000 2271983.5  0.381  2      1  1.432  0.000000 4685142682711156200000000.000000  0.000000  0.000000 
  5.26134   2.99466   2.14763     30.20000      0.00000 2507088.0  0.452  1      1  1.363  0.000000 4685142682711156200000000.000000  0.000000  0.000000 
  5.52285   1.85233   5.14076     30.40000      0.00000 2894610.5  0.940  1      1  0.955  0.000000 4685142682711156200000000.000000  0.000000  0.000000 
  0.68087   1.16448   3.45440     30.60000      0.00000 3606802.8  0.940  1      1  0.469  0.000000 4685142682711156200000000.000000  0.000000  0.000000 
  0.65736   1.17356   3.47004     30.80000      0.00000 3434703.3  0.940  1      1  0.774  0.000000 4685142682711156200000000.000000  0.000000  0.000000 
  5.49680   1.87411   3.56100     31.00000      0.00000 4423455.0  0.940  1      1  0.521  0.000000 4685142682711156200000000.000000  0.000000  0.000000 
  0.64632   1.17335   0.33474     31.20000      0.00000 4662201.0  0.940  1      1  0.554  0.000000 4685142682711156200000000.000000  0.000000  0.000000 
  5.48125   1.88305   3.54961     31.40000      0.00000 4743798.0  0.940  1      1  0.534  0.000000 4685142682711156200000000.000000  0.000000  0.000000 
  1.40144   2.63967   5.41259     31.60000      0.00000 5031045.0  0.940  1      1  0.500  0.000000 4685142682711156200000000.000000  0.000000  0.000000 
  0.64207   1.19324   0.33364     31.80000      0.00000 5189450.5  0.940  1      1  0.536  0.000000 4685142682711156200000000.000000  0.000000  0.000000 
  0.64228   1.20327   0.33411     32.00000      0.00000 4989783.5  0.940  1      1  0.683  0.000000 4685142682711156200000000.000000  0.000000  0.000000 
  1.43625   2.63980   5.42279     32.20000      0.00000 4003044.5  0.940  1      1  0.536  0.000000 4685142682711156200000000.000000  0.000000  0.000000 
  5.50452   1.89814   0.39682     32.40000      0.00000 3447813.3  0.940  1      1  0.528  0.000000 4685142682711156200000000.000000  0.000000  0.000000 
  2.36493   1.25224   2.74178     32.60000      0.00000 2428727.0  0.940  1      1  1.114  0.000000 4685142682711156200000000.000000  0.000000  0.000000 
  5.47004   1.93557   3.62379     32.80000      0.00000 3489175.0  0.940  1      1  0.709  0.000000 4685142682711156200000000.000000  0.000000  0.000000 
  3.70008   2.03530   5.86270     33.00000      0.00000 4215782.0  0.940  1      1  0.505  0.000000 4685142682711156200000000.000000  0.000000  0.000000 
  3.69751   2.03743   5.86326     33.20000      0.00000 4436217.0  0.940  1      1  0.673  0.000000 4685142682711156200000000.000000  0.000000  0.000000 
  0.55869   1.11257   0.41341     33.40000      0.00000 4424478.5  0.940  1      1  0.523  0.000000 4685142682711156200000000.000000  0.000000  0.000000 
  5.46402   1.93233   3.63184     33.60000      0.00000 2918062.0  0.940  1      1  0.944  0.000000 4685142682711156200000000.000000  0.000000  0.000000 
  5.52494   1.83605   0.40478     33.80000      0.00000 3057703.0  0.940  1      1  0.981  0.000000 4685142682711156200000000.000000  0.000000  0.000000 
  0.70267   1.19349   0.29282     34.00000      0.00000 3869387.3  0.940  1      1  0.828  0.000000 4685142682711156200000000.000000  0.000000  0.000000 
  0.69890   1.17590   0.29867     34.20000      0.00000 3355705.8  0.940  1      1  0.803  0.000000 4685142682711156200000000.000000  0.000000  0.000000 
  5.53035   1.84525   5.13036     34.40000      0.00000 3298485.0  0.940  1      1  0.716  0.000000 4685142682711156200000000.000000  0.000000  0.000000 
  5.53717   1.83877   5.11804     34.60000      0.00000 3742406.0  0.940  1      1  0.535  0.000000 4685142682711156200000000.000000  0.000000  0.000000 
  2.40741   1.31277   2.73909     34.80000      0.00000 4068816.8  0.940  1      1  0.955  0.000000 4685142682711156200000000.000000  0.000000  0.000000 
  1.39416   2.66174   5.32799     35.00000      0.00000 4396605.0  0.940  1      1  0.757  0.000000 4685142682711156200000000.000000  0.000000  0.000000 
  0.72743   1.19392   0.30379     35.20000      0.00000 3145633.3  0.940  1      1  1.529  0.000000 4685142682711156200000000.000000  0.000000  0.000000 
  5.69030   1.02072   0.95845     35.40000      0.00000 3858638.5  0.881  1      1  0.770  0.000000 4685142682711156200000000.000000  0.000000  0.000000 
  5.56331   1.85642   3.54872     35.60000      0.00000 2697865.8  0.940  1      1  1.665  0.000000 4685142682711156200000000.000000  0.000000  0.000000 
  3.87672   1.97678   5.97423     35.80000      0.00000 3913051.5  0.940  1      1  0.757  0.000000 4685142682711156200000000.000000  0.000000  0.000000 
  4.53702   0.51421   2.53605     36.00000      0.00000 2439309.0  0.940  1      1  1.266  0.000000 4685142682711156200000000.000000  0.000000  0.000000 
  3.74540   2.05027   4.35106     36.20000      0.00000 2070437.0  0.940  1      1  1.703  0.000000 4685142682711156200000000.000000  0.000000  0.000000 
  0.61075   1.09420   0.36458     36.40000      0.00000 3250453.5  0.940  1      1  0.466  0.000000 4685142682711156200000000.000000  0.000000  0.000000 
  3.75572   2.04772   5.91753     36.60000      0.00000 4614375.5  0.940  1      1  0.550  0.000000 4685142682711156200000000.000000  0.000000  0.000000 
  5.48852   1.89739   3.64136     36.80000      0.00000 4383904.5  0.940  1      1  0.415  0.000000 4685142682711156200000000.000000  0.000000  0.000000 
  5.49242   1.91141   3.63805     37.00000      0.00000 3536816.8  0.940  1      1  0.435  0.000000 4685142682711156200000000.000000  0.000000  0.000000 
  5.48997   1.92641   3.64076     37.20000      0.00000 3742464.5  0.940  1      1  0.369  0.000000 4685142682711156200000000.000000  0.000000  0.000000 
  5.50047   1.91252   2.05217     37.40000      0.00000 2271238.8  0.940  1      1  1.395  0.000000 4685142682711156200000000.000000  0.000000  0.000000 
  0.67695   1.18115   0.34305     37.60000      0.00000 2794938.0  0.940  1      1  0.827  0.000000 4685142682711156200000000.000000  0.000000  0.000000 
  0.67759   1.18611   0.35913     37.80000      0.00000 3738940.5  0.940  1      1  0.773  0.000000 4685142682711156200000000.000000  0.000000  0.000000 
  0.67244   1.19920   0.36296     38.00000      0.00000 2754475.5  0.940  1      1  0.953  0.000000 4685142682711156200000000.000000  0.000000  0.000000 
  0.60344   1.09916   0.39062     38.20000      0.00000 2358088.3  0.940  1      1  0.743  0.000000 4685142682711156200000000.000000  0.000000  0.000000 
  3.74536   2.03437   5.89077     38.40000      0.00000 2806677.0  0.940  1      1  0.537  0.000000 4685142682711156200000000.000000  0.000000  0.000000 
  5.50587   1.91958   3.63736     38.60000      0.00000 3713937.3  0.940  1      1  0.361  0.000000 4685142682711156200000000.000000  0.000000  0.000000 
  3.75609   2.03058   5.89834     38.80000      0.00000 4549105.5  0.940  1      1  0.590  0.000000 4685142682711156200000000.000000  0.000000  0.000000 
  3.77627   2.01720   4.36245     39.00000      0.00000 2765534.0  0.940  1      1  1.058  0.000000 4685142682711156200000000.000000  0.000000  0.000000 
  3.78370   2.00341   5.94162     39.20000      0.00000 2620152.8  0.940  1      1  0.959  0.000000 4685142682711156200000000.000000  0.000000  0.000000 
  2.36053   1.27294   2.70491     39.40000      0.00000 2884872.0  0.940  1      1  0.466  0.000000 4685142682711156200000000.000000  0.000000  0.000000 
  5.51624   1.86280   1.97798     39.60000      0.00000 2060251.4  0.940  1      1  1.574  0.000000 4685142682711156200000000.000000  0.000000  0.000000 
  3.60421   0.88823   2.48092     39.80000      0.00000 2870981.0  0.762  1      1  0.942  0.000000 4685142682711156200000000.000000  0.000000  0.000000 
  0.45566   2.25023   0.65430     40.00000      0.00000 2427413.0  0.762  1      1  1.240  0.000000 4685142682711156200000000.000000  0.000000  0.000000 
  0.41504   2.24892   3.76833     40.20000      0.00000 1871433.4  0.762  1      1  1.472  0.000000 4685142682711156200000000.000000  0.000000  0.000000 
  1.05943   1.57687   6.26576     40.40000      0.00000 1688192.8  0.881  1      1  2.003  0.000000 4685142682711156200000000.000000  0.000000  0.000000 
  2.78037   1.34693   0.76450     40.60000      0.00000 1679806.1  0.024  1      1  2.198  0.000000 4685142682711156200000000.000000  0.000000  0.000000 
  5.66025   2.27874   4.08812     40.80000      0.00000 2109869.3  0.310  1      1  1.309  0.000000 4685142682711156200000000.000000  0.000000  0.000000 
  2.50871   0.03671   4.83418     41.00000      0.00000 2419636.8  0.881  1      1  1.570  0.000000 4685142682711156200000000.000000  0.000000  0.000000 
  5.74566   1.53618   4.72091     41.20000      0.00000 2303962.0  0.881  1      1  1.249  0.000000 4685142682711156200000000.000000  0.000000  0.000000 
  4.53887   1.02480   5.33011     41.40000      0.00000 2288729.3  0.060  1      1  1.474  0.000000 4685142682711156200000000.000000  0.000000  0.000000 
  5.74610   1.48785   4.72313     41.60000      0.00000 2118439.0  0.202  1      1  1.562  0.000000 4685142682711156200000000.000000  0.000000  0.000000 
  2.68308   0.08917   6.19380     41.80000      0.00000 2118559.8  0.202  1      1  1.928  0.000000 4685142682711156200000000.000000  0.000000  0.000000 
  3.31901   2.12515   0.66708     42.00000      0.00000 2433677.3  0.917  1      1  1.777  0.000000 4685142682711156200000000.000000  0.000000  0.000000 
  0.17297   1.02577   0.90232     42.20000      0.00000 2660333.3  0.917  1      1  1.126  0.000000 4685142682711156200000000.000000  0.000000  0.000000 
  2.35506   1.64972   3.11765     42.40000      0.00000 2949279.8  0.286  1      1  1.059  0.000000 4685142682711156200000000.000000  0.000000  0.000000 
  3.69479   1.94584   5.06014     42.60000      0.00000 2254676.8  0.036  1      1  1.885  0.000000 4685142682711156200000000.000000  0.000000  0.000000 
  2.60963   1.00527   5.36970     42.80000      0.00000 3861817.3  0.881  1      1  0.726  0.000000 4685142682711156200000000.000000  0.000000  0.000000 
  3.57624   2.29204   0.75949     43.00000      0.00000 3408172.5  0.881  1      1  0.810  0.000000 4685142682711156200000000.000000  0.000000  0.000000 
  2.60496   1.00048   3.80756     43.20000      0.00000 2732238.0  0.881  1      1  0.938  0.000000 4685142682711156200000000.000000  0.000000  0.000000 
  3.53278   2.30260   0.71027     43.40000      0.00000 2190738.5  0.881  1      1  1.770  0.000000 4685142682711156200000000.000000  0.000000  0.000000 
  0.76172   2.56658   4.32257     43.60000      0.00000 2017976.5  0.881  1      1  1.974  0.000000 4685142682711156200000000.000000  0.000000  0.000000 
  2.67395   1.75293   5.77599     43.80000      0.00000 2750525.5  0.881  1      1  1.121  0.000000 4685142682711156200000000.000000  0.000000  0.000000 
  3.95050   0.53600   5.05674     44.00000      0.00000 3590002.0  0.881  1      1  0.879  0.000000 4685142682711156200000000.000000  0.000000  0.000000 
  2.67828   1.72878   2.62545     44.20000      0.00000 4203891.5  0.881  1      1  0.600  0.000000 4685142682711156200000000.000000  0.000000  0.000000 
  2.66879   1.72634   2.62565     44.40000      0.00000 3917417.3  0.881  1      1  0.505  0.000000 4685142682711156200000000.000000  0.000000  0.000000 
  2.67039   1.72738   5.76695     44.60000      0.00000 3718482.5  0.881  1      1  0.887  0.000000 4685142682711156200000000.000000  0.000000  0.000000 
  3.97608   0.53906   5.02938     44.80000      0.00000 2911745.3  0.881  1      1  1.058  0.000000 4685142682711156200000000.000000  0.000000  0.000000 
  3.98259   0.54669   1.89715     45.00000      0.00000 2701630.5  0.881  1      1  0.772  0.000000 4685142682711156200000000.000000  0.000000  0.000000 
  2.70245   1.74784   2.62666     45.20000      0.00000 2701152.0  0.881  1      1  1.388  0.000000 4685142682711156200000000.000000  0.000000  0.000000 
  0.15932   0.90688   1.01708     45.40000      0.00000 3527819.3  0.940  1      1  0.975  0.000000 4685142682711156200000000.000000  0.000000  0.000000 
  0.16036   0.91193   1.02655     45.60000      0.00000 4204661.5  0.940  1      1  0.572  0.000000 4685142682711156200000000.000000  0.000000  0.000000 
  0.15598   0.91559   1.02821     45.80000      0.00000 4709358.5  0.940  1      1  0.622  0.000000 4685142682711156200000000.000000  0.000000  0.000000 
  0.14715   0.92288   1.02368     46.00000      0.00000 4275309.5  0.940  1      1  0.449  0.000000 4685142682711156200000000.000000  0.000000  0.000000 
  4.51188   1.13196   5.42595     46.20000      0.00000 4332229.0  0.940  1      1  0.570  0.000000 4685142682711156200000000.000000  0.000000  0.000000 
  3.28357   2.18708   2.11756     46.40000      0.00000 3415399.3  0.940  1      1  1.051  0.000000 4685142682711156200000000.000000  0.000000  0.000000 
  0.13820   1.00017   1.03714     46.60000      0.00000 2415846.8  0.940  1      1  1.476  0.000000 4685142682711156200000000.000000  0.000000  0.000000 
  5.55160   2.39233   4.01915     46.80000      0.00000 2517278.0  0.940  1      1  1.261  0.000000 4685142682711156200000000.000000  0.000000  0.000000 
  4.53493   1.10676   5.31923     47.00000      0.00000 4175360.0  0.940  1      1  0.735  0.000000 4685142682711156200000000.000000  0.000000  0.000000 
  4.52694   1.10792   5.31761     47.20000      0.00000 4935349.5  0.940  1      1  0.537  0.000000 4685142682711156200000000.000000  0.000000  0.000000 
  0.11566   1.04569   1.01737     47.40000      0.00000 5397557.0  0.940  1      1  0.517  0.000000 4685142682711156200000000.000000  0.000000  0.000000 
  4.51440   1.09750   5.31583     47.60000      0.00000 5232787.0  0.940  1      1  0.710  0.000000 4685142682711156200000000.000000  0.000000  0.000000 
  4.49771   1.09678   5.33277     47.80000      0.00000 4980316.5  0.940  1      1  0.539  0.000000 4685142682711156200000000.000000  0.000000  0.000000 
  4.49437   1.08219   5.33420     48.00000      0.00000 5038855.5  0.940  1      1  0.685  0.000000 4685142682711156200000000.000000  0.000000  0.000000 
  4.50224   1.07144   5.32856     48.20000      0.00000 4669203.0  0.940  1      1  0.585  0.000000 4685142682711156200000000.000000  0.000000  0.000000 
  0.15364   1.04603   0.98911     48.40000      0.00000 3837332.3  0.940  1      1  0.541  0.000000 4685142682711156200000000.000000  0.000000  0.000000 
  3.30886   2.10113   0.58113     48.60000      0.00000 3089028.0  0.940  1      1  1.404  0.000000 4685142682711156200000000.000000  0.000000  0.000000 
  3.32135   1.01933   5.29366     48.80000      0.00000 3494387.3  0.952  1      1  0.601  0.000000 4685142682711156200000000.000000  0.000000  0.000000 
  3.33089   1.02835   5.28922     49.00000      0.00000 4066013.3  0.952  1      1  0.451  0.000000 4685142682711156200000000.000000  0.000000  0.000000 
  0.18367   2.11802   4.12862     49.20000      0.00000 4175121.0  0.952  1      1  0.563  0.000000 4685142682711156200000000.000000  0.000000  0.000000 
  3.33295   1.03319   5.30701     49.40000      0.00000 4273188.0  0.952  1      1  0.569  0.000000 4685142682711156200000000.000000  0.000000  0.000000 
  3.34122   1.03783   5.30836     49.60000      0.00000 3326982.3  0.952  1      1  0.669  0.000000 4685142682711156200000000.000000  0.000000  0.000000 
  5.91249   1.50272   4.03736     49.80000      0.00000 2198638.0  0.762  2      1  2.048  0.000000 4685142682711156200000000.000000  0.000000  0.000000 
  4.36432   1.69310   3.30225     50.00000      0.00000 3030584.3  0.917  1      1  0.951  0.000000 4685142682711156200000000.000000  0.000000  0.000000 
  4.37956   1.69188   3.29055     50.20000      0.00000 4224846.5  0.917  1      1  0.518  0.000000 4685142682711156200000000.000000  0.000000  0.000000 
  3.49397   0.18251   2.46236     50.40000      0.00000 4726908.0  0.917  1      1  0.482  0.000000 4685142682711156200000000.000000  0.000000  0.000000 
  4.42131   1.68797   3.29368     50.60000      0.00000 4523933.0  0.917  1      1  0.435  0.000000 4685142682711156200000000.000000  0.000000  0.000000 
  4.42022   1.69951   0.16169     50.80000      0.00000 4600204.0  0.917  1      1  0.624  0.000000 4685142682711156200000000.000000  0.000000  0.000000 
  4.41792   1.69901   0.16130     51.00000      0.00000 4655534.5  0.917  1      1  0.576  0.000000 4685142682711156200000000.000000  0.000000  0.000000 
  3.51864   0.19973   2.44295     51.20000      0.00000 4854420.0  0.917  1      1  0.669  0.000000 4685142682711156200000000.000000  0.000000  0.000000 
  3.51463   0.20063   2.44728     51.40000      0.00000 4318469.5  0.917  1      1  0.731  0.000000 4685142682711156200000000.000000  0.000000  0.000000 
  0.40006   2.95401   5.43711     51.60000      0.00000 3628408.5  0.917  1      1  0.750  0.000000 4685142682711156200000000.000000  0.000000  0.000000 
  4.40041   1.69882   0.15015     51.80000      0.00000 3349684.5  0.917  1      1  0.612  0.000000 4685142682711156200000000.000000  0.000000  0.000000 
  4.39434   1.69250   3.29343     52.00000      0.00000 3482534.0  0.917  1      1  0.742  0.000000 4685142682711156200000000.000000  0.000000  0.000000 
  4.40091   1.69880   0.17080     52.20000      0.00000 2596098.0  0.917  1      1  1.639  0.000000 4685142682711156200000000.000000  0.000000  0.000000 
  3.41558   1.01902   5.38848     52.40000      0.00000 2793233.0  0.952  1      1  1.005  0.000000 4685142682711156200000000.000000  0.000000  0.000000 
  0.27040   2.11219   4.03131     52.60000      0.00000 3052803.5  0.952  1      1  0.589  0.000000 4685142682711156200000000.000000  0.000000  0.000000 
  0.25923   2.10735   4.03101     52.80000      0.00000 3441795.5  0.952  1      1  0.480  0.000000 4685142682711156200000000.000000  0.000000  0.000000 
  3.40198   1.04100   5.39033     53.00000      0.00000 3981002.8  0.952  1      1  0.774  0.000000 4685142682711156200000000.000000  0.000000  0.000000 
  3.41515   1.03636   5.38990     53.20000      0.00000 4082613.0  0.952  1      1  0.609  0.000000 4685142682711156200000000.000000  0.000000  0.000000 
  3.42899   1.05570   5.38155     53.40000      0.00000 3949773.5  0.952  1      1  0.727  0.000000 4685142682711156200000000.000000  0.000000  0.000000 
  3.42540   1.05946   5.38450     53.60000      0.00000 4013931.5  0.952  1      1  0.399  0.000000 4685142682711156200000000.000000  0.000000  0.000000 
  3.42091   1.06434   5.38591     53.80000      0.00000 3602639.8  0.952  1      1  0.501  0.000000 4685142682711156200000000.000000  0.000000  0.000000 
  3.41557   1.06246   5.38163     54.00000      0.00000 3236760.8  0.952  1      1  1.188  0.000000 4685142682711156200000000.000000  0.000000  0.000000 
  6.24516   0.86756   0.89796     54.20000      0.00000 3340484.5  0.952  1      1  1.050  0.000000 4685142682711156200000000.000000  0.000000  0.000000 
  6.23918   0.85670   0.89031     54.40000      0.00000 2629479.8  0.952  1      1  0.754  0.000000 4685142682711156200000000.000000  0.000000  0.000000 
  5.37481   2.15892   4.09628     54.60000      0.00000 2015555.5  0.952  1      1  2.056  0.000000 4685142682711156200000000.000000  0.000000  0.000000 
  0.01833   0.82096   3.96562     54.80000      0.00000 2688648.5  0.952  1      1  1.106  0.000000 4685142682711156200000000.000000  0.000000  0.000000 
  2.17392   0.97332   0.66528     55.00000      0.00000 2330571.8  0.952  1      1  1.444  0.000000 4685142682711156200000000.000000  0.000000  0.000000 
  0.03853   0.81982   0.74027     55.20000      0.00000 2762477.3  0.952  1      1  1.260  0.000000 4685142682711156200000000.000000  0.000000  0.000000 
  0.00559   0.81605   0.76482     55.40000      0.00000 3105783.3  0.952  1      1  0.933  0.000000 4685142682711156200000000.000000  0.000000  0.000000 
  3.15067   2.31749   2.36959     55.60000      0.00000 4448056.0  0.952  1      1  0.777  0.000000 4685142682711156200000000.000000  0.000000  0.000000 
  3.15457   2.31428   2.37082     55.80000      0.00000 4641519.0  0.952  1      1  0.559  0.000000 4685142682711156200000000.000000  0.000000  0.000000 
  0.01502   0.82242   0.77327     56.00000      0.00000 4538693.0  0.952  1      1  0.640  0.000000 4685142682711156200000000.000000  0.000000  0.000000 
  0.00864   0.81798   0.78429     56.20000      0.00000 3122677.3  0.952  1      1  1.239  0.000000 4685142682711156200000000.000000  0.000000  0.000000 
  5.31288   2.08266   5.64361     56.40000      0.00000 3086648.0  0.952  1      1  1.535  0.000000 4685142682711156200000000.000000  0.000000  0.000000 
  2.15993   1.07532   0.64013     56.60000      0.00000 2718834.0  0.952  1      1  1.423  0.000000 4685142682711156200000000.000000  0.000000  0.000000 
  4.07282   1.00347   5.69808     56.80000      0.00000 2666442.5  0.952  1      1  1.198  0.000000 4685142682711156200000000.000000  0.000000  0.000000 
  4.08767   1.02108   5.70448     57.00000      0.00000 3371077.0  0.952  1      1  1.014  0.000000 4685142682711156200000000.000000  0.000000  0.000000 
  3.20107   2.34891   0.85370     57.20000      0.00000 5044950.0  0.952  1      1  0.579  0.000000 4685142682711156200000000.000000  0.000000  0.000000 
  0.05806   0.80735   0.72223     57.40000      0.00000 5095850.5  0.952  1      1  0.677  0.000000 4685142682711156200000000.000000  0.000000  0.000000 
  4.11068   1.00955   5.67646     57.60000      0.00000 4456451.0  0.952  1      1  0.787  0.000000 4685142682711156200000000.000000  0.000000  0.000000 
  4.09793   1.00545   5.68238     57.80000      0.00000 3899846.0  0.952  1      1  0.625  0.000000 4685142682711156200000000.000000  0.000000  0.000000 
  3.18858   2.34168   5.55413     58.00000      0.00000 4818736.0  0.952  1      1  0.663  0.000000 4685142682711156200000000.000000  0.000000  0.000000 
  4.10175   1.02054   5.67946     58.20000      0.00000 4463212.5  0.952  1      1  0.653  0.000000 4685142682711156200000000.000000  0.000000  0.000000 
  0.96254   2.12961   3.75728     58.40000      0.00000 2927425.5  0.952  1      1  1.246  0.000000 4685142682711156200000000.000000  0.000000  0.000000 
  3.12733   2.30464   2.33065     58.60000      0.00000 3640074.3  0.952  1      1  0.856  0.000000 4685142682711156200000000.000000  0.000000  0.000000 
  3.12015   2.28547   2.32297     58.80000      0.00000 3822128.0  0.952  1      1  0.456  0.000000 4685142682711156200000000.000000  0.000000  0.000000 
  3.29876   0.92310   5.28955     59.00000      0.00000 3251075.8  0.952  1      1  0.558  0.000000 4685142682711156200000000.000000  0.000000  0.000000 
  3.28476   0.92298   5.30419     59.20000      0.00000 3841743.5  0.952  1      1  0.503  0.000000 4685142682711156200000000.000000  0.000000  0.000000 
  0.16503   2.21316   4.15544     59.40000      0.00000 3960498.3  0.952  1      1  0.942  0.000000 4685142682711156200000000.000000  0.000000  0.000000 
  5.24478   1.14536   0.83854     59.60000      0.00000 4935700.5  0.952  1      1  0.634  0.000000 4685142682711156200000000.000000  0.000000  0.000000 
  0.15648   2.23201   4.15204     59.80000      0.00000 4688365.0  0.952  1      1  0.599  0.000000 4685142682711156200000000.000000  0.000000  0.000000 
  0.14416   2.22639   4.14501     60.00000      0.00000 4267795.5  0.952  1      1  0.594  0.000000 4685142682711156200000000.000000  0.000000  0.000000 
  3.25444   0.94703   5.29356     60.20000      0.00000 4243694.5  0.952  1      1  0.736  0.000000 4685142682711156200000000.000000  0.000000  0.000000 
  0.11035   2.21096   4.12979     60.40000      0.00000 3946358.3  0.952  1      1  0.558  0.000000 4685142682711156200000000.000000  0.000000  0.000000 
  0.11944   2.23774   4.11973     60.60000      0.00000 3021254.5  0.952  1      1  0.490  0.000000 4685142682711156200000000.000000  0.000000  0.000000 
  3.27718   0.90376   5.29292     60.80000      0.00000 2011955.8  0.952  1      1  1.371  0.000000 4685142682711156200000000.000000  0.000000  0.000000 
  3.18670   1.66563   6.15754     61.00000      0.00000 2031462.5  0.190  1      1  1.373  0.000000 4685142682711156200000000.000000  0.000000  0.000000 
  2.11027   1.89613   0.97996     61.20000      0.00000 1772232.8  0.000  3      1  2.162  0.000000 4685142682711156200000000.000000  0.000000  0.000000 
  1.13137   3.00662   5.78435     61.40000      0.00000 2912686.0  0.917  1      1  0.856  0.000000 4685142682711156200000000.000000  0.000000  0.000000 
  3.20519   1.64397   6.16147     61.60000      0.00000 3642566.8  0.917  1      1  0.535  0.000000 4685142682711156200000000.000000  0.000000  0.000000 
  1.63881   1.45343   6.19924     61.80000      0.00000 3299625.8  0.917  1      1  0.620  0.000000 4685142682711156200000000.000000  0.000000  0.000000 
  1.02531   3.00303   5.66657     62.00000      0.00000 2526758.0  0.917  1      1  1.051  0.000000 4685142682711156200000000.000000  0.000000  0.000000 
  0.70064   2.56747   0.49244     62.20000      0.00000 1806473.0  0.881  1      1  2.036  0.000000 4685142682711156200000000.000000  0.000000  0.000000 
  3.97385   0.56261   5.64870     62.40000      0.00000 2175639.0  0.881  1      1  1.083  0.000000 4685142682711156200000000.000000  0.000000  0.000000 
  3.26821   2.02299   5.92221     62.60000      0.00000 3178694.5  0.881  1      1  0.550  0.000000 4685142682711156200000000.000000  0.000000  0.000000 
  1.85769   1.26842   1.07516     62.80000      0.00000 3673384.5  0.881  1      1  0.850  0.000000 4685142682711156200000000.000000  0.000000  0.000000 
  5.00718   1.86617   3.65553     63.00000      0.00000 4247389.0  0.881  1      1  0.574  0.000000 4685142682711156200000000.000000  0.000000  0.000000 
  1.86658   1.27707   1.05118     63.20000      0.00000 3757003.0  0.881  1      1  0.645  0.000000 4685142682711156200000000.000000  0.000000  0.000000 
  1.87133   1.28607   1.04532     63.40000      0.00000 2751596.0  0.881  1      1  0.916  0.000000 4685142682711156200000000.000000  0.000000  0.000000 
  1.83759   1.37607   1.08881     63.60000      0.00000 2728842.5  0.857  1      1  1.342  0.000000 4685142682711156200000000.000000  0.000000  0.000000 
  3.32262   2.03473   6.07553     63.80000      0.00000 3916034.3  0.857  1      1  0.735  0.000000 4685142682711156200000000.000000  0.000000  0.000000 
  4.99028   1.75635   3.61353     64.00000      0.00000 3408408.3  0.857  1      1  0.713  0.000000 4685142682711156200000000.000000  0.000000  0.000000 
  1.85845   1.40320   1.11732     64.20000      0.00000 3274353.3  0.857  1      1  0.661  0.000000 4685142682711156200000000.000000  0.000000  0.000000 
  3.36090   2.01073   6.09500     64.40000      0.00000 2431752.3  0.857  1      1  1.539  0.000000 4685142682711156200000000.000000  0.000000  0.000000 
  0.06654   0.84162   0.77677     64.60000      0.00000 4206486.5  0.905  1      1  0.741  0.000000 4685142682711156200000000.000000  0.000000  0.000000 
  3.18869   2.29718   0.77851     64.80000      0.00000 4416148.5  0.905  1      1  0.640  0.000000 4685142682711156200000000.000000  0.000000  0.000000 
  3.18427   2.29711   0.77860     65.00000      0.00000 4229067.0  0.905  1      1  0.640  0.000000 4685142682711156200000000.000000  0.000000  0.000000 
  3.20534   2.27696   0.78235     65.20000      0.00000 3944587.3  0.905  1      1  0.915  0.000000 4685142682711156200000000.000000  0.000000  0.000000 
  0.07951   0.89693   0.79604     65.40000      0.00000 3114260.8  0.905  1      1  0.536  0.000000 4685142682711156200000000.000000  0.000000  0.000000 
  0.09579   0.91028   0.79355     65.60000      0.00000 3151501.8  0.905  1      1  0.642  0.000000 4685142682711156200000000.000000  0.000000  0.000000 
  4.26643   0.97133   5.54283     65.80000      0.00000 2874158.5  0.905  1      1  0.918  0.000000 4685142682711156200000000.000000  0.000000  0.000000 
  1.85329   1.29920   1.04221     66.00000      0.00000 3164336.5  0.893  1      1  0.937  0.000000 4685142682711156200000000.000000  0.000000  0.000000 
  1.84758   1.29803   1.05137     66.20000      0.00000 3346610.3  0.893  1      1  1.028  0.000000 4685142682711156200000000.000000  0.000000  0.000000 
  3.86181   0.56154   2.63225     66.40000      0.00000 3720108.3  0.893  1      1  0.710  0.000000 4685142682711156200000000.000000  0.000000  0.000000 
  3.29768   2.05363   6.00814     66.60000      0.00000 3459626.5  0.893  1      1  0.794  0.000000 4685142682711156200000000.000000  0.000000  0.000000 
  1.84450   1.35031   1.07322     66.80000      0.00000 3199558.0  0.893  1      1  1.519  0.000000 4685142682711156200000000.000000  0.000000  0.000000 
  3.28786   2.04686   6.04957     67.00000      0.00000 3175593.0  0.893  1      1  1.015  0.000000 4685142682711156200000000.000000  0.000000  0.000000 
  4.97525   1.75166   5.18353     67.20000      0.00000 4305442.0  0.893  1      1  0.739  0.000000 4685142682711156200000000.000000  0.000000  0.000000 
  4.97428   1.75402   5.18822     67.40000      0.00000 4670849.0  0.893  1      1  0.488  0.000000 4685142682711156200000000.000000  0.000000  0.000000 
  0.16327   1.09374   1.78009     67.60000      0.00000 4186980.0  0.893  1      1  0.571  0.000000 4685142682711156200000000.000000  0.000000  0.000000 
  1.84164   1.35053   1.04495     67.80000      0.00000 2803572.3  0.893  1      1  1.515  0.000000 4685142682711156200000000.000000  0.000000  0.000000 
  3.26121   2.08385   5.99254     68.00000      0.00000 3672025.8  0.893  1      1  0.773  0.000000 4685142682711156200000000.000000  0.000000  0.000000 
  3.25736   2.07758   5.98537     68.20000      0.00000 4444751.5  0.893  1      1  0.620  0.000000 4685142682711156200000000.000000  0.000000  0.000000 
  3.81928   0.57030   2.65003     68.40000      0.00000 3694669.3  0.893  1      1  0.826  0.000000 4685142682711156200000000.000000  0.000000  0.000000 
  3.25769   2.06419   6.01728     68.60000      0.00000 2472650.5  0.893  1      1  1.278  0.000000 4685142682711156200000000.000000  0.000000  0.000000 
  1.86481   1.25728   1.03616     68.80000      0.00000 2968944.8  0.893  1      1  0.973  0.000000 4685142682711156200000000.000000  0.000000  0.000000 
  3.89587   0.60597   2.59040     69.00000      0.00000 3942673.3  0.893  1      1  0.525  0.000000 4685142682711156200000000.000000  0.000000  0.000000 
  3.87676   0.61025   2.61988     69.20000      0.00000 4337972.0  0.893  1      1  0.603  0.000000 4685142682711156200000000.000000  0.000000  0.000000 
  3.86164   0.61059   2.63070     69.40000      0.00000 4829619.5  0.893  1      1  0.542  0.000000 4685142682711156200000000.000000  0.000000  0.000000 
  3.24222   2.09312   5.95307     69.60000      0.00000 4843898.5  0.893  1      1  0.625  0.000000 4685142682711156200000000.000000  0.000000  0.000000 
  4.97055   1.85014   3.67874     69.80000      0.00000 3504635.8  0.893  1      1  0.703  0.000000 4685142682711156200000000.000000  0.000000  0.000000 
  1.82305   1.31982   1.05087     70.00000      0.00000 2897147.5  0.893  1      1  0.788  0.000000 4685142682711156200000000.000000  0.000000  0.000000 
  3.25687   2.06288   6.01458     70.20000      0.00000 3339726.0  0.893  1      1  0.877  0.000000 4685142682711156200000000.000000  0.000000  0.000000 
  3.27746   2.06035   6.05100     70.40000      0.00000 3493153.3  0.893  1      1  0.704  0.000000 4685142682711156200000000.000000  0.000000  0.000000 
  3.28077   2.05170   6.06881     70.60000      0.00000 4142462.3  0.893  1      1  0.529  0.000000 4685142682711156200000000.000000  0.000000  0.000000 
  3.28104   2.04581   6.07851     70.80000      0.00000 4836858.5  0.893  1      1  0.557  0.000000 4685142682711156200000000.000000  0.000000  0.000000 
  3.71067   0.51287   2.77110     71.00000      0.00000 5024082.0  0.893  1      1  0.471  0.000000 4685142682711156200000000.000000  0.000000  0.000000 
  4.96211   1.75558   5.19616     71.20000      0.00000 4712896.0  0.893  1      1  0.564  0.000000 4685142682711156200000000.000000  0.000000  0.000000 
  3.28903   2.04916   6.06426     71.40000      0.00000 4179864.5  0.893  1      1  0.543  0.000000 4685142682711156200000000.000000  0.000000  0.000000 
  3.29050   2.03660   6.08126     71.60000      0.00000 4397243.0  0.893  1      1  0.406  0.000000 4685142682711156200000000.000000  0.000000  0.000000 
  3.28939   2.02549   6.09206     71.80000      0.00000 4422208.5  0.893  1      1  0.453  0.000000 4685142682711156200000000.000000  0.000000  0.000000 
  4.94471   1.74343   5.17349     72.00000      0.00000 3233613.5  0.893  1      1  0.804  0.000000 4685142682711156200000000.000000  0.000000  0.000000 
  5.60917   0.58803   1.67679     72.20000      0.00000 2940472.0  0.881  1      1  1.011  0.000000 4685142682711156200000000.000000  0.000000  0.000000 
  5.59330   0.58282   1.71250     72.40000      0.00000 4074600.0  0.881  1      1  0.909  0.000000 4685142682711156200000000.000000  0.000000  0.000000 
  2.63774   0.99718   3.04361     72.60000      0.00000 3627655.5  0.881  1      1  0.541  0.000000 4685142682711156200000000.000000  0.000000  0.000000 
  1.00712   1.48078   0.56373     72.80000      0.00000 4078665.0  0.881  1      1  0.466  0.000000 4685142682711156200000000.000000  0.000000  0.000000 
  5.77833   2.13585   4.79467     73.00000      0.00000 4159094.0  0.881  1      1  0.729  0.000000 4685142682711156200000000.000000  0.000000  0.000000 
  1.01648   1.49630   0.56406     73.20000      0.00000 4442622.0  0.881  1      1  0.741  0.000000 4685142682711156200000000.000000  0.000000  0.000000 
  5.77109   2.13084   4.81149     73.40000      0.00000 5134975.5  0.881  1      1  0.620  0.000000 4685142682711156200000000.000000  0.000000  0.000000 
  4.13653   1.63814   5.71953     73.60000      0.00000 4422781.0  0.881  1      1  0.643  0.000000 4685142682711156200000000.000000  0.000000  0.000000 
  5.72611   2.14367   0.06734     73.80000      0.00000 2472129.0  0.881  1      1  1.385  0.000000 4685142682711156200000000.000000  0.000000  0.000000 
  2.49332   1.01551   3.21632     74.00000      0.00000 2367309.0  0.750  1      1  1.863  0.000000 4685142682711156200000000.000000  0.000000  0.000000 
  4.11306   1.50698   5.72233     74.20000      0.00000 2888947.0  0.750  1      1  1.439  0.000000 4685142682711156200000000.000000  0.000000  0.000000 
  5.77943   0.55295   1.45618     74.40000      0.00000 4670314.5  0.750  1      1  0.574  0.000000 4685142682711156200000000.000000  0.000000  0.000000 
  5.79369   0.56272   1.44792     74.60000      0.00000 5020350.5  0.750  1      1  0.687  0.000000 4685142682711156200000000.000000  0.000000  0.000000 
  5.80468   0.56060   1.44105     74.80000      0.00000 5200393.0  0.750  1      1  0.696  0.000000 4685142682711156200000000.000000  0.000000  0.000000 
  5.81164   0.56648   1.43946     75.00000      0.00000 4033448.5  0.750  1      1  0.556  0.000000 4685142682711156200000000.000000  0.000000  0.000000 
  3.26651   2.35584   6.21861     75.20000      0.00000 3167101.0  0.881  1      1  0.889  0.000000 4685142682711156200000000.000000  0.000000  0.000000 
  3.26819   2.35621   6.21418     75.40000      0.00000 3422546.5  0.881  1      1  0.614  0.000000 4685142682711156200000000.000000  0.000000  0.000000 
  3.23360   2.36315   3.04757     75.60000      0.00000 2641808.0  0.881  1      1  0.800  0.000000 4685142682711156200000000.000000  0.000000  0.000000 
  0.04930   0.77382   3.31179     75.80000      0.00000 2750464.5  0.881  1      1  1.151  0.000000 4685142682711156200000000.000000  0.000000  0.000000 
  4.88379   1.69363   5.51066     76.00000      0.00000 4534867.0  0.881  1      1  0.637  0.000000 4685142682711156200000000.000000  0.000000  0.000000 
  3.43135   0.80563   2.96956     76.20000      0.00000 4886712.0  0.881  1      1  0.577  0.000000 4685142682711156200000000.000000  0.000000  0.000000 
  3.42916   0.79376   2.96260     76.40000      0.00000 4805625.0  0.881  1      1  0.567  0.000000 4685142682711156200000000.000000  0.000000  0.000000 
  4.87763   1.70237   5.49301     76.60000      0.00000 4588502.5  0.881  1      1  0.746  0.000000 4685142682711156200000000.000000  0.000000  0.000000 
  4.88477   1.69868   5.49600     76.80000      0.00000 3573712.8  0.881  1      1  0.458  0.000000 4685142682711156200000000.000000  0.000000  0.000000 
  0.03875   0.78936   1.74557     77.00000      0.00000 2833139.8  0.881  1      1  0.814  0.000000 4685142682711156200000000.000000  0.000000  0.000000 
  1.72426   1.44514   0.79525     77.20000      0.00000 3315408.0  0.881  1      1  0.866  0.000000 4685142682711156200000000.000000  0.000000  0.000000 
  0.27893   2.37060   4.90055     77.40000      0.00000 4092678.3  0.881  1      1  0.624  0.000000 4685142682711156200000000.000000  0.000000  0.000000 
  0.27597   2.36674   4.89152     77.60000      0.00000 3165122.8  0.881  1      1  0.766  0.000000 4685142682711156200000000.000000  0.000000  0.000000 
  1.71580   1.45637   0.78311     77.80000      0.00000 2180552.8  0.881  1      1  1.265  0.000000 4685142682711156200000000.000000  0.000000  0.000000 
  1.66762   1.47951   0.80302     78.00000      0.00000 2512918.5  0.881  1      1  1.393  0.000000 4685142682711156200000000.000000  0.000000  0.000000 
  2.30392   1.14292   6.05533     78.20000      0.00000 1993047.9  0.060  1      1  1.907  0.000000 4685142682711156200000000.000000  0.000000  0.000000 
  3.37165   1.96425   6.02540     78.40000      0.00000 2582652.5  0.119  1      1  1.312  0.000000 4685142682711156200000000.000000  0.000000  0.000000 
  1.77446   1.30324   1.01366     78.60000      0.00000 2458714.0  0.881  1      1  1.957  0.000000 4685142682711156200000000.000000  0.000000  0.000000 
  4.46755   2.86389   0.28782     78.80000      0.00000 1955993.0  0.774  1      1  1.295  0.000000 4685142682711156200000000.000000  0.000000  0.000000 
  2.24254   2.06211   5.06640     79.00000      0.00000 1743644.3  0.929  1      1  1.720  0.000000 4685142682711156200000000.000000  0.000000  0.000000 
  5.36941   1.10291   1.21213     79.20000      0.00000 2962959.5  0.929  1      1  0.930  0.000000 4685142682711156200000000.000000  0.000000  0.000000 
  2.22726   2.05986   5.07573     79.40000      0.00000 2781612.3  0.929  1      1  0.977  0.000000 4685142682711156200000000.000000  0.000000  0.000000 
  2.20659   2.11191   0.36569     79.60000      0.00000 2727959.3  0.929  1      1  1.091  0.000000 4685142682711156200000000.000000  0.000000  0.000000 
  5.18082   1.53487   3.90736     79.80000      0.00000 3824144.3  0.881  1      1  0.483  0.000000 4685142682711156200000000.000000  0.000000  0.000000 
  0.50817   0.80446   1.51652     80.00000      0.00000 5330685.5  0.881  1      1  0.604  0.000000 4685142682711156200000000.000000  0.000000  0.000000 
  0.51123   0.80232   1.51070     80.20000      0.00000 5348965.5  0.881  1      1  0.606  0.000000 4685142682711156200000000.000000  0.000000  0.000000 
  0.51087   0.80446   1.51376     80.40000      0.00000 4715313.0  0.881  1      1  0.614  0.000000 4685142682711156200000000.000000  0.000000  0.000000 
  0.42122   2.35848   4.64819     80.60000      0.00000 3625933.3  0.881  1      1  1.012  0.000000 4685142682711156200000000.000000  0.000000  0.000000 
  0.38145   1.81429   4.05153     80.80000      0.00000 2632280.3  0.952  1      1  1.641  0.000000 4685142682711156200000000.000000  0.000000  0.000000 
  3.53025   1.31540   5.36386     81.00000      0.00000 3957774.5  0.952  1      1  0.758  0.000000 4685142682711156200000000.000000  0.000000  0.000000 
  0.37663   1.82831   4.03972     81.20000      0.00000 4678991.5  0.952  1      1  0.546  0.000000 4685142682711156200000000.000000  0.000000  0.000000 
  0.38100   1.82708   4.03467     81.40000      0.00000 4596355.5  0.952  1      1  0.591  0.000000 4685142682711156200000000.000000  0.000000  0.000000 
  3.53091   1.31092   5.38550     81.60000      0.00000 4731259.0  0.952  1      1  0.549  0.000000 4685142682711156200000000.000000  0.000000  0.000000 
  3.53035   1.31031   5.38019     81.80000      0.00000 5021949.5  0.952  1      1  0.499  0.000000 4685142682711156200000000.000000  0.000000  0.000000 
  3.52313   1.30441   5.37288     82.00000      0.00000 4806169.5  0.952  1      1  0.536  0.000000 4685142682711156200000000.000000  0.000000  0.000000 
  3.52189   1.30045   5.36942     82.20000      0.00000 4972678.0  0.952  1      1  0.483  0.000000 4685142682711156200000000.000000  0.000000  0.000000 
  3.51344   1.28801   5.36605     82.40000      0.00000 4668614.0  0.952  1      1  0.479  0.000000 4685142682711156200000000.000000  0.000000  0.000000 
  0.36052   1.86266   4.06865     82.60000      0.00000 4282392.0  0.952  1      1  0.619  0.000000 4685142682711156200000000.000000  0.000000  0.000000 
  0.35762   1.85245   4.06495     82.80000      0.00000 2865718.3  0.952  1      1  0.612  0.000000 4685142682711156200000000.000000  0.000000  0.000000 
  0.36221   1.83200   4.07099     83.00000      0.00000 2464728.3  0.952  1      1  0.880  0.000000 4685142682711156200000000.000000  0.000000  0.000000 
  4.92810   0.65948   4.99395     83.20000      0.00000 1689731.0  0.393  1      1  2.160  0.000000 4685142682711156200000000.000000  0.000000  0.000000 
  0.43211   1.40236   3.78668     83.40000      0.00000 2171856.8  0.393  1      1  1.212  0.000000 4685142682711156200000000.000000  0.000000  0.000000 
  0.39608   1.39984   3.79178     83.60000      0.00000 2284711.0  0.393  1      1  1.525  0.000000 4685142682711156200000000.000000  0.000000  0.000000 
  0.49774   1.22827   3.55164     83.80000      0.00000 2607931.8  0.917  1      1  0.626  0.000000 4685142682711156200000000.000000  0.000000  0.000000 
  5.37171   1.94184   5.08284     84.00000      0.00000 2978307.0  0.917  1      1  0.772  0.000000 4685142682711156200000000.000000  0.000000  0.000000 
  2.22805   1.21692   2.76894     84.20000      0.00000 2716102.3  0.917  1      1  0.829  0.000000 4685142682711156200000000.000000  0.000000  0.000000 
  3.68375   1.91725   5.90280     84.40000      0.00000 1883526.1  0.917  1      1  1.856  0.000000 4685142682711156200000000.000000  0.000000  0.000000 
  3.61346   1.75855   5.66148     84.60000      0.00000 1897844.1  0.917  1      1  1.221  0.000000 4685142682711156200000000.000000  0.000000  0.000000 
  0.49299   1.36825   3.75151     84.80000      0.00000 2716032.3  0.917  1      1  0.535  0.000000 4685142682711156200000000.000000  0.000000  0.000000 
  3.64255   1.76851   5.67506     85.00000      0.00000 3822754.0  0.917  1      1  0.614  0.000000 4685142682711156200000000.000000  0.000000  0.000000 
  3.65223   1.75534   5.67066     85.20000      0.00000 2465629.3  0.917  1      1  1.132  0.000000 4685142682711156200000000.000000  0.000000  0.000000 
  3.59939   1.94328   5.77612     85.40000      0.00000 4382766.0  0.881  1      1  0.668  0.000000 4685142682711156200000000.000000  0.000000  0.000000 
  2.22817   1.09481   2.72159     85.60000      0.00000 4089209.8  0.881  1      1  0.427  0.000000 4685142682711156200000000.000000  0.000000  0.000000 
  4.32357   0.80445   4.97493     85.80000      0.00000 2271511.8  0.000  3      1  2.399  0.000000 4685142682711156200000000.000000  0.000000  0.000000 
  5.40148   2.06251   5.14508     86.00000      0.00000 2424884.0  0.881  1      1  1.629  0.000000 4685142682711156200000000.000000  0.000000  0.000000 
  2.25004   1.10976   2.71048     86.20000      0.00000 3778072.5  0.881  1      1  0.504  0.000000 4685142682711156200000000.000000  0.000000  0.000000 
  3.61528   1.96253   5.77894     86.40000      0.00000 3868323.3  0.881  1      1  0.621  0.000000 4685142682711156200000000.000000  0.000000  0.000000 
  3.61949   1.96177   5.77775     86.60000      0.00000 3893074.0  0.881  1      1  0.878  0.000000 4685142682711156200000000.000000  0.000000  0.000000 
  0.47976   1.16625   0.49636     86.80000      0.00000 3893851.0  0.881  1      1  0.634  0.000000 4685142682711156200000000.000000  0.000000  0.000000 
  2.29823   1.95373   5.18874     87.00000      0.00000 3089858.5  0.917  1      1  1.674  0.000000 4685142682711156200000000.000000  0.000000  0.000000 
  3.68029   1.14966   5.14845     87.20000      0.00000 4570767.5  0.917  1      1  0.334  0.000000 4685142682711156200000000.000000  0.000000  0.000000 
  5.43859   1.17568   1.11323     87.40000      0.00000 4997523.5  0.917  1      1  0.613  0.000000 4685142682711156200000000.000000  0.000000  0.000000 
  5.45014   1.17969   1.10165     87.60000      0.00000 4943846.0  0.917  1      1  0.666  0.000000 4685142682711156200000000.000000  0.000000  0.000000 
  2.31423   1.94642   5.18728     87.80000      0.00000 4755755.0  0.917  1      1  0.999  0.000000 4685142682711156200000000.000000  0.000000  0.000000 
  2.33745   1.94478   0.48515     88.00000      0.00000 4074946.0  0.917  1      1  0.846  0.000000 4685142682711156200000000.000000  0.000000  0.000000 
  0.26369   2.03805   1.26302     88.20000      0.00000 2911185.3  0.881  1      1  1.240  0.000000 4685142682711156200000000.000000  0.000000  0.000000 
  0.86085   0.55016   4.21003     88.40000      0.00000 3098067.8  0.881  1      1  1.427  0.000000 4685142682711156200000000.000000  0.000000  0.000000 
  0.86405   0.53112   4.23578     88.60000      0.00000 3034627.5  0.881  1      1  1.062  0.000000 4685142682711156200000000.000000  0.000000  0.000000 
  0.86344   0.52601   1.08795     88.80000      0.00000 3066492.5  0.881  1      1  1.046  0.000000 4685142682711156200000000.000000  0.000000  0.000000 
  0.85556   0.52782   4.24525     89.00000      0.00000 2894165.5  0.881  1      1  1.499  0.000000 4685142682711156200000000.000000  0.000000  0.000000 
  0.80070   0.60435   1.07644     89.20000      0.00000 3099657.3  0.881  1      1  0.670  0.000000 4685142682711156200000000.000000  0.000000  0.000000 
  0.81838   0.59806   1.06415     89.40000      0.00000 5121023.5  0.881  1      1  0.689  0.000000 4685142682711156200000000.000000  0.000000  0.000000 
  0.22909   2.09415   4.40488     89.60000      0.00000 3520197.0  0.881  1      1  0.477  0.000000 4685142682711156200000000.000000  0.000000  0.000000 
  3.95720   2.61617   0.38221     89.80000      0.00000 2662306.5  0.929  1      1  0.859  0.000000 4685142682711156200000000.000000  0.000000  0.000000 
  5.19592   1.38328   4.22504     90.00000      0.00000 3575166.8  0.929  1      1  0.665  0.000000 4685142682711156200000000.000000  0.000000  0.000000 
  3.97020   2.62169   0.38882     90.20000      0.00000 4486092.0  0.929  1      1  0.602  0.000000 4685142682711156200000000.000000  0.000000  0.000000 
  5.19739   1.36296   1.09187     90.40000      0.00000 3300506.5  0.929  1      1  0.794  0.000000 4685142682711156200000000.000000  0.000000  0.000000 
  4.02687   2.62296   0.45137     90.60000      0.00000 4127132.8  0.929  1      1  0.759  0.000000 4685142682711156200000000.000000  0.000000  0.000000 
  4.02042   2.62399   0.44776     90.80000      0.00000 4818461.0  0.929  1      1  0.840  0.000000 4685142682711156200000000.000000  0.000000  0.000000 
  0.85948   0.52993   4.29154     91.00000      0.00000 4467361.5  0.929  1      1  0.515  0.000000 4685142682711156200000000.000000  0.000000  0.000000 
  0.83191   0.54334   4.31776     91.20000      0.00000 4189616.0  0.929  1      1  0.532  0.000000 4685142682711156200000000.000000  0.000000  0.000000 
  5.19794   1.36991   1.06902     91.40000      0.00000 4586731.5  0.929  1      1  0.755  0.000000 4685142682711156200000000.000000  0.000000  0.000000 
  5.20049   1.37195   1.07035     91.60000      0.00000 4122235.8  0.929  1      1  0.759  0.000000 4685142682711156200000000.000000  0.000000  0.000000 
  2.07292   1.77658   0.49492     91.80000      0.00000 3612103.0  0.929  1      1  0.771  0.000000 4685142682711156200000000.000000  0.000000  0.000000 
  5.21666   1.35778   1.06069     92.00000      0.00000 4538376.5  0.929  1      1  0.392  0.000000 4685142682711156200000000.000000  0.000000  0.000000 
  5.21846   1.36669   1.05053     92.20000      0.00000 3509758.0  0.929  1      1  0.655  0.000000 4685142682711156200000000.000000  0.000000  0.000000 
  1.11409   1.52869   5.85487     92.40000      0.00000 2785424.5  0.512  1      1  1.101  0.000000 4685142682711156200000000.000000  0.000000  0.000000 
  5.80644   1.15928   1.61246     92.60000      0.00000 1863485.3  0.512  1      1  1.649  0.000000 4685142682711156200000000.000000  0.000000  0.000000 
  4.45352   1.09816   1.69157     92.80000      0.00000 2465939.0  0.917  1      1  0.969  0.000000 4685142682711156200000000.000000  0.000000  0.000000 
  4.72883   2.66380   0.23396     93.00000      0.00000 2552484.0  0.917  1      1  0.833  0.000000 4685142682711156200000000.000000  0.000000  0.000000 
  2.95948   0.52816   2.81109     93.20000      0.00000 2360661.5  0.952  1      1  1.315  0.000000 4685142682711156200000000.000000  0.000000  0.000000 
  4.25043   1.73030   5.20939     93.40000      0.00000 3731434.3  0.952  1      1  0.595  0.000000 4685142682711156200000000.000000  0.000000  0.000000 
  6.23181   2.66564   0.41216     93.60000      0.00000 3824842.0  0.952  1      1  1.289  0.000000 4685142682711156200000000.000000  0.000000  0.000000 
  3.10486   0.45518   2.72712     93.80000      0.00000 4810408.5  0.952  1      1  0.810  0.000000 4685142682711156200000000.000000  0.000000  0.000000 
  3.09349   0.45694   2.73151     94.00000      0.00000 4510083.0  0.952  1      1  0.651  0.000000 4685142682711156200000000.000000  0.000000  0.000000 
  4.28882   1.74569   5.15094     94.20000      0.00000 4152570.8  0.952  1      1  0.722  0.000000 4685142682711156200000000.000000  0.000000  0.000000 
  6.19761   2.68399   3.51476     94.40000      0.00000 2691132.8  0.952  1      1  1.928  0.000000 4685142682711156200000000.000000  0.000000  0.000000 
  5.06964   1.58014   4.19459     94.60000      0.00000 3653671.0  0.869  1      1  0.782  0.000000 4685142682711156200000000.000000  0.000000  0.000000 
  1.70458   0.77917   4.53219     94.80000      0.00000 1833143.6  0.000  3      1  2.177  0.000000 4685142682711156200000000.000000  0.000000  0.000000 
  0.32256   0.48493   1.50066     95.00000      0.00000 2403163.5  0.393  1      1  1.092  0.000000 4685142682711156200000000.000000  0.000000  0.000000 
  2.90320   2.76301   6.01638     95.20000      0.00000 2310241.8  0.881  1      1  1.712  0.000000 4685142682711156200000000.000000  0.000000  0.000000 
  2.84172   2.77236   5.94816     95.40000      0.00000 3387999.8  0.881  1      1  0.625  0.000000 4685142682711156200000000.000000  0.000000  0.000000 
  2.60628   2.65544   5.80712     95.60000      0.00000 2634758.5  0.119  1      1  1.683  0.000000 4685142682711156200000000.000000  0.000000  0.000000 
  2.80475   2.74629   5.87670     95.80000      0.00000 2522705.8  0.881  1      1  0.652  0.000000 4685142682711156200000000.000000  0.000000  0.000000 
  3.27295   1.20083   6.10573     96.00000      0.00000 2923494.5  0.881  1      1  0.515  0.000000 4685142682711156200000000.000000  0.000000  0.000000 
  2.80808   2.71195   5.81015     96.20000      0.00000 3612479.5  0.881  1      1  0.572  0.000000 4685142682711156200000000.000000  0.000000  0.000000 
  2.80579   2.71433   5.80798     96.40000      0.00000 4249816.5  0.881  1      1  0.604  0.000000 4685142682711156200000000.000000  0.000000  0.000000 
  2.83697   2.70070   5.83293     96.60000      0.00000 2663704.0  0.881  1      1  1.517  0.000000 4685142682711156200000000.000000  0.000000  0.000000 
  3.11486   2.73633   6.02139     96.80000      0.00000 3560720.3  0.881  1      1  0.740  0.000000 4685142682711156200000000.000000  0.000000  0.000000 
  6.25726   0.40204   0.26891     97.00000      0.00000 4216491.5  0.881  1      1  0.602  0.000000 4685142682711156200000000.000000  0.000000  0.000000 
  4.92925   1.67804   4.32356     97.20000      0.00000 3701692.0  0.881  1      1  0.676  0.000000 4685142682711156200000000.000000  0.000000  0.000000 
  3.11377   2.75269   6.00752     97.40000      0.00000 3538031.8  0.881  1      1  0.728  0.000000 4685142682711156200000000.000000  0.000000  0.000000 
  6.12870   1.31914   0.84828     97.60000      0.00000 2806551.8  0.940  1      1  1.027  0.000000 4685142682711156200000000.000000  0.000000  0.000000 
  6.13274   1.32870   0.84412     97.80000      0.00000 4483831.5  0.940  1      1  0.792  0.000000 4685142682711156200000000.000000  0.000000  0.000000 
  6.13820   1.33409   0.84977     98.00000      0.00000 4932060.5  0.940  1      1  0.600  0.000000 4685142682711156200000000.000000  0.000000  0.000000 
  6.13631   1.33734   0.85480     98.20000      0.00000 4183227.8  0.940  1      1  0.690  0.000000 4685142682711156200000000.000000  0.000000  0.000000 
  0.45241   1.85328   4.01114     98.40000      0.00000 2381013.5  0.000  3      1  1.772  0.000000 4685142682711156200000000.000000  0.000000  0.000000 
  6.11771   2.65688   3.86527     98.60000      0.00000 3238870.3  0.917  1      1  1.011  0.000000 4685142682711156200000000.000000  0.000000  0.000000 
  6.09101   2.66229   3.85107     98.80000      0.00000 4026824.3  0.917  1      1  0.847  0.000000 4685142682711156200000000.000000  0.000000  0.000000 
  2.94363   0.46998   5.58447     99.00000      0.00000 4081685.5  0.917  1      1  0.571  0.000000 4685142682711156200000000.000000  0.000000  0.000000 
  2.16921   1.91682   2.84426     99.20000      0.00000 3943385.5  0.917  1      1  0.733  0.000000 4685142682711156200000000.000000  0.000000  0.000000 
  2.17629   1.90847   2.85849     99.40000      0.00000 3514525.3  0.917  1      1  1.329  0.000000 4685142682711156200000000.000000  0.000000  0.000000 
  0.27023   2.13855   1.29793     99.60000      0.00000 2907250.3  0.905  1      1  1.154  0.000000 4685142682711156200000000.000000  0.000000  0.000000 
  5.12900   1.34281   0.99839     99.80000      0.00000 3049544.0  0.905  1      1  0.739  0.000000 4685142682711156200000000.000000  0.000000  0.000000 
  1.98862   1.79190   0.56862    100.00000      0.00000 3252455.5  0.905  1      1  0.680  0.000000 4685142682711156200000000.000000  0.000000  0.000000 
  1.99225   1.79003   0.56687    100.20000      0.00000 4031367.5  0.905  1      1  0.561  0.000000 4685142682711156200000000.000000  0.000000  0.000000 
  5.12738   1.35483   1.01645    100.40000      0.00000 5133950.5  0.905  1      1  0.543  0.000000 4685142682711156200000000.000000  0.000000  0.000000 
  0.27724   2.11393   4.46156    100.60000      0.00000 5728019.5  0.905  1      1  0.548  0.000000 4685142682711156200000000.000000  0.000000  0.000000 
  0.73917   0.59161   1.17858    100.80000      0.00000 5751737.0  0.905  1      1  0.589  0.000000 4685142682711156200000000.000000  0.000000  0.000000 
  0.73575   0.59149   1.18060    101.00000      0.00000 5817179.0  0.905  1      1  0.643  0.000000 4685142682711156200000000.000000  0.000000  0.000000 
  5.12741   1.35688   1.01129    101.20000      0.00000 4407213.0  0.905  1      1  1.089  0.000000 4685142682711156200000000.000000  0.000000  0.000000 
  5.18787   1.33011   0.98855    101.40000      0.00000 3666103.5  0.905  1      1  1.003  0.000000 4685142682711156200000000.000000  0.000000  0.000000 
  2.04503   1.81096   0.57981    101.60000      0.00000 3313756.5  0.905  1      1  0.725  0.000000 4685142682711156200000000.000000  0.000000  0.000000 
  5.14458   1.35516   0.98143    101.80000      0.00000 2925147.5  0.905  1      1  1.208  0.000000 4685142682711156200000000.000000  0.000000  0.000000 
  0.29989   2.13037   4.45454    102.00000      0.00000 2979565.5  0.905  1      1  0.716  0.000000 4685142682711156200000000.000000  0.000000  0.000000 
  0.28579   2.12346   4.45360    102.20000      0.00000 2775199.3  0.905  1      1  1.004  0.000000 4685142682711156200000000.000000  0.000000  0.000000 
  3.91860   2.54513   0.40980    102.40000      0.00000 2935682.5  0.905  1      1  0.746  0.000000 4685142682711156200000000.000000  0.000000  0.000000 
  0.28392   2.10811   4.44996    102.60000      0.00000 1966059.1  0.905  1      1  0.994  0.000000 4685142682711156200000000.000000  0.000000  0.000000 
  1.97718   1.80677   0.55353    102.80000      0.00000 2151409.8  0.905  1      1  1.714  0.000000 4685142682711156200000000.000000  0.000000  0.000000 
  0.62576   1.66368   0.13889    103.00000      0.00000 2295655.5  0.869  1      1  0.709  0.000000 4685142682711156200000000.000000  0.000000  0.000000 
  1.19751   0.11790   3.99081    103.20000      0.00000 2460026.8  0.560  1      1  1.443  0.000000 4685142682711156200000000.000000  0.000000  0.000000 
  3.60343   1.50800   0.06372    103.40000      0.00000 2448723.3  0.560  1      1  1.088  0.000000 4685142682711156200000000.000000  0.000000  0.000000 
  3.63261   1.50582   0.07750    103.60000      0.00000 2519400.3  0.560  1      1  0.934  0.000000 4685142682711156200000000.000000  0.000000  0.000000 
  2.05928   1.67571   3.20698    103.80000      0.00000 1919867.4  0.560  1      1  2.207  0.000000 4685142682711156200000000.000000  0.000000  0.000000 
  1.87971   1.54914   0.02293    104.00000      0.00000 1834152.6  0.321  1      1  1.420  0.000000 4685142682711156200000000.000000  0.000000  0.000000 
  3.02839   1.85978   2.57945    104.20000      0.00000 3015109.5  0.881  1      1  1.048  0.000000 4685142682711156200000000.000000  0.000000  0.000000 
  3.04339   1.86986   5.73185    104.40000      0.00000 3298563.0  0.881  1      1  0.592  0.000000 4685142682711156200000000.000000  0.000000  0.000000 
  0.94666   0.62425   5.77428    104.60000      0.00000 2291381.0  0.881  1      1  1.078  0.000000 4685142682711156200000000.000000  0.000000  0.000000 
  2.10185   1.84576   0.57509    104.80000      0.00000 2735076.8  0.881  1      1  0.731  0.000000 4685142682711156200000000.000000  0.000000  0.000000 
  5.25511   1.30279   0.99107    105.00000      0.00000 4016507.8  0.881  1      1  0.518  0.000000 4685142682711156200000000.000000  0.000000  0.000000 
  0.37556   2.12892   4.39715    105.20000      0.00000 5212280.0  0.881  1      1  0.402  0.000000 4685142682711156200000000.000000  0.000000  0.000000 
  5.26734   1.31246   0.99530    105.40000      0.00000 5501221.5  0.881  1      1  0.682  0.000000 4685142682711156200000000.000000  0.000000  0.000000 
  5.26437   1.31591   0.99046    105.60000      0.00000 5468760.5  0.881  1      1  0.494  0.000000 4685142682711156200000000.000000  0.000000  0.000000 
  5.26409   1.32348   0.98622    105.80000      0.00000 5245479.5  0.881  1      1  0.564  0.000000 4685142682711156200000000.000000  0.000000  0.000000 
  2.12372   1.80893   0.59467    106.00000      0.00000 4295882.0  0.881  1      1  0.630  0.000000 4685142682711156200000000.000000  0.000000  0.000000 
  5.25541   1.35423   0.97591    106.20000      0.00000 2309973.5  0.881  1      1  1.787  0.000000 4685142682711156200000000.000000  0.000000  0.000000 
  6.20248   1.30308   0.55181    106.40000      0.00000 3855628.0  0.905  1      1  0.466  0.000000 4685142682711156200000000.000000  0.000000  0.000000 
  4.21001   0.62140   2.07185    106.60000      0.00000 4097078.3  0.905  1      1  0.731  0.000000 4685142682711156200000000.000000  0.000000  0.000000 
  6.19791   1.28611   0.56097    106.80000      0.00000 4429318.0  0.905  1      1  0.561  0.000000 4685142682711156200000000.000000  0.000000  0.000000 
  6.19979   1.30049   0.55183    107.00000      0.00000 4180607.5  0.905  1      1  0.636  0.000000 4685142682711156200000000.000000  0.000000  0.000000 
  4.25161   0.59252   5.17805    107.20000      0.00000 4199088.0  0.905  1      1  0.608  0.000000 4685142682711156200000000.000000  0.000000  0.000000 
  3.07422   1.82513   2.60521    107.40000      0.00000 4624181.0  0.905  1      1  0.852  0.000000 4685142682711156200000000.000000  0.000000  0.000000 
  6.22842   1.31617   0.53586    107.60000      0.00000 4156698.3  0.905  1      1  0.562  0.000000 4685142682711156200000000.000000  0.000000  0.000000 
  1.12435   2.54273   4.23790    107.80000      0.00000 3373875.8  0.905  1      1  0.942  0.000000 4685142682711156200000000.000000  0.000000  0.000000 
  4.84879   2.08927   3.42453    108.00000      0.00000 1947724.6  0.905  1      1  1.641  0.000000 4685142682711156200000000.000000  0.000000  0.000000 
  2.48506   2.40464   6.24003    108.20000      0.00000 2244371.3  0.393  1      1  0.984  0.000000 4685142682711156200000000.000000  0.000000  0.000000 
  5.70376   2.33344   3.19035    108.40000      0.00000 2097204.0  0.393  1      1  1.485  0.000000 4685142682711156200000000.000000  0.000000  0.000000 
  1.81823   1.27759   5.98002    108.60000      0.00000 2334774.0  0.762  1      1  1.019  0.000000 4685142682711156200000000.000000  0.000000  0.000000 
  5.00446   1.18337   4.29069    108.80000      0.00000 2333664.0  0.881  1      1  1.232  0.000000 4685142682711156200000000.000000  0.000000  0.000000 
  0.11573   1.96811   4.26781    109.00000      0.00000 3804827.8  0.881  1      1  0.626  0.000000 4685142682711156200000000.000000  0.000000  0.000000 
  3.26165   1.16819   5.16305    109.20000      0.00000 4277942.0  0.881  1      1  0.611  0.000000 4685142682711156200000000.000000  0.000000  0.000000 
  1.01371   0.60840   2.34491    109.40000      0.00000 2347956.8  0.881  1      1  1.883  0.000000 4685142682711156200000000.000000  0.000000  0.000000 
  1.42902   1.80662   6.27034    109.60000      0.00000 2935332.0  0.881  1      1  1.106  0.000000 4685142682711156200000000.000000  0.000000  0.000000 
  4.55877   1.31229   4.73064    109.80000      0.00000 2542121.0  0.881  1      1  1.039  0.000000 4685142682711156200000000.000000  0.000000  0.000000 
  3.66121   1.54901   5.67080      0.10000      0.17321 3186271.5  0.762  1      1  0.584  0.000000 4685142682711156200000000.000000  0.000000  0.000000 
  0.64159   2.39300   4.45746      0.30000      0.17321 2285941.0  0.940  1      1  1.421  0.000000 4685142682711156200000000.000000  0.000000  0.000000 
  0.64799   2.42127   4.47031      0.50000      0.17321 3806767.8  0.940  1      1  0.671  0.000000 4685142682711156200000000.000000  0.000000  0.000000 
  0.63347   2.42555   4.45636      0.70000      0.17321 4249379.5  0.940  1      1  0.611  0.000000 4685142682711156200000000.000000  0.000000  0.000000 
  3.76648   0.73803   4.96768      0.90000      0.17321 3595010.5  0.940  1      1  0.501  0.000000 4685142682711156200000000.000000  0.000000  0.000000 
  0.60691   2.39801   4.42959      1.10000      0.17321 3624251.8  0.940  1      1  0.517  0.000000 4685142682711156200000000.000000  0.000000  0.000000 
  5.53087   1.37580   0.72210      1.30000      0.17321 2697214.8  0.940  1      1  1.236  0.000000 4685142682711156200000000.000000  0.000000  0.000000 
  5.71403   1.57260   4.38995      1.50000      0.17321 3475603.5  0.881  1      1  0.793  0.000000 4685142682711156200000000.000000  0.000000  0.000000 
  1.01207   1.88840   0.02800      1.70000      0.17321 2531626.8  0.881  1      1  0.940  0.000000 4685142682711156200000000.000000  0.000000  0.000000 
  2.42235   2.57685   5.69839      1.90000      0.17321 1987826.0  0.417  1      1  1.236  0.000000 4685142682711156200000000.000000  0.000000  0.000000 
  4.06187   2.78640   6.20125      2.10000      0.17321 1819851.8  0.881  1      1  1.816  0.000000 4685142682711156200000000.000000  0.000000  0.000000 
  5.54769   1.40097   0.74020      2.30000      0.17321 1993674.6  0.881  1      1  1.693  0.000000 4685142682711156200000000.000000  0.000000  0.000000 
  2.40317   1.73266   0.84651      2.50000      0.17321 3013238.0  0.881  1      1  1.015  0.000000 4685142682711156200000000.000000  0.000000  0.000000 
  2.39819   1.70321   0.83873      2.70000      0.17321 2810230.8  0.881  1      1  0.446  0.000000 4685142682711156200000000.000000  0.000000  0.000000 
  0.73107   2.38608   6.15922      2.90000      0.17321 3044567.0  0.881  1      1  0.564  0.000000 4685142682711156200000000.000000  0.000000  0.000000 
  4.03717   2.31090   4.80722      3.10000      0.17321 2840642.3  0.881  1      1  0.855  0.000000 4685142682711156200000000.000000  0.000000  0.000000 
  4.04699   2.27850   4.84181      3.30000      0.17321 2055113.4  0.881  1      1  1.772  0.000000 4685142682711156200000000.000000  0.000000  0.000000 
  0.97145   1.97781   6.27001      3.50000      0.17321 3164694.3  0.881  1      1  0.734  0.000000 4685142682711156200000000.000000  0.000000  0.000000 
  2.53745   1.57893   5.12378      3.70000      0.17321 4747255.0  0.881  1      1  0.628  0.000000 4685142682711156200000000.000000  0.000000  0.000000 
  0.96941   1.97122   0.00008      3.90000      0.17321 5377035.0  0.881  1      1  0.609  0.000000 4685142682711156200000000.000000  0.000000  0.000000 
  5.67791   1.56969   4.31387      4.10000      0.17321 3742097.5  0.881  1      1  0.852  0.000000 4685142682711156200000000.000000  0.000000  0.000000 
  3.66572   2.74857   1.16184      4.30000      0.17321 3008095.0  0.940  1      1  1.198  0.000000 4685142682711156200000000.000000  0.000000  0.000000 
  0.93373   0.41518   1.62567      4.50000      0.17321 3367151.0  0.940  1      1  0.830  0.000000 4685142682711156200000000.000000  0.000000  0.000000 
  4.07403   2.72342   1.50761      4.70000      0.17321 4446323.0  0.940  1      1  0.666  0.000000 4685142682711156200000000.000000  0.000000  0.000000 
  0.99920   1.98332   0.02963      4.90000      0.17321 5036795.0  0.940  1      1  0.668  0.000000 4685142682711156200000000.000000  0.000000  0.000000 
  4.03418   2.73383   1.47248      5.10000      0.17321 5240935.5  0.940  1      1  0.679  0.000000 4685142682711156200000000.000000  0.000000  0.000000 
  0.99249   1.97639   0.03925      5.30000      0.17321 5684717.0  0.940  1      1  0.640  0.000000 4685142682711156200000000.000000  0.000000  0.000000 
  4.03550   2.73801   1.48096      5.50000      0.17321 5157484.0  0.940  1      1  0.754  0.000000 4685142682711156200000000.000000  0.000000  0.000000 
  1.72285   1.31304   6.13859      5.70000      0.17321 2660369.3  0.607  1      1  1.648  0.000000 4685142682711156200000000.000000  0.000000  0.000000 
  5.68304   1.64823   4.30015      5.90000      0.17321 3141856.5  0.940  1      1  1.617  0.000000 4685142682711156200000000.000000  0.000000  0.000000 
  5.69423   1.64770   4.30973      6.10000      0.17321 3719474.8  0.940  1      1  0.738  0.000000 4685142682711156200000000.000000  0.000000  0.000000 
  1.01139   1.95807   0.07832      6.30000      0.17321 2756063.3  0.940  1      1  1.835  0.000000 4685142682711156200000000.000000  0.000000  0.000000 
  3.25988   1.69665   6.01774      6.50000      0.17321 3686712.3  0.917  1      1  1.043  0.000000 4685142682711156200000000.000000  0.000000  0.000000 
  3.26301   1.68996   2.87962      6.70000      0.17321 4637520.5  0.917  1      1  0.600  0.000000 4685142682711156200000000.000000  0.000000  0.000000 
  3.26544   1.68822   6.03277      6.90000      0.17321 5334189.5  0.917  1      1  0.512  0.000000 4685142682711156200000000.000000  0.000000  0.000000 
  3.26934   1.69412   6.03389      7.10000      0.17321 4728134.5  0.917  1      1  0.533  0.000000 4685142682711156200000000.000000  0.000000  0.000000 
  3.32041   1.76155   6.00457      7.30000      0.17321 2206377.8  0.917  1      1  1.682  0.000000 4685142682711156200000000.000000  0.000000  0.000000 
  3.32576   1.73576   6.00551      7.50000      0.17321 2058008.0  0.917  1      1  1.478  0.000000 4685142682711156200000000.000000  0.000000  0.000000 
  2.57026   1.61117   0.57724      7.70000      0.17321 2967585.0  0.881  1      1  0.726  0.000000 4685142682711156200000000.000000  0.000000  0.000000 
  5.69217   1.52678   4.13506      7.90000      0.17321 3559632.8  0.881  1      1  0.417  0.000000 4685142682711156200000000.000000  0.000000  0.000000 
  2.54741   1.61307   5.27056      8.10000      0.17321 4344034.0  0.881  1      1  0.685  0.000000 4685142682711156200000000.000000  0.000000  0.000000 
  5.69485   1.52526   4.15374      8.30000      0.17321 4185670.5  0.881  1      1  0.683  0.000000 4685142682711156200000000.000000  0.000000  0.000000 
  2.55575   1.62898   5.26234      8.50000      0.17321 3970042.3  0.881  1      1  0.468  0.000000 4685142682711156200000000.000000  0.000000  0.000000 
  2.55725   1.62960   5.25885      8.70000      0.17321 4373993.5  0.881  1      1  0.646  0.000000 4685142682711156200000000.000000  0.000000  0.000000 
  2.56558   1.63221   5.25100      8.90000      0.17321 4499265.5  0.881  1      1  0.746  0.000000 4685142682711156200000000.000000  0.000000  0.000000 
  1.10652   0.53609   4.58871      9.10000      0.17321 3667821.0  0.881  1      1  0.632  0.000000 4685142682711156200000000.000000  0.000000  0.000000 
  5.72189   1.50707   4.16563      9.30000      0.17321 3227842.3  0.881  1      1  0.595  0.000000 4685142682711156200000000.000000  0.000000  0.000000 
  5.72243   1.50954   4.16195      9.50000      0.17321 3105110.5  0.881  1      1  0.945  0.000000 4685142682711156200000000.000000  0.000000  0.000000 
  5.71018   1.50838   4.18102      9.70000      0.17321 2363960.0  0.881  1      1  1.595  0.000000 4685142682711156200000000.000000  0.000000  0.000000 
  1.11058   1.41095   0.81019      9.90000      0.17321 2574878.0  0.929  1      1  0.954  0.000000 4685142682711156200000000.000000  0.000000  0.000000 
  1.09452   1.41527   0.82209     10.10000      0.17321 3025214.5  0.929  1      1  0.709  0.000000 4685142682711156200000000.000000  0.000000  0.000000 
  1.09262   1.40940   0.81754     10.30000      0.17321 2697579.5  0.929  1      1  0.735  0.000000 4685142682711156200000000.000000  0.000000  0.000000 
  1.05803   1.43728   0.82400     10.50000      0.17321 2230828.3  0.929  1      1  1.737  0.000000 4685142682711156200000000.000000  0.000000  0.000000 
  4.15190   1.64893   5.43477     10.70000      0.17321 2288777.3  0.929  1      1  1.611  0.000000 4685142682711156200000000.000000  0.000000  0.000000 
  1.09993   1.41374   3.91997     10.90000      0.17321 2217727.3  0.929  1      1  1.632  0.000000 4685142682711156200000000.000000  0.000000  0.000000 
  4.22408   1.70825   5.49520     11.10000      0.17321 2164409.8  0.929  1      1  1.729  0.000000 4685142682711156200000000.000000  0.000000  0.000000 
  1.06979   1.45937   3.93184     11.30000      0.17321 2360680.5  0.929  1      1  1.644  0.000000 4685142682711156200000000.000000  0.000000  0.000000 
  1.06336   1.45526   0.78817     11.50000      0.17321 2898455.3  0.929  1      1  1.753  0.000000 4685142682711156200000000.000000  0.000000  0.000000 
  1.06737   1.45743   0.79342     11.70000      0.17321 3090367.8  0.929  1      1  1.308  0.000000 4685142682711156200000000.000000  0.000000  0.000000 
  4.21522   1.71149   5.50707     11.90000      0.17321 3152755.8  0.929  1      1  1.322  0.000000 4685142682711156200000000.000000  0.000000  0.000000 
  1.07144   1.44226   3.93295     12.10000      0.17321 3210730.5  0.929  1      1  1.317  0.000000 4685142682711156200000000.000000  0.000000  0.000000 
  1.07890   1.44112   3.93665     12.30000      0.17321 2850072.3  0.929  1      1  1.161  0.000000 4685142682711156200000000.000000  0.000000  0.000000 
  1.06834   1.45523   3.94767     12.50000      0.17321 2616730.8  0.929  1      1  1.185  0.000000 4685142682711156200000000.000000  0.000000  0.000000 
  4.20755   1.67328   5.44926     12.70000      0.17321 3535669.8  0.929  1      1  0.801  0.000000 4685142682711156200000000.000000  0.000000  0.000000 
  4.20167   1.66538   5.45691     12.90000      0.17321 4052756.8  0.929  1      1  0.620  0.000000 4685142682711156200000000.000000  0.000000  0.000000 
  4.20359   1.66158   5.45837     13.10000      0.17321 4011763.3  0.929  1      1  0.827  0.000000 4685142682711156200000000.000000  0.000000  0.000000 
  1.06211   1.48273   3.96843     13.30000      0.17321 3795627.3  0.929  1      1  0.657  0.000000 4685142682711156200000000.000000  0.000000  0.000000 
  1.06662   1.47732   3.96060     13.50000      0.17321 3444809.0  0.929  1      1  0.661  0.000000 4685142682711156200000000.000000  0.000000  0.000000 
  1.07617   1.47400   3.95628     13.70000      0.17321 3615333.0  0.929  1      1  0.450  0.000000 4685142682711156200000000.000000  0.000000  0.000000 
  5.91829   2.39362   4.86215     13.90000      0.17321 4181236.0  0.929  1      1  0.788  0.000000 4685142682711156200000000.000000  0.000000  0.000000 
  5.92606   2.39712   4.86094     14.10000      0.17321 4491526.5  0.929  1      1  0.590  0.000000 4685142682711156200000000.000000  0.000000  0.000000 
  5.93298   2.39524   4.86776     14.30000      0.17321 3218200.5  0.929  1      1  0.625  0.000000 4685142682711156200000000.000000  0.000000  0.000000 
  5.74421   0.81825   1.70404     14.50000      0.17321 2794612.3  0.929  1      1  1.529  0.000000 4685142682711156200000000.000000  0.000000  0.000000 
  1.64558   2.91792   6.07747     14.70000      0.17321 2882769.8  0.940  1      1  1.398  0.000000 4685142682711156200000000.000000  0.000000  0.000000 
  1.71886   2.96879   6.12894     14.90000      0.17321 4358761.0  0.940  1      1  0.713  0.000000 4685142682711156200000000.000000  0.000000  0.000000 
  3.44449   1.59310   6.11398     15.10000      0.17321 5588059.0  0.940  1      1  0.650  0.000000 4685142682711156200000000.000000  0.000000  0.000000 
  3.45646   1.57832   6.10049     15.30000      0.17321 5335075.5  0.940  1      1  0.686  0.000000 4685142682711156200000000.000000  0.000000  0.000000 
  3.45377   1.57098   6.08349     15.50000      0.17321 5179581.0  0.940  1      1  0.543  0.000000 4685142682711156200000000.000000  0.000000  0.000000 
  3.46241   1.56862   6.07893     15.70000      0.17321 5268505.0  0.940  1      1  0.676  0.000000 4685142682711156200000000.000000  0.000000  0.000000 
  3.45500   1.57918   6.06532     15.90000      0.17321 5398103.0  0.940  1      1  0.585  0.000000 4685142682711156200000000.000000  0.000000  0.000000 
  1.77794   2.91779   6.18282     16.10000      0.17321 4912749.5  0.940  1      1  0.568  0.000000 4685142682711156200000000.000000  0.000000  0.000000 
  3.43095   1.61954   6.05673     16.30000      0.17321 4412701.5  0.940  1      1  0.515  0.000000 4685142682711156200000000.000000  0.000000  0.000000 
  3.42396   1.62622   6.06627     16.50000      0.17321 4063302.8  0.940  1      1  0.419  0.000000 4685142682711156200000000.000000  0.000000  0.000000 
  1.59325   2.90974   6.01463     16.70000      0.17321 3977991.0  0.940  1      1  0.745  0.000000 4685142682711156200000000.000000  0.000000  0.000000 
  4.69195   0.23828   1.87944     16.90000      0.17321 4348114.0  0.940  1      1  0.700  0.000000 4685142682711156200000000.000000  0.000000  0.000000 
  3.40779   1.64770   6.04309     17.10000      0.17321 4614391.5  0.940  1      1  0.563  0.000000 4685142682711156200000000.000000  0.000000  0.000000 
  1.81597   1.45668   3.11281     17.30000      0.17321 3323398.5  0.940  1      1  1.100  0.000000 4685142682711156200000000.000000  0.000000  0.000000 
  1.82319   1.45949   3.11389     17.50000      0.17321 4609104.0  0.940  1      1  0.526  0.000000 4685142682711156200000000.000000  0.000000  0.000000 
  1.82458   1.45667   3.11623     17.70000      0.17321 4948535.5  0.940  1      1  0.777  0.000000 4685142682711156200000000.000000  0.000000  0.000000 
  1.82618   1.47063   3.11416     17.90000      0.17321 5346062.0  0.940  1      1  0.453  0.000000 4685142682711156200000000.000000  0.000000  0.000000 
  1.82239   1.47462   3.11993     18.10000      0.17321 5256310.0  0.940  1      1  0.365  0.000000 4685142682711156200000000.000000  0.000000  0.000000 
  1.81390   1.47368   3.11542     18.30000      0.17321 5428206.0  0.940  1      1  0.381  0.000000 4685142682711156200000000.000000  0.000000  0.000000 
  1.80196   1.47474   3.12597     18.50000      0.17321 5202919.5  0.940  1      1  0.592  0.000000 4685142682711156200000000.000000  0.000000  0.000000 
  1.79899   1.47834   3.12462     18.70000      0.17321 5155270.0  0.940  1      1  0.537  0.000000 4685142682711156200000000.000000  0.000000  0.000000 
  1.79913   1.47882   3.12170     18.90000      0.17321 5382641.0  0.940  1      1  0.383  0.000000 4685142682711156200000000.000000  0.000000  0.000000 
  1.79856   1.48033   3.12395     19.10000      0.17321 5233488.0  0.940  1      1  0.351  0.000000 4685142682711156200000000.000000  0.000000  0.000000 
  1.79181   1.47697   3.12657     19.30000      0.17321 5330208.0  0.940  1      1  0.476  0.000000 4685142682711156200000000.000000  0.000000  0.000000 
  1.78610   1.47918   3.11902     19.50000      0.17321 4807534.0  0.940  1      1  0.473  0.000000 4685142682711156200000000.000000  0.000000  0.000000 
  1.77693   1.48134   6.26166     19.70000      0.17321 4083852.3  0.940  1      1  0.741  0.000000 4685142682711156200000000.000000  0.000000  0.000000 
  1.78276   1.48893   3.11033     19.90000      0.17321 3690988.0  0.940  1      1  0.425  0.000000 4685142682711156200000000.000000  0.000000  0.000000 
  3.35999   1.60645   6.22384     20.10000      0.17321 4460479.0  0.940  1      1  0.678  0.000000 4685142682711156200000000.000000  0.000000  0.000000 
  3.35469   1.60293   6.21721     20.30000      0.17321 5123963.5  0.940  1      1  0.592  0.000000 4685142682711156200000000.000000  0.000000  0.000000 
  1.78399   1.50641   3.10748     20.50000      0.17321 4157130.8  0.940  1      1  0.632  0.000000 4685142682711156200000000.000000  0.000000  0.000000 
  1.82065   1.57628   6.18827     20.70000      0.17321 2929147.5  0.940  1      1  0.807  0.000000 4685142682711156200000000.000000  0.000000  0.000000 
  0.23047   3.05185   3.11291     20.90000      0.17321 3442254.5  0.940  1      1  0.760  0.000000 4685142682711156200000000.000000  0.000000  0.000000 
  0.16456   3.04097   3.04949     21.10000      0.17321 3440827.8  0.940  1      1  0.895  0.000000 4685142682711156200000000.000000  0.000000  0.000000 
  4.96722   1.55121   4.82135     21.30000      0.17321 3196869.8  0.940  1      1  0.601  0.000000 4685142682711156200000000.000000  0.000000  0.000000 
  3.37415   1.65927   3.11419     21.50000      0.17321 2992726.5  0.940  1      1  1.155  0.000000 4685142682711156200000000.000000  0.000000  0.000000 
  0.63009   3.05679   5.12408     21.70000      0.17321 3296479.5  0.940  1      1  0.735  0.000000 4685142682711156200000000.000000  0.000000  0.000000 
  3.36402   1.64113   3.11553     21.90000      0.17321 2387203.0  0.940  1      1  1.322  0.000000 4685142682711156200000000.000000  0.000000  0.000000 
  1.76793   1.49983   0.00174     22.10000      0.17321 2955445.5  0.940  1      1  0.619  0.000000 4685142682711156200000000.000000  0.000000  0.000000 
  1.77424   1.49556   6.28315     22.30000      0.17321 3820637.0  0.940  1      1  0.572  0.000000 4685142682711156200000000.000000  0.000000  0.000000 
  1.65468   3.06761   4.59654     22.50000      0.17321 2711424.8  0.940  1      1  1.241  0.000000 4685142682711156200000000.000000  0.000000  0.000000 
  2.97408   3.09053   1.12388     22.70000      0.17321 3031657.3  0.940  1      1  0.996  0.000000 4685142682711156200000000.000000  0.000000  0.000000 
  3.28890   3.09772   6.17019     22.90000      0.17321 3879011.0  0.940  1      1  0.641  0.000000 4685142682711156200000000.000000  0.000000  0.000000 
  3.46875   3.10528   1.66514     23.10000      0.17321 4408392.5  0.940  1      1  0.697  0.000000 4685142682711156200000000.000000  0.000000  0.000000 
  3.05840   3.11079   5.97981     23.30000      0.17321 5216238.5  0.940  1      1  0.535  0.000000 4685142682711156200000000.000000  0.000000  0.000000 
  1.78352   1.54930   3.18087     23.50000      0.17321 5721026.0  0.940  1      1  0.447  0.000000 4685142682711156200000000.000000  0.000000  0.000000 
  1.77791   1.54293   3.17860     23.70000      0.17321 5982974.0  0.940  1      1  0.555  0.000000 4685142682711156200000000.000000  0.000000  0.000000 
  4.92150   1.60157   4.67548     23.90000      0.17321 5019016.5  0.940  1      1  0.462  0.000000 4685142682711156200000000.000000  0.000000  0.000000 
  4.06184   1.17459   2.44162     24.10000      0.17321 2385380.8  0.940  1      1  1.689  0.000000 4685142682711156200000000.000000  0.000000  0.000000 
  6.04227   0.78759   0.98521     24.30000      0.17321 2548256.0  0.940  1      1  1.140  0.000000 4685142682711156200000000.000000  0.000000  0.000000 
  2.01629   0.82465   2.96679     24.50000      0.17321 2641367.5  0.024  2      1  1.858  0.000000 4685142682711156200000000.000000  0.000000  0.000000 
  6.08473   0.78983   0.95429     24.70000      0.17321 3317888.0  0.940  1      1  1.436  0.000000 4685142682711156200000000.000000  0.000000  0.000000 
  2.94995   2.35757   2.18446     24.90000      0.17321 3657451.8  0.940  1      1  0.782  0.000000 4685142682711156200000000.000000  0.000000  0.000000 
  2.91030   2.34403   2.15565     25.10000      0.17321 3254489.5  0.940  1      1  0.927  0.000000 4685142682711156200000000.000000  0.000000  0.000000 
  4.04963   1.16674   2.42571     25.30000      0.17321 3506565.8  0.940  1      1  1.171  0.000000 4685142682711156200000000.000000  0.000000  0.000000 
  4.06823   1.19391   5.55136     25.50000      0.17321 3759764.0  0.940  1      1  0.735  0.000000 4685142682711156200000000.000000  0.000000  0.000000 
  4.07920   1.20712   5.54323     25.70000      0.17321 4097457.0  0.940  1      1  0.689  0.000000 4685142682711156200000000.000000  0.000000  0.000000 
  4.05952   1.21054   5.54729     25.90000      0.17321 3804415.0  0.940  1      1  0.524  0.000000 4685142682711156200000000.000000  0.000000  0.000000 
  4.05951   1.21467   5.54271     26.10000      0.17321 3688097.3  0.940  1      1  0.802  0.000000 4685142682711156200000000.000000  0.000000  0.000000 
  4.04750   1.21411   5.57921     26.30000      0.17321 2324150.5  0.940  1      1  1.589  0.000000 4685142682711156200000000.000000  0.000000  0.000000 
  4.82952   1.54641   4.82921     26.50000      0.17321 2090868.0  0.917  1      1  1.261  0.000000 4685142682711156200000000.000000  0.000000  0.000000 
  1.68785   1.59022   6.17163     26.70000      0.17321 2692465.0  0.917  1      1  1.637  0.000000 4685142682711156200000000.000000  0.000000  0.000000 
  1.68367   1.58968   6.18190     26.90000      0.17321 3159471.8  0.917  1      1  1.244  0.000000 4685142682711156200000000.000000  0.000000  0.000000 
  6.14137   3.04320   4.45505     27.10000      0.17321 3681947.8  0.917  1      1  0.914  0.000000 4685142682711156200000000.000000  0.000000  0.000000 
  0.09474   1.46151   1.54564     27.30000      0.17321 2438916.8  0.917  1      1  1.055  0.000000 4685142682711156200000000.000000  0.000000  0.000000 
  1.65002   1.60655   6.16057     27.50000      0.17321 2461372.0  0.917  1      1  0.807  0.000000 4685142682711156200000000.000000  0.000000  0.000000 
  6.00294   3.02163   4.34088     27.70000      0.17321 2873930.3  0.917  1      1  0.557  0.000000 4685142682711156200000000.000000  0.000000  0.000000 
  1.66407   1.62018   6.17716     27.90000      0.17321 2239422.5  0.917  1      1  0.794  0.000000 4685142682711156200000000.000000  0.000000  0.000000 
  3.61809   0.92978   5.33446     28.10000      0.17321 3015197.3  0.000  3      1  1.692  0.000000 4685142682711156200000000.000000  0.000000  0.000000 
  2.44209   2.05786   5.44866     28.30000      0.17321 3016361.8  0.869  1      1  0.875  0.000000 4685142682711156200000000.000000  0.000000  0.000000 
  5.78828   3.01350   4.14037     28.50000      0.17321 2831315.5  0.905  1      1  0.933  0.000000 4685142682711156200000000.000000  0.000000  0.000000 
  5.73413   3.00870   4.07849     28.70000      0.17321 3897559.5  0.905  1      1  0.832  0.000000 4685142682711156200000000.000000  0.000000  0.000000 
  5.73035   3.01504   4.08250     28.90000      0.17321 4586038.5  0.905  1      1  0.714  0.000000 4685142682711156200000000.000000  0.000000  0.000000 
  2.55534   0.12729   3.80016     29.10000      0.17321 4007479.3  0.905  1      1  0.346  0.000000 4685142682711156200000000.000000  0.000000  0.000000 
  2.42487   1.23260   2.72402     29.30000      0.17321 3645974.5  0.940  1      1  0.645  0.000000 4685142682711156200000000.000000  0.000000  0.000000 
  0.69612   1.17058   0.36842     29.50000      0.17321 3995643.3  0.940  1      1  0.681  0.000000 4685142682711156200000000.000000  0.000000  0.000000 
  0.68261   1.16617   0.36136     29.70000      0.17321 2549244.3  0.940  1      1  1.501  0.000000 4685142682711156200000000.000000  0.000000  0.000000 
  2.77597   0.15078   3.53658     29.90000      0.17321 2674747.3  0.750  1      1  0.906  0.000000 4685142682711156200000000.000000  0.000000  0.000000 
  3.05868   2.44887   6.22871     30.10000      0.17321 2383655.3  0.381  2      1  1.493  0.000000 4685142682711156200000000.000000  0.000000  0.000000 
  5.51934   1.85961   5.14188     30.30000      0.17321 2728710.5  0.940  1      1  1.203  0.000000 4685142682711156200000000.000000  0.000000  0.000000 
  0.68023   1.16577   0.31435     30.50000      0.17321 3808430.3  0.940  1      1  0.485  0.000000 4685142682711156200000000.000000  0.000000  0.000000 
  0.66771   1.16976   3.46303     30.70000      0.17321 3905567.0  0.940  1      1  0.584  0.000000 4685142682711156200000000.000000  0.000000  0.000000 
  4.52156   0.51431   2.47682     30.90000      0.17321 4288711.5  0.940  1      1  0.599  0.000000 4685142682711156200000000.000000  0.000000  0.000000 
  0.64590   1.17220   0.33286     31.10000      0.17321 4817249.5  0.940  1      1  0.556  0.000000 4685142682711156200000000.000000  0.000000  0.000000 
  2.34397   1.26222   2.72728     31.30000      0.17321 4709346.5  0.940  1      1  0.515  0.000000 4685142682711156200000000.000000  0.000000  0.000000 
  5.47678   1.88325   5.11541     31.50000      0.17321 4766623.0  0.940  1      1  0.582  0.000000 4685142682711156200000000.000000  0.000000  0.000000 
  0.63671   1.19048   0.33477     31.70000      0.17321 5154268.5  0.940  1      1  0.601  0.000000 4685142682711156200000000.000000  0.000000  0.000000 
  0.63469   1.20295   0.33453     31.90000      0.17321 5411448.0  0.940  1      1  0.410  0.000000 4685142682711156200000000.000000  0.000000  0.000000 
  3.79034   1.93975   5.94201     32.10000      0.17321 4302729.0  0.940  1      1  0.571  0.000000 4685142682711156200000000.000000  0.000000  0.000000 
  5.50021   1.88914   0.39288     32.30000      0.17321 3773037.5  0.940  1      1  0.564  0.000000 4685142682711156200000000.000000  0.000000  0.000000 
  0.66408   1.19494   3.49579     32.50000      0.17321 3142347.3  0.940  1      1  0.638  0.000000 4685142682711156200000000.000000  0.000000  0.000000 
  0.56971   1.13174   0.40595     32.70000      0.17321 2741351.8  0.940  1      1  0.841  0.000000 4685142682711156200000000.000000  0.000000  0.000000 
  3.70084   2.03327   5.86965     32.90000      0.17321 3975567.0  0.940  1      1  0.493  0.000000 4685142682711156200000000.000000  0.000000  0.000000 
  3.69691   2.03628   5.86471     33.10000      0.17321 4470148.0  0.940  1      1  0.524  0.000000 4685142682711156200000000.000000  0.000000  0.000000 
  0.55761   1.11152   0.41811     33.30000      0.17321 4380058.0  0.940  1      1  0.601  0.000000 4685142682711156200000000.000000  0.000000  0.000000 
  3.70404   2.02690   5.87437     33.50000      0.17321 3050876.0  0.940  1      1  0.836  0.000000 4685142682711156200000000.000000  0.000000  0.000000 
  0.70299   1.17941   3.42907     33.70000      0.17321 3058881.0  0.940  1      1  0.987  0.000000 4685142682711156200000000.000000  0.000000  0.000000 
  1.37074   2.67015   5.31902     33.90000      0.17321 3807861.5  0.940  1      1  0.687  0.000000 4685142682711156200000000.000000  0.000000  0.000000 
  0.70910   1.18939   0.29221     34.10000      0.17321 3745985.0  0.940  1      1  0.738  0.000000 4685142682711156200000000.000000  0.000000  0.000000 
  0.68542   1.15899   0.31240     34.30000      0.17321 3448985.0  0.940  1      1  0.475  0.000000 4685142682711156200000000.000000  0.000000  0.000000 
  5.53835   1.84244   5.12121     34.50000      0.17321 3480168.5  0.940  1      1  0.736  0.000000 4685142682711156200000000.000000  0.000000  0.000000 
  1.36734   2.66576   5.30486     34.70000      0.17321 3963197.8  0.940  1      1  0.545  0.000000 4685142682711156200000000.000000  0.000000  0.000000 
  2.40792   1.30773   2.73711     34.90000      0.17321 4027622.8  0.940  1      1  0.702  0.000000 4685142682711156200000000.000000  0.000000  0.000000 
  0.72070   1.18645   0.30179     35.10000      0.17321 3727534.8  0.940  1      1  0.654  0.000000 4685142682711156200000000.000000  0.000000  0.000000 
  3.75441   1.05903   5.36310     35.30000      0.17321 3909126.8  0.881  1      1  0.669  0.000000 4685142682711156200000000.000000  0.000000  0.000000 
  5.68243   1.01933   0.96323     35.50000      0.17321 2980356.0  0.881  1      1  0.906  0.000000 4685142682711156200000000.000000  0.000000  0.000000 
  0.73547   1.16452   0.30485     35.70000      0.17321 3615890.8  0.940  1      1  0.585  0.000000 4685142682711156200000000.000000  0.000000  0.000000 
  0.73653   1.16298   0.31524     35.90000      0.17321 3231644.5  0.940  1      1  0.490  0.000000 4685142682711156200000000.000000  0.000000  0.000000 
  4.46674   0.55232   2.54264     36.10000      0.17321 2531101.8  0.940  1      1  1.040  0.000000 4685142682711156200000000.000000  0.000000  0.000000 
  2.34983   1.25653   2.65259     36.30000      0.17321 2987102.8  0.940  1      1  0.761  0.000000 4685142682711156200000000.000000  0.000000  0.000000 
  3.75448   2.03944   5.92628     36.50000      0.17321 4314753.0  0.940  1      1  0.564  0.000000 4685142682711156200000000.000000  0.000000  0.000000 
  5.48471   1.89488   3.63668     36.70000      0.17321 4224166.0  0.940  1      1  0.614  0.000000 4685142682711156200000000.000000  0.000000  0.000000 
  0.59999   1.09682   5.08678     36.90000      0.17321 3122733.5  0.940  1      1  0.807  0.000000 4685142682711156200000000.000000  0.000000  0.000000 
  0.59879   1.12512   5.09651     37.10000      0.17321 3112419.3  0.940  1      1  0.598  0.000000 4685142682711156200000000.000000  0.000000  0.000000 
  0.59728   1.11945   0.39114     37.30000      0.17321 2484450.0  0.940  1      1  0.921  0.000000 4685142682711156200000000.000000  0.000000  0.000000 
  5.51406   1.88377   5.10914     37.50000      0.17321 2402272.5  0.940  1      1  1.204  0.000000 4685142682711156200000000.000000  0.000000  0.000000 
  0.67052   1.19476   0.35346     37.70000      0.17321 3662298.3  0.940  1      1  0.621  0.000000 4685142682711156200000000.000000  0.000000  0.000000 
  0.67382   1.19639   0.35588     37.90000      0.17321 3965761.8  0.940  1      1  0.758  0.000000 4685142682711156200000000.000000  0.000000  0.000000 
  5.29538   0.44818   1.31027     38.10000      0.17321 1967767.5  0.036  2      1  2.011  0.000000 4685142682711156200000000.000000  0.000000  0.000000 
  0.60967   1.11293   0.37626     38.30000      0.17321 2416255.0  0.940  1      1  0.734  0.000000 4685142682711156200000000.000000  0.000000  0.000000 
  3.75936   2.03453   4.32815     38.50000      0.17321 2983554.0  0.940  1      1  0.359  0.000000 4685142682711156200000000.000000  0.000000  0.000000 
  0.61477   1.11206   0.37614     38.70000      0.17321 3786929.5  0.940  1      1  0.488  0.000000 4685142682711156200000000.000000  0.000000  0.000000 
  5.49775   1.89758   3.62466     38.90000      0.17321 4059150.0  0.940  1      1  0.643  0.000000 4685142682711156200000000.000000  0.000000  0.000000 
  5.49864   1.88090   5.17801     39.10000      0.17321 3252049.3  0.940  1      1  0.639  0.000000 4685142682711156200000000.000000  0.000000  0.000000 
  5.50737   1.87058   5.15705     39.30000      0.17321 3484906.8  0.940  1      1  0.471  0.000000 4685142682711156200000000.000000  0.000000  0.000000 
  0.66383   1.16723   0.31898     39.50000      0.17321 3011722.3  0.940  1      1  0.713  0.000000 4685142682711156200000000.000000  0.000000  0.000000 
  5.85377   0.90977   0.64956     39.70000      0.17321 2276579.0  0.762  1      1  1.291  0.000000 4685142682711156200000000.000000  0.000000  0.000000 
  2.71100   2.23011   5.63844     39.90000      0.17321 3217698.3  0.762  1      1  0.817  0.000000 4685142682711156200000000.000000  0.000000  0.000000 
  5.84219   0.89959   0.63886     40.10000      0.17321 2672287.3  0.762  1      1  0.965  0.000000 4685142682711156200000000.000000  0.000000  0.000000 
  0.41553   2.24843   3.77668     40.30000      0.17321 2231068.5  0.762  1      1  0.980  0.000000 4685142682711156200000000.000000  0.000000  0.000000 
  2.60834   1.61678   3.13913     40.50000      0.17321 1872030.5  0.881  1      1  1.568  0.000000 4685142682711156200000000.000000  0.000000  0.000000 
  4.18668   1.56901   0.05346     40.70000      0.17321 2332373.0  0.881  1      1  1.573  0.000000 4685142682711156200000000.000000  0.000000  0.000000 
  4.19465   1.56032   0.05436     40.90000      0.17321 3137762.0  0.881  1      1  1.342  0.000000 4685142682711156200000000.000000  0.000000  0.000000 
  4.18516   1.56519   0.05454     41.10000      0.17321 3432529.0  0.881  1      1  0.500  0.000000 4685142682711156200000000.000000  0.000000  0.000000 
  4.27244   0.56021   4.99022     41.30000      0.17321 2198964.8  0.000  3      1  2.380  0.000000 4685142682711156200000000.000000  0.000000  0.000000 
  4.52768   1.03123   5.32990     41.50000      0.17321 2141999.5  0.060  1      1  1.984  0.000000 4685142682711156200000000.000000  0.000000  0.000000 
  2.23449   2.41092   5.78086     41.70000      0.17321 1921366.0  0.000  2      1  2.263  0.000000 4685142682711156200000000.000000  0.000000  0.000000 
  4.48859   1.01406   5.38747     41.90000      0.17321 2375923.5  0.917  1      1  1.836  0.000000 4685142682711156200000000.000000  0.000000  0.000000 
  4.48198   1.02181   5.37970     42.10000      0.17321 2813409.5  0.917  1      1  1.078  0.000000 4685142682711156200000000.000000  0.000000  0.000000 
  4.50215   1.02036   5.37363     42.30000      0.17321 3129248.0  0.917  1      1  0.861  0.000000 4685142682711156200000000.000000  0.000000  0.000000 
  4.49578   1.01564   5.37392     42.50000      0.17321 2884605.0  0.917  1      1  1.501  0.000000 4685142682711156200000000.000000  0.000000  0.000000 
  5.74813   2.13418   4.05103     42.70000      0.17321 3377573.3  0.881  1      1  0.732  0.000000 4685142682711156200000000.000000  0.000000  0.000000 
  2.61763   1.00356   2.22999     42.90000      0.17321 4104620.0  0.881  1      1  0.738  0.000000 4685142682711156200000000.000000  0.000000  0.000000 
  2.60020   0.98553   5.38184     43.10000      0.17321 3825708.0  0.881  1      1  0.568  0.000000 4685142682711156200000000.000000  0.000000  0.000000 
  2.60459   1.00764   3.80000     43.30000      0.17321 2190395.5  0.881  1      1  1.443  0.000000 4685142682711156200000000.000000  0.000000  0.000000 
  0.74895   2.56513   4.32283     43.50000      0.17321 2373966.8  0.060  2      1  1.866  0.000000 4685142682711156200000000.000000  0.000000  0.000000 
  3.92355   0.55703   5.09132     43.70000      0.17321 3049099.5  0.881  1      1  0.857  0.000000 4685142682711156200000000.000000  0.000000  0.000000 
  2.68242   1.75320   5.76984     43.90000      0.17321 3949337.8  0.881  1      1  0.622  0.000000 4685142682711156200000000.000000  0.000000  0.000000 
  2.68350   1.73851   2.62495     44.10000      0.17321 4332683.0  0.881  1      1  0.635  0.000000 4685142682711156200000000.000000  0.000000  0.000000 
  2.67965   1.73587   2.62237     44.30000      0.17321 3997944.0  0.881  1      1  0.682  0.000000 4685142682711156200000000.000000  0.000000  0.000000 
  2.66677   1.73280   5.76306     44.50000      0.17321 3820225.0  0.881  1      1  0.700  0.000000 4685142682711156200000000.000000  0.000000  0.000000 
  2.68063   1.73469   5.75969     44.70000      0.17321 3695909.0  0.881  1      1  0.770  0.000000 4685142682711156200000000.000000  0.000000  0.000000 
  3.96092   0.54675   5.05420     44.90000      0.17321 2963067.8  0.881  1      1  0.660  0.000000 4685142682711156200000000.000000  0.000000  0.000000 
  2.69495   1.74366   2.61791     45.10000      0.17321 2621418.0  0.881  1      1  1.278  0.000000 4685142682711156200000000.000000  0.000000  0.000000 
  0.17095   0.90908   1.01093     45.30000      0.17321 3159686.0  0.940  1      1  0.413  0.000000 4685142682711156200000000.000000  0.000000  0.000000 
  0.15554   0.91389   1.02567     45.50000      0.17321 3593474.5  0.940  1      1  0.755  0.000000 4685142682711156200000000.000000  0.000000  0.000000 
  0.15907   0.91242   1.02586     45.70000      0.17321 3927885.8  0.940  1      1  0.751  0.000000 4685142682711156200000000.000000  0.000000  0.000000 
  0.15613   0.91958   1.02702     45.90000      0.17321 3721473.3  0.940  1      1  0.513  0.000000 4685142682711156200000000.000000  0.000000  0.000000 
  3.29944   2.21505   2.12976     46.10000      0.17321 3352991.0  0.940  1      1  1.096  0.000000 4685142682711156200000000.000000  0.000000  0.000000 
  4.51108   1.13129   5.41679     46.30000      0.17321 3064636.0  0.940  1      1  0.970  0.000000 4685142682711156200000000.000000  0.000000  0.000000 
  5.59296   2.36561   2.50644     46.50000      0.17321 2370318.5  0.940  1      1  1.758  0.000000 4685142682711156200000000.000000  0.000000  0.000000 
  3.34614   2.19321   5.45464     46.70000      0.17321 2663857.3  0.940  1      1  0.866  0.000000 4685142682711156200000000.000000  0.000000  0.000000 
  0.12955   1.01829   1.01727     46.90000      0.17321 2999502.0  0.940  1      1  0.732  0.000000 4685142682711156200000000.000000  0.000000  0.000000 
  4.53120   1.10841   5.32076     47.10000      0.17321 5016131.0  0.940  1      1  0.514  0.000000 4685142682711156200000000.000000  0.000000  0.000000 
  0.11592   1.04648   1.01637     47.30000      0.17321 5304720.0  0.940  1      1  0.413  0.000000 4685142682711156200000000.000000  0.000000  0.000000 
  4.51766   1.09380   5.31203     47.50000      0.17321 5366274.5  0.940  1      1  0.481  0.000000 4685142682711156200000000.000000  0.000000  0.000000 
  4.49884   1.10072   5.32978     47.70000      0.17321 4792785.5  0.940  1      1  0.675  0.000000 4685142682711156200000000.000000  0.000000  0.000000 
  4.48890   1.08732   5.33191     47.90000      0.17321 5019162.0  0.940  1      1  0.608  0.000000 4685142682711156200000000.000000  0.000000  0.000000 
  4.48813   1.07492   5.33382     48.10000      0.17321 4630710.5  0.940  1      1  0.554  0.000000 4685142682711156200000000.000000  0.000000  0.000000 
  3.27042   2.09648   0.59455     48.30000      0.17321 3722368.3  0.940  1      1  0.636  0.000000 4685142682711156200000000.000000  0.000000  0.000000 
  3.30376   2.09198   0.58069     48.50000      0.17321 3087052.0  0.940  1      1  1.102  0.000000 4685142682711156200000000.000000  0.000000  0.000000 
  0.17566   2.11976   4.12782     48.70000      0.17321 3291656.0  0.952  1      1  0.874  0.000000 4685142682711156200000000.000000  0.000000  0.000000 
  3.31901   1.02073   5.29712     48.90000      0.17321 4293409.0  0.952  1      1  0.453  0.000000 4685142682711156200000000.000000  0.000000  0.000000 
  3.32292   1.02195   5.29369     49.10000      0.17321 4815790.0  0.952  1      1  0.586  0.000000 4685142682711156200000000.000000  0.000000  0.000000 
  3.33400   1.02321   5.29915     49.30000      0.17321 4490587.0  0.952  1      1  0.501  0.000000 4685142682711156200000000.000000  0.000000  0.000000 
  3.33699   1.03100   5.31036     49.50000      0.17321 4334786.5  0.952  1      1  0.706  0.000000 4685142682711156200000000.000000  0.000000  0.000000 
  3.33821   1.03386   5.29779     49.70000      0.17321 3411302.5  0.952  1      1  0.635  0.000000 4685142682711156200000000.000000  0.000000  0.000000 
  5.89624   1.52059   0.88744     49.90000      0.17321 2852069.5  0.762  2      1  1.029  0.000000 4685142682711156200000000.000000  0.000000  0.000000 
  4.38446   1.68554   3.29753     50.10000      0.17321 3770052.8  0.917  1      1  0.790  0.000000 4685142682711156200000000.000000  0.000000  0.000000 
  3.49475   0.18817   2.45488     50.30000      0.17321 4610716.0  0.917  1      1  0.732  0.000000 4685142682711156200000000.000000  0.000000  0.000000 
  4.40766   1.69451   3.29237     50.50000      0.17321 4732938.5  0.917  1      1  0.570  0.000000 4685142682711156200000000.000000  0.000000  0.000000 
  3.53156   0.20323   2.45439     50.70000      0.17321 4365422.0  0.917  1      1  0.808  0.000000 4685142682711156200000000.000000  0.000000  0.000000 
  4.41390   1.70089   0.15879     50.90000      0.17321 4228710.5  0.917  1      1  0.625  0.000000 4685142682711156200000000.000000  0.000000  0.000000 
  2.80910   1.72404   3.01102     51.10000      0.17321 4409352.0  0.917  1      1  0.586  0.000000 4685142682711156200000000.000000  0.000000  0.000000 
  4.40501   1.69850   0.14969     51.30000      0.17321 4548757.5  0.917  1      1  0.702  0.000000 4685142682711156200000000.000000  0.000000  0.000000 
  0.38345   2.95124   5.43031     51.50000      0.17321 2966748.0  0.917  1      1  0.646  0.000000 4685142682711156200000000.000000  0.000000  0.000000 
  0.43228   2.97099   5.47985     51.70000      0.17321 2666067.5  0.917  1      1  1.759  0.000000 4685142682711156200000000.000000  0.000000  0.000000 
  0.35326   2.92877   5.38621     51.90000      0.17321 2604106.5  0.917  1      1  1.319  0.000000 4685142682711156200000000.000000  0.000000  0.000000 
  0.26843   2.07595   4.05243     52.10000      0.17321 2624302.3  0.952  1      1  1.714  0.000000 4685142682711156200000000.000000  0.000000  0.000000 
  0.27522   2.11089   0.90691     52.30000      0.17321 2963163.3  0.952  1      1  0.856  0.000000 4685142682711156200000000.000000  0.000000  0.000000 
  0.26986   2.10599   4.03511     52.50000      0.17321 3203548.5  0.952  1      1  0.869  0.000000 4685142682711156200000000.000000  0.000000  0.000000 
  3.41396   1.03518   5.38768     52.70000      0.17321 3724674.5  0.952  1      1  0.834  0.000000 4685142682711156200000000.000000  0.000000  0.000000 
  3.41135   1.03535   5.39285     52.90000      0.17321 4344708.0  0.952  1      1  0.546  0.000000 4685142682711156200000000.000000  0.000000  0.000000 
  3.41205   1.03269   5.39304     53.10000      0.17321 4522504.0  0.952  1      1  0.527  0.000000 4685142682711156200000000.000000  0.000000  0.000000 
  3.42210   1.04167   5.37816     53.30000      0.17321 4558870.5  0.952  1      1  0.599  0.000000 4685142682711156200000000.000000  0.000000  0.000000 
  3.42657   1.05616   5.38295     53.50000      0.17321 4333605.5  0.952  1      1  0.526  0.000000 4685142682711156200000000.000000  0.000000  0.000000 
  3.42693   1.05674   5.38088     53.70000      0.17321 4341042.0  0.952  1      1  0.441  0.000000 4685142682711156200000000.000000  0.000000  0.000000 
  3.41886   1.06480   5.38244     53.90000      0.17321 3690059.0  0.952  1      1  0.636  0.000000 4685142682711156200000000.000000  0.000000  0.000000 
  3.40003   1.07217   5.38898     54.10000      0.17321 3354915.3  0.952  1      1  1.032  0.000000 4685142682711156200000000.000000  0.000000  0.000000 
  6.23603   0.87080   0.89748     54.30000      0.17321 2846332.8  0.952  1      1  0.838  0.000000 4685142682711156200000000.000000  0.000000  0.000000 
  2.19117   0.92932   0.65215     54.50000      0.17321 1785342.3  0.952  1      1  1.928  0.000000 4685142682711156200000000.000000  0.000000  0.000000 
  1.16480   1.68143   3.54484     54.70000      0.17321 1983436.6  0.071  1      1  1.981  0.000000 4685142682711156200000000.000000  0.000000  0.000000 
  2.19809   1.00060   0.64644     54.90000      0.17321 2384872.3  0.952  1      1  1.526  0.000000 4685142682711156200000000.000000  0.000000  0.000000 
  6.24387   0.88447   0.84365     55.10000      0.17321 3288233.3  0.952  1      1  1.052  0.000000 4685142682711156200000000.000000  0.000000  0.000000 
  0.03107   0.82229   0.73766     55.30000      0.17321 3144397.0  0.952  1      1  1.277  0.000000 4685142682711156200000000.000000  0.000000  0.000000 
  0.00691   0.82396   3.91124     55.50000      0.17321 3747122.5  0.952  1      1  0.535  0.000000 4685142682711156200000000.000000  0.000000  0.000000 
  6.27926   0.83350   3.92579     55.70000      0.17321 4480812.5  0.952  1      1  0.627  0.000000 4685142682711156200000000.000000  0.000000  0.000000 
  0.00243   0.82908   0.78825     55.90000      0.17321 4654048.5  0.952  1      1  0.643  0.000000 4685142682711156200000000.000000  0.000000  0.000000 
  0.01302   0.82752   0.78412     56.10000      0.17321 4779389.0  0.952  1      1  0.912  0.000000 4685142682711156200000000.000000  0.000000  0.000000 
  0.01940   0.80357   0.77307     56.30000      0.17321 3980130.8  0.952  1      1  0.992  0.000000 4685142682711156200000000.000000  0.000000  0.000000 
  3.16288   2.36606   2.37775     56.50000      0.17321 3361249.0  0.952  1      1  1.604  0.000000 4685142682711156200000000.000000  0.000000  0.000000 
  2.16391   1.07720   0.63733     56.70000      0.17321 2719881.0  0.952  1      1  1.184  0.000000 4685142682711156200000000.000000  0.000000  0.000000 
  3.18806   2.37847   2.40117     56.90000      0.17321 2869682.3  0.952  1      1  1.467  0.000000 4685142682711156200000000.000000  0.000000  0.000000 
  3.19924   2.36127   0.85514     57.10000      0.17321 4662047.0  0.952  1      1  0.677  0.000000 4685142682711156200000000.000000  0.000000  0.000000 
  0.04984   0.79812   0.72287     57.30000      0.17321 5317221.0  0.952  1      1  0.539  0.000000 4685142682711156200000000.000000  0.000000  0.000000 
  3.18837   2.34210   0.84072     57.50000      0.17321 5098806.5  0.952  1      1  0.641  0.000000 4685142682711156200000000.000000  0.000000  0.000000 
  4.10574   1.01142   5.68170     57.70000      0.17321 3843322.3  0.952  1      1  0.800  0.000000 4685142682711156200000000.000000  0.000000  0.000000 
  2.18959   1.06936   3.78587     57.90000      0.17321 4257086.0  0.952  1      1  0.935  0.000000 4685142682711156200000000.000000  0.000000  0.000000 
  3.17025   2.34772   2.38841     58.10000      0.17321 4920575.0  0.952  1      1  0.675  0.000000 4685142682711156200000000.000000  0.000000  0.000000 
  0.03114   0.79219   0.74631     58.30000      0.17321 4370294.5  0.952  1      1  0.581  0.000000 4685142682711156200000000.000000  0.000000  0.000000 
  0.02471   0.82180   0.76699     58.50000      0.17321 2776139.5  0.952  1      1  1.027  0.000000 4685142682711156200000000.000000  0.000000  0.000000 
  2.16164   0.99998   0.66489     58.70000      0.17321 3326267.5  0.952  1      1  1.288  0.000000 4685142682711156200000000.000000  0.000000  0.000000 
  3.11594   2.27856   2.32333     58.90000      0.17321 2935946.0  0.952  1      1  0.550  0.000000 4685142682711156200000000.000000  0.000000  0.000000 
  0.15090   2.22870   4.13135     59.10000      0.17321 4034816.8  0.952  1      1  0.620  0.000000 4685142682711156200000000.000000  0.000000  0.000000 
  0.14086   2.21895   4.12883     59.30000      0.17321 3623589.5  0.952  1      1  0.764  0.000000 4685142682711156200000000.000000  0.000000  0.000000 
  0.16820   2.22166   4.16216     59.50000      0.17321 4257523.0  0.952  1      1  0.970  0.000000 4685142682711156200000000.000000  0.000000  0.000000 
  2.10089   1.99295   0.73535     59.70000      0.17321 4770644.5  0.952  1      1  0.718  0.000000 4685142682711156200000000.000000  0.000000  0.000000 
  0.15999   2.22684   4.15013     59.90000      0.17321 4615298.0  0.952  1      1  0.631  0.000000 4685142682711156200000000.000000  0.000000  0.000000 
  0.13638   2.20411   4.14181     60.10000      0.17321 4656058.5  0.952  1      1  0.507  0.000000 4685142682711156200000000.000000  0.000000  0.000000 
  3.26560   0.94004   5.28991     60.30000      0.17321 4772749.0  0.952  1      1  0.534  0.000000 4685142682711156200000000.000000  0.000000  0.000000 
  3.27074   0.91275   5.29621     60.50000      0.17321 4085493.3  0.952  1      1  0.558  0.000000 4685142682711156200000000.000000  0.000000  0.000000 
  3.27519   0.90344   5.30128     60.70000      0.17321 3587023.3  0.952  1      1  0.526  0.000000 4685142682711156200000000.000000  0.000000  0.000000 
  5.26177   1.12815   0.80727     60.90000      0.17321 2130171.5  0.952  1      1  1.741  0.000000 4685142682711156200000000.000000  0.000000  0.000000 
  3.30685   0.89969   0.56839     61.10000      0.17321 1825565.8  0.952  1      1  1.823  0.000000 4685142682711156200000000.000000  0.000000  0.000000 
  1.18599   3.00233   5.84095     61.30000      0.17321 2526446.5  0.917  1      1  0.763  0.000000 4685142682711156200000000.000000  0.000000  0.000000 
  1.14162   2.99849   5.79350     61.50000      0.17321 4220723.0  0.917  1      1  0.584  0.000000 4685142682711156200000000.000000  0.000000  0.000000 
  3.20817   1.64202   6.16550     61.70000      0.17321 3406972.3  0.917  1      1  0.684  0.000000 4685142682711156200000000.000000  0.000000  0.000000 
  1.01192   3.01111   5.67549     61.90000      0.17321 2540823.3  0.917  1      1  1.957  0.000000 4685142682711156200000000.000000  0.000000  0.000000 
  5.83822   0.57199   1.42696     62.10000      0.17321 2279551.3  0.869  1      1  0.872  0.000000 4685142682711156200000000.000000  0.000000  0.000000 
  2.70231   2.57967   3.28489     62.30000      0.17321 1653904.0  0.869  1      1  1.511  0.000000 4685142682711156200000000.000000  0.000000  0.000000 
  3.25012   2.02805   5.91200     62.50000      0.17321 2959136.5  0.881  1      1  0.603  0.000000 4685142682711156200000000.000000  0.000000  0.000000 
  5.01069   1.87216   3.65534     62.70000      0.17321 3543764.8  0.881  1      1  0.962  0.000000 4685142682711156200000000.000000  0.000000  0.000000 
  1.86849   1.27749   1.05531     62.90000      0.17321 4203033.0  0.881  1      1  0.618  0.000000 4685142682711156200000000.000000  0.000000  0.000000 
  3.27386   2.07305   5.94851     63.10000      0.17321 4462747.0  0.881  1      1  0.431  0.000000 4685142682711156200000000.000000  0.000000  0.000000 
  1.87749   1.28156   1.03742     63.30000      0.17321 3518598.3  0.881  1      1  0.437  0.000000 4685142682711156200000000.000000  0.000000  0.000000 
  1.88572   1.27771   1.02786     63.50000      0.17321 2450148.0  0.881  1      1  0.870  0.000000 4685142682711156200000000.000000  0.000000  0.000000 
  3.33285   2.04122   6.07679     63.70000      0.17321 3395218.0  0.857  1      1  0.803  0.000000 4685142682711156200000000.000000  0.000000  0.000000 
  0.19067   1.10495   1.77550     63.90000      0.17321 3114794.0  0.857  1      1  0.651  0.000000 4685142682711156200000000.000000  0.000000  0.000000 
  0.20001   1.13025   1.76010     64.10000      0.17321 3246749.3  0.857  1      1  0.544  0.000000 4685142682711156200000000.000000  0.000000  0.000000 
  0.63233   2.67929   5.08073     64.30000      0.17321 2415258.0  0.857  1      1  0.965  0.000000 4685142682711156200000000.000000  0.000000  0.000000 
  5.35768   2.11035   4.04779     64.50000      0.17321 2705675.5  0.905  1      1  0.934  0.000000 4685142682711156200000000.000000  0.000000  0.000000 
  3.19045   2.29438   0.77622     64.70000      0.17321 4141954.0  0.905  1      1  0.740  0.000000 4685142682711156200000000.000000  0.000000  0.000000 
  3.18966   2.28380   0.78009     64.90000      0.17321 4246457.0  0.905  1      1  0.558  0.000000 4685142682711156200000000.000000  0.000000  0.000000 
  0.04408   0.86466   0.79376     65.10000      0.17321 3920811.5  0.905  1      1  0.842  0.000000 4685142682711156200000000.000000  0.000000  0.000000 
  0.07642   0.87474   0.78699     65.30000      0.17321 3470590.8  0.905  1      1  0.882  0.000000 4685142682711156200000000.000000  0.000000  0.000000 
  3.20781   2.23532   0.77012     65.50000      0.17321 3222415.8  0.905  1      1  0.637  0.000000 4685142682711156200000000.000000  0.000000  0.000000 
  3.23488   2.22667   0.78723     65.70000      0.17321 3433066.8  0.905  1      1  0.577  0.000000 4685142682711156200000000.000000  0.000000  0.000000 
  3.25378   2.22119   0.78652     65.90000      0.17321 3236124.3  0.905  1      1  0.889  0.000000 4685142682711156200000000.000000  0.000000  0.000000 
  1.84648   1.30549   1.05909     66.10000      0.17321 2920332.0  0.893  1      1  1.009  0.000000 4685142682711156200000000.000000  0.000000  0.000000 
  1.84715   1.30751   1.05800     66.30000      0.17321 3264768.3  0.893  1      1  0.706  0.000000 4685142682711156200000000.000000  0.000000  0.000000 
  1.85545   1.32748   1.07619     66.50000      0.17321 3199962.5  0.893  1      1  0.868  0.000000 4685142682711156200000000.000000  0.000000  0.000000 
  1.85149   1.34673   1.07742     66.70000      0.17321 2869541.0  0.893  1      1  1.636  0.000000 4685142682711156200000000.000000  0.000000  0.000000 
  1.82158   1.37639   1.09175     66.90000      0.17321 3098377.5  0.893  1      1  1.052  0.000000 4685142682711156200000000.000000  0.000000  0.000000 
  3.75184   0.50369   2.74297     67.10000      0.17321 4297441.0  0.893  1      1  0.730  0.000000 4685142682711156200000000.000000  0.000000  0.000000 
  4.98088   1.74808   5.19132     67.30000      0.17321 4592909.5  0.893  1      1  0.534  0.000000 4685142682711156200000000.000000  0.000000  0.000000 
  4.98509   1.75380   5.18339     67.50000      0.17321 4679801.0  0.893  1      1  0.861  0.000000 4685142682711156200000000.000000  0.000000  0.000000 
  1.83710   1.38298   1.08887     67.70000      0.17321 3697599.0  0.893  1      1  0.818  0.000000 4685142682711156200000000.000000  0.000000  0.000000 
  1.84142   1.32893   1.04738     67.90000      0.17321 2804374.3  0.893  1      1  1.049  0.000000 4685142682711156200000000.000000  0.000000  0.000000 
  3.82426   0.59144   2.64690     68.10000      0.17321 4084055.5  0.893  1      1  0.662  0.000000 4685142682711156200000000.000000  0.000000  0.000000 
  3.82583   0.57465   2.64300     68.30000      0.17321 3580131.8  0.893  1      1  0.550  0.000000 4685142682711156200000000.000000  0.000000  0.000000 
  1.83601   1.30978   4.18592     68.50000      0.17321 2456974.8  0.893  1      1  1.194  0.000000 4685142682711156200000000.000000  0.000000  0.000000 
  1.85493   1.27095   1.03454     68.70000      0.17321 2810108.0  0.893  1      1  1.285  0.000000 4685142682711156200000000.000000  0.000000  0.000000 
  3.25145   2.06862   5.92320     68.90000      0.17321 4087209.5  0.893  1      1  0.679  0.000000 4685142682711156200000000.000000  0.000000  0.000000 
  3.88167   0.60965   2.60802     69.10000      0.17321 4346350.5  0.893  1      1  0.584  0.000000 4685142682711156200000000.000000  0.000000  0.000000 
  3.86874   0.60725   2.62176     69.30000      0.17321 4583428.0  0.893  1      1  0.670  0.000000 4685142682711156200000000.000000  0.000000  0.000000 
  3.86053   0.61757   2.61628     69.50000      0.17321 5186325.5  0.893  1      1  0.593  0.000000 4685142682711156200000000.000000  0.000000  0.000000 
  1.83961   1.28247   1.02141     69.70000      0.17321 4359912.0  0.893  1      1  0.575  0.000000 4685142682711156200000000.000000  0.000000  0.000000 
  3.82750   0.58452   2.63838     69.90000      0.17321 2782037.8  0.893  1      1  0.790  0.000000 4685142682711156200000000.000000  0.000000  0.000000 
  3.26264   2.07045   6.00264     70.10000      0.17321 2857188.3  0.893  1      1  1.095  0.000000 4685142682711156200000000.000000  0.000000  0.000000 
  3.26644   2.05645   6.02395     70.30000      0.17321 2862539.0  0.893  1      1  1.079  0.000000 4685142682711156200000000.000000  0.000000  0.000000 
  3.27264   2.05679   6.06330     70.50000      0.17321 3522761.5  0.893  1      1  0.772  0.000000 4685142682711156200000000.000000  0.000000  0.000000 
  3.27293   2.05339   6.07618     70.70000      0.17321 4664305.0  0.893  1      1  0.494  0.000000 4685142682711156200000000.000000  0.000000  0.000000 
  3.28713   2.04828   6.07962     70.90000      0.17321 5135661.5  0.893  1      1  0.476  0.000000 4685142682711156200000000.000000  0.000000  0.000000 
  4.96048   1.74923   5.20043     71.10000      0.17321 4921701.0  0.893  1      1  0.584  0.000000 4685142682711156200000000.000000  0.000000  0.000000 
  4.96288   1.75406   5.20287     71.30000      0.17321 4397551.0  0.893  1      1  0.492  0.000000 4685142682711156200000000.000000  0.000000  0.000000 
  4.95774   1.75806   5.19336     71.50000      0.17321 3913204.3  0.893  1      1  0.730  0.000000 4685142682711156200000000.000000  0.000000  0.000000 
  3.70508   0.49376   2.77013     71.70000      0.17321 4142626.0  0.893  1      1  0.770  0.000000 4685142682711156200000000.000000  0.000000  0.000000 
  3.70886   0.49563   2.77513     71.90000      0.17321 3123096.0  0.893  1      1  1.101  0.000000 4685142682711156200000000.000000  0.000000  0.000000 
  5.74167   2.15039   1.64180     72.10000      0.17321 2995327.0  0.881  1      1  0.790  0.000000 4685142682711156200000000.000000  0.000000  0.000000 
  5.75505   2.13606   4.79249     72.30000      0.17321 3832930.3  0.881  1      1  0.793  0.000000 4685142682711156200000000.000000  0.000000  0.000000 
  4.15277   1.64726   5.70474     72.50000      0.17321 3781477.5  0.881  1      1  0.823  0.000000 4685142682711156200000000.000000  0.000000  0.000000 
  1.01820   1.48493   0.57512     72.70000      0.17321 4002169.5  0.881  1      1  0.618  0.000000 4685142682711156200000000.000000  0.000000  0.000000 
  5.78204   2.13733   4.81345     72.90000      0.17321 3900988.0  0.881  1      1  0.864  0.000000 4685142682711156200000000.000000  0.000000  0.000000 
  5.77821   2.14060   4.80656     73.10000      0.17321 4305960.5  0.881  1      1  0.857  0.000000 4685142682711156200000000.000000  0.000000  0.000000 
  5.77297   2.13939   4.80721     73.30000      0.17321 4630110.0  0.881  1      1  0.582  0.000000 4685142682711156200000000.000000  0.000000  0.000000 
  5.76278   2.13985   4.80443     73.50000      0.17321 4872105.5  0.881  1      1  0.726  0.000000 4685142682711156200000000.000000  0.000000  0.000000 
  2.60000   0.99658   3.06493     73.70000      0.17321 3776093.0  0.881  1      1  0.617  0.000000 4685142682711156200000000.000000  0.000000  0.000000 
  5.69645   2.12621   3.20015     73.90000      0.17321 2621945.0  0.881  1      1  1.001  0.000000 4685142682711156200000000.000000  0.000000  0.000000 
  5.71229   2.11501   3.21623     74.10000      0.17321 2373637.0  0.881  1      1  1.025  0.000000 4685142682711156200000000.000000  0.000000  0.000000 
  2.50369   1.02339   3.21239     74.30000      0.17321 3084260.8  0.750  1      1  1.041  0.000000 4685142682711156200000000.000000  0.000000  0.000000 
  5.64390   2.12183   4.63688     74.50000      0.17321 4700407.0  0.750  1      1  0.742  0.000000 4685142682711156200000000.000000  0.000000  0.000000 
  5.80782   0.55997   1.43065     74.70000      0.17321 4930738.5  0.750  1      1  0.646  0.000000 4685142682711156200000000.000000  0.000000  0.000000 
  5.64770   2.12453   4.62009     74.90000      0.17321 4649344.5  0.750  1      1  0.445  0.000000 4685142682711156200000000.000000  0.000000  0.000000 
  4.13528   1.49580   5.72490     75.10000      0.17321 2421114.5  0.750  1      1  1.951  0.000000 4685142682711156200000000.000000  0.000000  0.000000 
  3.25967   2.35478   6.20632     75.30000      0.17321 2876480.5  0.881  1      1  1.141  0.000000 4685142682711156200000000.000000  0.000000  0.000000 
  3.21532   2.35095   6.15901     75.50000      0.17321 2341629.8  0.881  1      1  1.275  0.000000 4685142682711156200000000.000000  0.000000  0.000000 
  3.18032   2.35013   2.96361     75.70000      0.17321 2297668.3  0.881  1      1  1.173  0.000000 4685142682711156200000000.000000  0.000000  0.000000 
  3.43499   0.80515   2.96228     75.90000      0.17321 3832280.0  0.881  1      1  0.581  0.000000 4685142682711156200000000.000000  0.000000  0.000000 
  0.28519   2.32732   4.88414     76.10000      0.17321 4660848.5  0.881  1      1  0.642  0.000000 4685142682711156200000000.000000  0.000000  0.000000 
  4.87004   1.70215   5.50155     76.30000      0.17321 4817115.0  0.881  1      1  0.629  0.000000 4685142682711156200000000.000000  0.000000  0.000000 
  1.73073   1.43727   0.78846     76.50000      0.17321 4179904.5  0.881  1      1  0.643  0.000000 4685142682711156200000000.000000  0.000000  0.000000 
  0.03715   0.79526   1.75430     76.70000      0.17321 3250670.8  0.881  1      1  0.839  0.000000 4685142682711156200000000.000000  0.000000  0.000000 
  0.87008   2.56293   0.32176     76.90000      0.17321 2551669.0  0.000  1      1  1.824  0.000000 4685142682711156200000000.000000  0.000000  0.000000 
  0.28170   2.35051   0.16547     77.10000      0.17321 2499858.0  0.881  1      1  1.041  0.000000 4685142682711156200000000.000000  0.000000  0.000000 
  1.72089   1.44634   0.79913     77.30000      0.17321 3101705.0  0.881  1      1  0.559  0.000000 4685142682711156200000000.000000  0.000000  0.000000 
  0.01481   0.82576   1.75436     77.50000      0.17321 2819868.0  0.881  1      1  0.748  0.000000 4685142682711156200000000.000000  0.000000  0.000000 
  1.71744   1.45079   0.78658     77.70000      0.17321 1949111.0  0.881  1      1  1.306  0.000000 4685142682711156200000000.000000  0.000000  0.000000 
  4.76334   1.64131   5.43919     77.90000      0.17321 2359939.0  0.881  1      1  1.296  0.000000 4685142682711156200000000.000000  0.000000  0.000000 
  1.63480   1.49553   0.83358     78.10000      0.17321 2259121.3  0.881  1      1  1.556  0.000000 4685142682711156200000000.000000  0.000000  0.000000 
  3.80131   0.59190   2.62270     78.30000      0.17321 2146983.3  0.881  1      1  1.114  0.000000 4685142682711156200000000.000000  0.000000  0.000000 
  3.19477   2.09519   5.97169     78.50000      0.17321 2978430.8  0.881  1      1  0.679  0.000000 4685142682711156200000000.000000  0.000000  0.000000 
  4.48523   2.86510   0.29989     78.70000      0.17321 2925380.5  0.774  1      1  0.859  0.000000 4685142682711156200000000.000000  0.000000  0.000000 
  1.25244   0.26914   6.07090     78.90000      0.17321 1442966.0  0.774  1      1  1.943  0.000000 4685142682711156200000000.000000  0.000000  0.000000 
  5.35368   1.09319   1.22459     79.10000      0.17321 1972067.8  0.929  1      1  1.255  0.000000 4685142682711156200000000.000000  0.000000  0.000000 
  5.35494   1.10978   1.21448     79.30000      0.17321 2895854.8  0.929  1      1  0.822  0.000000 4685142682711156200000000.000000  0.000000  0.000000 
  2.20940   2.10745   5.07840     79.50000      0.17321 2623180.5  0.929  1      1  0.884  0.000000 4685142682711156200000000.000000  0.000000  0.000000 
  5.33331   1.01897   4.36546     79.70000      0.17321 2046556.4  0.929  1      1  1.988  0.000000 4685142682711156200000000.000000  0.000000  0.000000 
  0.50785   0.80057   1.51527     79.90000      0.17321 4715441.5  0.881  1      1  0.541  0.000000 4685142682711156200000000.000000  0.000000  0.000000 
  0.51129   0.80205   1.51033     80.10000      0.17321 5088509.5  0.881  1      1  0.434  0.000000 4685142682711156200000000.000000  0.000000  0.000000 
  0.50814   0.80243   1.51049     80.30000      0.17321 4110843.5  0.881  1      1  0.541  0.000000 4685142682711156200000000.000000  0.000000  0.000000 
  0.51106   0.78844   1.50989     80.50000      0.17321 3366755.0  0.881  1      1  1.148  0.000000 4685142682711156200000000.000000  0.000000  0.000000 
  0.42766   2.38302   6.23103     80.70000      0.17321 2471822.0  0.881  1      1  2.088  0.000000 4685142682711156200000000.000000  0.000000  0.000000 
  3.52724   1.32797   5.37111     80.90000      0.17321 3669008.3  0.952  1      1  0.661  0.000000 4685142682711156200000000.000000  0.000000  0.000000 
  3.52293   1.32074   5.37817     81.10000      0.17321 4348986.5  0.952  1      1  0.707  0.000000 4685142682711156200000000.000000  0.000000  0.000000 
  3.51381   1.31868   5.38857     81.30000      0.17321 4766384.5  0.952  1      1  0.528  0.000000 4685142682711156200000000.000000  0.000000  0.000000 
  0.37470   1.82596   4.03747     81.50000      0.17321 4773876.0  0.952  1      1  0.493  0.000000 4685142682711156200000000.000000  0.000000  0.000000 
  0.37996   1.82885   4.04061     81.70000      0.17321 5072618.5  0.952  1      1  0.524  0.000000 4685142682711156200000000.000000  0.000000  0.000000 
  3.51541   1.31236   5.38485     81.90000      0.17321 4869761.0  0.952  1      1  0.517  0.000000 4685142682711156200000000.000000  0.000000  0.000000 
  3.51682   1.29676   5.36941     82.10000      0.17321 4823141.0  0.952  1      1  0.769  0.000000 4685142682711156200000000.000000  0.000000  0.000000 
  3.51199   1.29636   5.36974     82.30000      0.17321 5026585.0  0.952  1      1  0.722  0.000000 4685142682711156200000000.000000  0.000000  0.000000 
  0.36653   1.86648   4.07110     82.50000      0.17321 4744305.5  0.952  1      1  0.541  0.000000 4685142682711156200000000.000000  0.000000  0.000000 
  3.49703   1.28405   5.35862     82.70000      0.17321 4205392.0  0.952  1      1  0.650  0.000000 4685142682711156200000000.000000  0.000000  0.000000 
  0.35714   1.84707   4.07161     82.90000      0.17321 3285326.8  0.952  1      1  0.703  0.000000 4685142682711156200000000.000000  0.000000  0.000000 
  5.35139   2.87024   3.22068     83.10000      0.17321 1630855.5  0.071  1      1  1.933  0.000000 4685142682711156200000000.000000  0.000000  0.000000 
  0.51636   1.85516   1.08019     83.30000      0.17321 2259204.0  0.810  1      1  1.492  0.000000 4685142682711156200000000.000000  0.000000  0.000000 
  5.40148   1.11696   1.23907     83.50000      0.17321 1851429.3  0.810  1      1  2.037  0.000000 4685142682711156200000000.000000  0.000000  0.000000 
  0.51639   1.21792   3.52185     83.70000      0.17321 2190556.8  0.917  1      1  0.986  0.000000 4685142682711156200000000.000000  0.000000  0.000000 
  3.65223   1.91281   5.88637     83.90000      0.17321 3171891.5  0.917  1      1  0.268  0.000000 4685142682711156200000000.000000  0.000000  0.000000 
  5.37130   1.92663   5.08880     84.10000      0.17321 3354308.0  0.917  1      1  0.502  0.000000 4685142682711156200000000.000000  0.000000  0.000000 
  4.51231   0.50659   2.36166     84.30000      0.17321 2821668.3  0.917  1      1  0.626  0.000000 4685142682711156200000000.000000  0.000000  0.000000 
  5.36403   1.91295   5.09214     84.50000      0.17321 1727057.6  0.917  1      1  2.092  0.000000 4685142682711156200000000.000000  0.000000  0.000000 
  3.61715   1.76399   5.67169     84.70000      0.17321 1987070.8  0.917  1      1  1.729  0.000000 4685142682711156200000000.000000  0.000000  0.000000 
  4.92544   0.64508   5.04970     84.90000      0.17321 2791493.5  0.917  1      1  0.717  0.000000 4685142682711156200000000.000000  0.000000  0.000000 
  2.20886   0.96819   2.91194     85.10000      0.17321 3129588.0  0.917  1      1  0.684  0.000000 4685142682711156200000000.000000  0.000000  0.000000 
  0.45411   1.19182   3.65545     85.30000      0.17321 2333415.3  0.881  1      1  1.220  0.000000 4685142682711156200000000.000000  0.000000  0.000000 
  0.45566   1.19518   0.51533     85.50000      0.17321 4129389.5  0.881  1      1  0.631  0.000000 4685142682711156200000000.000000  0.000000  0.000000 
  0.45178   1.19924   0.52229     85.70000      0.17321 3195950.0  0.881  1      1  0.516  0.000000 4685142682711156200000000.000000  0.000000  0.000000 
  5.26415   2.13929   0.20390     85.90000      0.17321 2259908.0  0.012  2      1  2.248  0.000000 4685142682711156200000000.000000  0.000000  0.000000 
  2.24829   1.09581   2.70464     86.10000      0.17321 2389857.8  0.881  1      1  1.229  0.000000 4685142682711156200000000.000000  0.000000  0.000000 
  3.61944   1.95938   5.78243     86.30000      0.17321 2939290.8  0.881  1      1  1.229  0.000000 4685142682711156200000000.000000  0.000000  0.000000 
  3.61815   1.96327   5.78084     86.50000      0.17321 3147442.3  0.881  1      1  1.425  0.000000 4685142682711156200000000.000000  0.000000  0.000000 
  2.76164   1.11147   2.77315     86.70000      0.17321 3322792.0  0.881  1      1  1.672  0.000000 4685142682711156200000000.000000  0.000000  0.000000 
  2.74999   1.10053   2.77876     86.90000      0.17321 2962519.0  0.881  1      1  1.431  0.000000 4685142682711156200000000.000000  0.000000  0.000000 
  5.44059   1.18323   1.10282     87.10000      0.17321 3633499.5  0.917  1      1  1.277  0.000000 4685142682711156200000000.000000  0.000000  0.000000 
  5.43363   1.17976   1.11330     87.30000      0.17321 4357546.5  0.917  1      1  0.554  0.000000 4685142682711156200000000.000000  0.000000  0.000000 
  3.68094   1.14978   5.14285     87.50000      0.17321 4532161.5  0.917  1      1  0.358  0.000000 4685142682711156200000000.000000  0.000000  0.000000 
  2.30779   1.94945   0.46535     87.70000      0.17321 4551057.0  0.917  1      1  0.689  0.000000 4685142682711156200000000.000000  0.000000  0.000000 
  2.31943   1.94528   0.47959     87.90000      0.17321 4494881.0  0.917  1      1  0.632  0.000000 4685142682711156200000000.000000  0.000000  0.000000 
  2.33517   1.94075   5.20445     88.10000      0.17321 3138778.0  0.917  1      1  1.469  0.000000 4685142682711156200000000.000000  0.000000  0.000000 
  0.86537   0.56058   1.04332     88.30000      0.17321 3895129.3  0.881  1      1  0.803  0.000000 4685142682711156200000000.000000  0.000000  0.000000 
  4.00553   2.60302   2.06688     88.50000      0.17321 3243523.5  0.881  1      1  0.899  0.000000 4685142682711156200000000.000000  0.000000  0.000000 
  0.86324   0.52836   4.23777     88.70000      0.17321 2887329.5  0.881  1      1  0.899  0.000000 4685142682711156200000000.000000  0.000000  0.000000 
  0.87165   0.51598   4.24352     88.90000      0.17321 2824580.3  0.881  1      1  1.449  0.000000 4685142682711156200000000.000000  0.000000  0.000000 
  3.95674   2.53835   5.21467     89.10000      0.17321 2516078.0  0.881  1      1  1.658  0.000000 4685142682711156200000000.000000  0.000000  0.000000 
  0.81437   0.60240   1.06587     89.30000      0.17321 3381915.8  0.881  1      1  0.630  0.000000 4685142682711156200000000.000000  0.000000  0.000000 
  5.10220   1.30057   1.02826     89.50000      0.17321 4179607.5  0.881  1      1  0.482  0.000000 4685142682711156200000000.000000  0.000000  0.000000 
  3.92478   2.55654   5.18145     89.70000      0.17321 2040102.9  0.881  1      1  1.543  0.000000 4685142682711156200000000.000000  0.000000  0.000000 
  3.95473   2.61515   0.37848     89.90000      0.17321 2673820.8  0.929  1      1  0.480  0.000000 4685142682711156200000000.000000  0.000000  0.000000 
  3.97308   2.62098   0.38931     90.10000      0.17321 4263131.0  0.929  1      1  0.465  0.000000 4685142682711156200000000.000000  0.000000  0.000000 
  0.83010   0.52650   5.88869     90.30000      0.17321 4599089.0  0.929  1      1  0.701  0.000000 4685142682711156200000000.000000  0.000000  0.000000 
  5.19210   1.36009   1.09364     90.50000      0.17321 4163153.3  0.929  1      1  0.803  0.000000 4685142682711156200000000.000000  0.000000  0.000000 
  0.86844   0.51829   5.83722     90.70000      0.17321 4909349.0  0.929  1      1  0.701  0.000000 4685142682711156200000000.000000  0.000000  0.000000 
  0.85816   0.52626   1.14027     90.90000      0.17321 4760837.0  0.929  1      1  0.739  0.000000 4685142682711156200000000.000000  0.000000  0.000000 
  0.37092   2.07412   4.47940     91.10000      0.17321 4450979.5  0.929  1      1  0.852  0.000000 4685142682711156200000000.000000  0.000000  0.000000 
  5.19358   1.37513   1.06670     91.30000      0.17321 4118941.8  0.929  1      1  0.651  0.000000 4685142682711156200000000.000000  0.000000  0.000000 
  5.19270   1.37182   1.07246     91.50000      0.17321 4116068.3  0.929  1      1  0.733  0.000000 4685142682711156200000000.000000  0.000000  0.000000 
  2.06093   1.77803   0.50309     91.70000      0.17321 2958245.0  0.929  1      1  0.955  0.000000 4685142682711156200000000.000000  0.000000  0.000000 
  5.21103   1.34987   1.07924     91.90000      0.17321 3263480.5  0.929  1      1  0.673  0.000000 4685142682711156200000000.000000  0.000000  0.000000 
  5.21745   1.37041   1.06542     92.10000      0.17321 3324150.3  0.929  1      1  0.677  0.000000 4685142682711156200000000.000000  0.000000  0.000000 
  2.05728   1.74075   2.86064     92.30000      0.17321 2162285.3  0.000  3      1  2.222  0.000000 4685142682711156200000000.000000  0.000000  0.000000 
  2.77536   0.42355   3.03088     92.50000      0.17321 2586203.5  0.512  1      1  0.848  0.000000 4685142682711156200000000.000000  0.000000  0.000000 
  1.29054   2.05964   4.57803     92.70000      0.17321 1719631.4  0.917  1      1  1.314  0.000000 4685142682711156200000000.000000  0.000000  0.000000 
  6.07653   1.46807   4.23699     92.90000      0.17321 2499206.0  0.917  1      1  0.618  0.000000 4685142682711156200000000.000000  0.000000  0.000000 
  4.76569   2.67168   0.25574     93.10000      0.17321 1764820.9  0.917  1      1  2.009  0.000000 4685142682711156200000000.000000  0.000000  0.000000 
  4.25273   1.72721   5.20276     93.30000      0.17321 3649989.0  0.952  1      1  0.922  0.000000 4685142682711156200000000.000000  0.000000  0.000000 
  1.12776   1.40182   1.09664     93.50000      0.17321 3107973.3  0.952  1      1  1.382  0.000000 4685142682711156200000000.000000  0.000000  0.000000 
  3.11711   0.46528   2.71349     93.70000      0.17321 4729417.0  0.952  1      1  0.739  0.000000 4685142682711156200000000.000000  0.000000  0.000000 
  4.30200   1.75118   3.56901     93.90000      0.17321 4755501.0  0.952  1      1  0.535  0.000000 4685142682711156200000000.000000  0.000000  0.000000 
  3.08802   0.47673   2.73734     94.10000      0.17321 4732553.5  0.952  1      1  0.611  0.000000 4685142682711156200000000.000000  0.000000  0.000000 
  3.09305   0.47127   2.73141     94.30000      0.17321 3984956.8  0.952  1      1  0.887  0.000000 4685142682711156200000000.000000  0.000000  0.000000 
  0.34962   0.51146   0.02621     94.50000      0.17321 2471683.0  0.869  1      1  1.879  0.000000 4685142682711156200000000.000000  0.000000  0.000000 
  5.08355   1.55541   5.77183     94.70000      0.17321 2546632.0  0.869  1      1  2.070  0.000000 4685142682711156200000000.000000  0.000000  0.000000 
  6.21379   0.41653   1.67075     94.90000      0.17321 2321696.0  0.881  1      1  0.846  0.000000 4685142682711156200000000.000000  0.000000  0.000000 
  6.21054   0.39104   3.25105     95.10000      0.17321 2379737.3  0.881  1      1  1.568  0.000000 4685142682711156200000000.000000  0.000000  0.000000 
  6.05347   0.38181   0.26722     95.30000      0.17321 2591489.5  0.881  1      1  1.717  0.000000 4685142682711156200000000.000000  0.000000  0.000000 
  3.20380   1.22130   3.00917     95.50000      0.17321 3488190.8  0.881  1      1  0.616  0.000000 4685142682711156200000000.000000  0.000000  0.000000 
  2.59557   2.65689   5.79986     95.70000      0.17321 2175484.5  0.119  1      1  1.619  0.000000 4685142682711156200000000.000000  0.000000  0.000000 
  1.63280   1.41019   0.36861     95.90000      0.17321 2608984.8  0.881  1      1  0.918  0.000000 4685142682711156200000000.000000  0.000000  0.000000 
  5.96673   0.42570   0.45550     96.10000      0.17321 2933119.5  0.881  1      1  1.159  0.000000 4685142682711156200000000.000000  0.000000  0.000000 
  1.67989   1.38916   0.38744     96.30000      0.17321 3715582.3  0.881  1      1  0.423  0.000000 4685142682711156200000000.000000  0.000000  0.000000 
  2.84689   2.70540   5.84872     96.50000      0.17321 3780307.0  0.881  1      1  0.493  0.000000 4685142682711156200000000.000000  0.000000  0.000000 
  4.93773   1.67532   4.32235     96.70000      0.17321 2748117.3  0.881  1      1  1.171  0.000000 4685142682711156200000000.000000  0.000000  0.000000 
  6.26532   0.39493   0.26772     96.90000      0.17321 3803063.0  0.881  1      1  0.614  0.000000 4685142682711156200000000.000000  0.000000  0.000000 
  6.24819   0.40169   0.27912     97.10000      0.17321 3683899.5  0.881  1      1  0.636  0.000000 4685142682711156200000000.000000  0.000000  0.000000 
  6.25277   0.39860   0.27548     97.30000      0.17321 3082245.3  0.881  1      1  1.066  0.000000 4685142682711156200000000.000000  0.000000  0.000000 
  3.12055   2.75398   4.44142     97.50000      0.17321 2440457.5  0.881  1      1  1.284  0.000000 4685142682711156200000000.000000  0.000000  0.000000 
  6.12610   1.32149   0.84510     97.70000      0.17321 3459160.8  0.940  1      1  1.007  0.000000 4685142682711156200000000.000000  0.000000  0.000000 
  2.99579   1.80540   0.72446     97.90000      0.17321 3983911.5  0.940  1      1  0.577  0.000000 4685142682711156200000000.000000  0.000000  0.000000 
  6.13861   1.33166   0.85647     98.10000      0.17321 3993298.3  0.940  1      1  0.776  0.000000 4685142682711156200000000.000000  0.000000  0.000000 
  3.00334   1.79871   0.71577     98.30000      0.17321 2913987.3  0.940  1      1  1.295  0.000000 4685142682711156200000000.000000  0.000000  0.000000 
  6.16037   2.65777   3.89804     98.50000      0.17321 2511760.5  0.917  1      1  1.294  0.000000 4685142682711156200000000.000000  0.000000  0.000000 
  2.18988   1.92266   2.81352     98.70000      0.17321 3596886.5  0.917  1      1  0.744  0.000000 4685142682711156200000000.000000  0.000000  0.000000 
  2.18426   1.92823   2.82673     98.90000      0.17321 3956297.3  0.917  1      1  0.672  0.000000 4685142682711156200000000.000000  0.000000  0.000000 
  2.90914   0.46368   5.60096     99.10000      0.17321 3997116.8  0.917  1      1  0.775  0.000000 4685142682711156200000000.000000  0.000000  0.000000 
  2.17465   1.91197   2.84767     99.30000      0.17321 3984647.8  0.917  1      1  0.647  0.000000 4685142682711156200000000.000000  0.000000  0.000000 
  6.02707   2.70776   3.79711     99.50000      0.17321 3133403.5  0.917  1      1  1.317  0.000000 4685142682711156200000000.000000  0.000000  0.000000 
  1.29278   1.35001   6.13930     99.70000      0.17321 2690259.0  0.917  1      1  1.348  0.000000 4685142682711156200000000.000000  0.000000  0.000000 
  1.98438   1.26121   0.30786     99.90000      0.17321 2673514.5  0.012  1      1  1.701  0.000000 4685142682711156200000000.000000  0.000000  0.000000 
  5.11997   1.36706   1.00387    100.10000      0.17321 2804187.3  0.905  1      1  1.329  0.000000 4685142682711156200000000.000000  0.000000  0.000000 
  5.12807   1.36262   1.00866    100.30000      0.17321 3788315.0  0.905  1      1  0.785  0.000000 4685142682711156200000000.000000  0.000000  0.000000 
  5.12243   1.35812   1.01473    100.50000      0.17321 5193794.5  0.905  1      1  0.452  0.000000 4685142682711156200000000.000000  0.000000  0.000000 
  0.27900   2.11325   4.46293    100.70000      0.17321 5806380.5  0.905  1      1  0.565  0.000000 4685142682711156200000000.000000  0.000000  0.000000 
  0.73860   0.58968   1.18014    100.90000      0.17321 5839846.5  0.905  1      1  0.429  0.000000 4685142682711156200000000.000000  0.000000  0.000000 
  0.73791   0.59291   1.18015    101.10000      0.17321 5392959.0  0.905  1      1  0.686  0.000000 4685142682711156200000000.000000  0.000000  0.000000 
  5.12892   1.36384   1.00525    101.30000      0.17321 4157378.3  0.905  1      1  0.920  0.000000 4685142682711156200000000.000000  0.000000  0.000000 
  2.03109   1.80642   0.57310    101.50000      0.17321 3322879.8  0.905  1      1  1.379  0.000000 4685142682711156200000000.000000  0.000000  0.000000 
  2.03666   1.81413   0.57853    101.70000      0.17321 2591710.0  0.905  1      1  0.839  0.000000 4685142682711156200000000.000000  0.000000  0.000000 
  0.30253   2.14521   4.46334    101.90000      0.17321 2653994.0  0.905  1      1  0.951  0.000000 4685142682711156200000000.000000  0.000000  0.000000 
  0.97689   2.55771   5.77195    102.10000      0.17321 2573104.0  0.798  1      1  1.625  0.000000 4685142682711156200000000.000000  0.000000  0.000000 
  0.94277   2.51348   4.18143    102.30000      0.17321 2337085.5  0.798  1      1  1.734  0.000000 4685142682711156200000000.000000  0.000000  0.000000 
  0.28467   2.11619   4.44609    102.50000      0.17321 1868785.3  0.905  1      1  1.613  0.000000 4685142682711156200000000.000000  0.000000  0.000000 
  1.85742   2.75875   0.18978    102.70000      0.17321 1916918.6  0.012  1      1  2.217  0.000000 4685142682711156200000000.000000  0.000000  0.000000 
  3.75939   1.49964   6.12788    102.90000      0.17321 2568733.3  0.869  1      1  0.950  0.000000 4685142682711156200000000.000000  0.000000  0.000000 
  2.76118   2.96861   0.56702    103.10000      0.17321 2165122.5  0.869  1      1  1.226  0.000000 4685142682711156200000000.000000  0.000000  0.000000 
  1.28621   0.11289   3.90064    103.30000      0.17321 2226601.0  0.560  1      1  1.426  0.000000 4685142682711156200000000.000000  0.000000  0.000000 
  3.60227   1.50563   3.21274    103.50000      0.17321 2457016.8  0.560  1      1  0.989  0.000000 4685142682711156200000000.000000  0.000000  0.000000 
  3.64384   1.51067   0.08052    103.70000      0.17321 2152026.0  0.560  1      1  1.403  0.000000 4685142682711156200000000.000000  0.000000  0.000000 
  5.96946   1.24077   0.59863    103.90000      0.17321 1851323.6  0.095  1      1  1.643  0.000000 4685142682711156200000000.000000  0.000000  0.000000 
  3.01321   1.85624   2.57903    104.10000      0.17321 2659792.0  0.881  1      1  0.866  0.000000 4685142682711156200000000.000000  0.000000  0.000000 
  6.16568   1.27783   0.55830    104.30000      0.17321 3798684.0  0.881  1      1  0.786  0.000000 4685142682711156200000000.000000  0.000000  0.000000 
  3.03901   1.87102   5.72529    104.50000      0.17321 2785044.5  0.881  1      1  0.884  0.000000 4685142682711156200000000.000000  0.000000  0.000000 
  0.92439   0.62521   4.23255    104.70000      0.17321 2154142.5  0.881  1      1  1.261  0.000000 4685142682711156200000000.000000  0.000000  0.000000 
  0.92487   0.63670   5.80691    104.90000      0.17321 2505807.3  0.881  1      1  1.284  0.000000 4685142682711156200000000.000000  0.000000  0.000000 
  0.36566   2.12336   4.39188    105.10000      0.17321 3742094.5  0.881  1      1  0.542  0.000000 4685142682711156200000000.000000  0.000000  0.000000 
  0.92264   0.62278   1.11614    105.30000      0.17321 4622806.5  0.881  1      1  0.762  0.000000 4685142682711156200000000.000000  0.000000  0.000000 
  5.25804   1.31507   1.00119    105.50000      0.17321 5140031.5  0.881  1      1  0.684  0.000000 4685142682711156200000000.000000  0.000000  0.000000 
  5.25915   1.31900   4.13956    105.70000      0.17321 5636674.5  0.881  1      1  0.600  0.000000 4685142682711156200000000.000000  0.000000  0.000000 
  2.11976   1.80812   0.57898    105.90000      0.17321 5409761.5  0.881  1      1  0.668  0.000000 4685142682711156200000000.000000  0.000000  0.000000 
  2.11996   1.80430   0.58906    106.10000      0.17321 4170991.8  0.881  1      1  0.494  0.000000 4685142682711156200000000.000000  0.000000  0.000000 
  1.09245   2.53317   4.23439    106.30000      0.17321 2640573.3  0.905  1      1  0.941  0.000000 4685142682711156200000000.000000  0.000000  0.000000 
  3.05566   1.84231   5.73311    106.50000      0.17321 4090827.3  0.905  1      1  0.485  0.000000 4685142682711156200000000.000000  0.000000  0.000000 
  4.19496   0.62062   5.21731    106.70000      0.17321 4519407.0  0.905  1      1  0.720  0.000000 4685142682711156200000000.000000  0.000000  0.000000 
  6.19785   1.28710   0.55883    106.90000      0.17321 4878276.5  0.905  1      1  0.587  0.000000 4685142682711156200000000.000000  0.000000  0.000000 
  3.06930   1.84197   5.73287    107.10000      0.17321 4177433.3  0.905  1      1  0.635  0.000000 4685142682711156200000000.000000  0.000000  0.000000 
  4.24269   0.59523   2.04570    107.30000      0.17321 4163377.0  0.905  1      1  0.817  0.000000 4685142682711156200000000.000000  0.000000  0.000000 
  1.09902   2.54341   4.22744    107.50000      0.17321 4825806.0  0.905  1      1  0.756  0.000000 4685142682711156200000000.000000  0.000000  0.000000 
  4.25187   0.59497   5.18923    107.70000      0.17321 4295844.0  0.905  1      1  0.707  0.000000 4685142682711156200000000.000000  0.000000  0.000000 
  6.25710   1.32465   3.67916    107.90000      0.17321 3368900.0  0.905  1      1  0.707  0.000000 4685142682711156200000000.000000  0.000000  0.000000 
  3.15827   1.81656   5.76314    108.10000      0.17321 2394818.3  0.905  1      1  1.110  0.000000 4685142682711156200000000.000000  0.000000  0.000000 
  3.16737   1.85737   1.07199    108.30000      0.17321 2663669.0  0.905  1      1  1.444  0.000000 4685142682711156200000000.000000  0.000000  0.000000 
  5.76699   2.34240   1.66367    108.50000      0.17321 1759389.6  0.393  1      1  1.596  0.000000 4685142682711156200000000.000000  0.000000  0.000000 
  4.96679   1.85285   1.86429    108.70000      0.17321 1808667.5  0.762  1      1  1.559  0.000000 4685142682711156200000000.000000  0.000000  0.000000 
  1.86206   1.95655   5.13698    108.90000      0.17321 2918495.8  0.881  1      1  1.079  0.000000 4685142682711156200000000.000000  0.000000  0.000000 
  5.02212   1.15938   1.12671    109.10000      0.17321 4079498.5  0.881  1      1  0.608  0.000000 4685142682711156200000000.000000  0.000000  0.000000 
  0.11753   1.98249   1.12073    109.30000      0.17321 2745001.5  0.881  1      1  0.869  0.000000 4685142682711156200000000.000000  0.000000  0.000000 
  1.43268   1.83722   6.27262    109.50000      0.17321 2577966.8  0.881  1      1  0.851  0.000000 4685142682711156200000000.000000  0.000000  0.000000 
  1.42283   1.83353   4.70375    109.70000      0.17321 3119123.5  0.881  1      1  0.567  0.000000 4685142682711156200000000.000000  0.000000  0.000000 
  0.51739   1.60191   3.75012      0.00000      0.34641 2407772.3  0.762  1      1  0.553  0.000000 4685142682711156200000000.000000  0.000000  0.000000 
  5.26834   0.60680   1.52137      0.20000      0.34641 2892850.0  0.762  1      1  0.643  0.000000 4685142682711156200000000.000000  0.000000  0.000000 
  3.79035   0.72873   4.95345      0.40000      0.34641 2835739.5  0.940  1      1  0.558  0.000000 4685142682711156200000000.000000  0.000000  0.000000 
  0.63938   2.42589   4.46565      0.60000      0.34641 3945592.8  0.940  1      1  0.701  0.000000 4685142682711156200000000.000000  0.000000  0.000000 
  0.62664   2.42261   4.45573      0.80000      0.34641 3667585.3  0.940  1      1  0.525  0.000000 4685142682711156200000000.000000  0.000000  0.000000 
  5.53147   1.40290   0.72777      1.00000      0.34641 3382976.0  0.940  1      1  0.727  0.000000 4685142682711156200000000.000000  0.000000  0.000000 
  0.61960   2.40835   4.44721      1.20000      0.34641 2659198.5  0.940  1      1  0.599  0.000000 4685142682711156200000000.000000  0.000000  0.000000 
  4.12895   2.81050   1.56101      1.40000      0.34641 3380719.5  0.881  1      1  0.725  0.000000 4685142682711156200000000.000000  0.000000  0.000000 
  4.10388   2.82955   1.53553      1.60000      0.34641 3944402.5  0.881  1      1  0.555  0.000000 4685142682711156200000000.000000  0.000000  0.000000 
  0.17327   1.80192   4.05393      1.80000      0.34641 2035199.5  0.012  1      1  2.109  0.000000 4685142682711156200000000.000000  0.000000  0.000000 
  0.11116   1.61969   3.53117      2.00000      0.34641 1717611.3  0.024  1      1  2.136  0.000000 4685142682711156200000000.000000  0.000000  0.000000 
  4.07971   2.77003   1.54343      2.20000      0.34641 1789297.0  0.881  1      1  1.759  0.000000 4685142682711156200000000.000000  0.000000  0.000000 
  5.54412   1.40262   0.72833      2.40000      0.34641 3338597.3  0.881  1      1  0.673  0.000000 4685142682711156200000000.000000  0.000000  0.000000 
  0.65258   2.40570   6.04488      2.60000      0.34641 3319113.3  0.881  1      1  0.373  0.000000 4685142682711156200000000.000000  0.000000  0.000000 
  4.06873   2.30446   4.86109      2.80000      0.34641 3601198.0  0.881  1      1  0.690  0.000000 4685142682711156200000000.000000  0.000000  0.000000 
  4.04337   2.30578   4.82282      3.00000      0.34641 3775560.0  0.881  1      1  0.531  0.000000 4685142682711156200000000.000000  0.000000  0.000000 
  4.04944   2.29082   4.83215      3.20000      0.34641 2780859.8  0.881  1      1  1.068  0.000000 4685142682711156200000000.000000  0.000000  0.000000 
  4.04633   2.27481   0.16505      3.40000      0.34641 2191705.8  0.881  1      1  1.523  0.000000 4685142682711156200000000.000000  0.000000  0.000000 
  2.54113   1.58136   5.11887      3.60000      0.34641 2713684.8  0.881  1      1  1.048  0.000000 4685142682711156200000000.000000  0.000000  0.000000 
  5.67927   1.57250   4.31485      3.80000      0.34641 4930279.5  0.881  1      1  0.648  0.000000 4685142682711156200000000.000000  0.000000  0.000000 
  0.95257   0.39908   0.01783      4.00000      0.34641 4281566.5  0.881  1      1  0.875  0.000000 4685142682711156200000000.000000  0.000000  0.000000 
  3.66703   2.74571   1.16070      4.20000      0.34641 3305259.0  0.940  1      1  1.113  0.000000 4685142682711156200000000.000000  0.000000  0.000000 
  2.48816   1.42395   1.94848      4.40000      0.34641 2890817.8  0.940  1      1  1.626  0.000000 4685142682711156200000000.000000  0.000000  0.000000 
  4.07839   2.72685   1.51403      4.60000      0.34641 4553303.5  0.940  1      1  0.550  0.000000 4685142682711156200000000.000000  0.000000  0.000000 
  4.06538   2.72319   1.49981      4.80000      0.34641 5270944.5  0.940  1      1  0.758  0.000000 4685142682711156200000000.000000  0.000000  0.000000 
  4.05219   2.73209   1.49117      5.00000      0.34641 5436577.0  0.940  1      1  0.592  0.000000 4685142682711156200000000.000000  0.000000  0.000000 
  4.03283   2.73486   1.47416      5.20000      0.34641 5699991.0  0.940  1      1  0.682  0.000000 4685142682711156200000000.000000  0.000000  0.000000 
  4.01871   2.73675   1.46365      5.40000      0.34641 5205589.0  0.940  1      1  0.926  0.000000 4685142682711156200000000.000000  0.000000  0.000000 
  0.88597   0.40651   0.10163      5.60000      0.34641 3372153.3  0.940  1      1  1.114  0.000000 4685142682711156200000000.000000  0.000000  0.000000 
  5.67360   1.71497   4.30286      5.80000      0.34641 2311027.8  0.940  1      1  1.996  0.000000 4685142682711156200000000.000000  0.000000  0.000000 
  5.68603   1.65527   4.30682      6.00000      0.34641 3796180.3  0.940  1      1  0.683  0.000000 4685142682711156200000000.000000  0.000000  0.000000 
  0.81026   0.40091   0.18168      6.20000      0.34641 2582786.5  0.940  1      1  0.835  0.000000 4685142682711156200000000.000000  0.000000  0.000000 
  3.26316   1.69759   6.02408      6.40000      0.34641 3397591.0  0.917  1      1  0.932  0.000000 4685142682711156200000000.000000  0.000000  0.000000 
  3.26245   1.69997   6.02071      6.60000      0.34641 4471499.0  0.917  1      1  0.646  0.000000 4685142682711156200000000.000000  0.000000  0.000000 
  3.26653   1.68975   6.03386      6.80000      0.34641 5322098.5  0.917  1      1  0.515  0.000000 4685142682711156200000000.000000  0.000000  0.000000 
  3.27268   1.69529   6.03609      7.00000      0.34641 5428635.0  0.917  1      1  0.566  0.000000 4685142682711156200000000.000000  0.000000  0.000000 
  3.27083   1.70061   6.03076      7.20000      0.34641 3472702.0  0.917  1      1  0.614  0.000000 4685142682711156200000000.000000  0.000000  0.000000 
  3.32362   1.76496   5.99481      7.40000      0.34641 2416985.5  0.917  1      1  1.723  0.000000 4685142682711156200000000.000000  0.000000  0.000000 
  4.22008   2.56348   0.07726      7.60000      0.34641 2460771.8  0.881  1      1  1.186  0.000000 4685142682711156200000000.000000  0.000000  0.000000 
  2.55399   1.61949   5.28612      7.80000      0.34641 3133432.5  0.881  1      1  0.643  0.000000 4685142682711156200000000.000000  0.000000  0.000000 
  5.68719   1.52163   4.14319      8.00000      0.34641 4221926.5  0.881  1      1  0.584  0.000000 4685142682711156200000000.000000  0.000000  0.000000 
  2.54986   1.62050   5.28096      8.20000      0.34641 4418369.5  0.881  1      1  0.655  0.000000 4685142682711156200000000.000000  0.000000  0.000000 
  5.69646   1.52331   4.14465      8.40000      0.34641 3779102.8  0.881  1      1  0.884  0.000000 4685142682711156200000000.000000  0.000000  0.000000 
  0.95104   2.12980   6.21104      8.60000      0.34641 3269829.5  0.881  1      1  0.771  0.000000 4685142682711156200000000.000000  0.000000  0.000000 
  5.70391   1.50749   4.15981      8.80000      0.34641 3854440.3  0.881  1      1  0.815  0.000000 4685142682711156200000000.000000  0.000000  0.000000 
  1.09780   0.53903   4.59311      9.00000      0.34641 3454663.5  0.881  1      1  0.679  0.000000 4685142682711156200000000.000000  0.000000  0.000000 
  1.10512   0.54487   4.59349      9.20000      0.34641 2449822.8  0.881  1      1  1.358  0.000000 4685142682711156200000000.000000  0.000000  0.000000 
  2.58517   1.62697   2.12981      9.40000      0.34641 2629846.5  0.881  1      1  1.483  0.000000 4685142682711156200000000.000000  0.000000  0.000000 
  6.07644   2.31988   0.30864      9.60000      0.34641 2440104.3  0.929  1      1  1.806  0.000000 4685142682711156200000000.000000  0.000000  0.000000 
  4.26772   1.74940   5.48455      9.80000      0.34641 2502013.3  0.929  1      1  1.359  0.000000 4685142682711156200000000.000000  0.000000  0.000000 
  1.11177   1.40339   0.81297     10.00000      0.34641 3081607.5  0.929  1      1  1.041  0.000000 4685142682711156200000000.000000  0.000000  0.000000 
  1.09170   1.42309   0.82079     10.20000      0.34641 3444192.0  0.929  1      1  0.868  0.000000 4685142682711156200000000.000000  0.000000  0.000000 
  2.82347   0.77159   2.91093     10.40000      0.34641 2728497.8  0.929  1      1  1.033  0.000000 4685142682711156200000000.000000  0.000000  0.000000 
  5.83378   2.41324   3.26949     10.60000      0.34641 2334920.0  0.929  1      1  1.719  0.000000 4685142682711156200000000.000000  0.000000  0.000000 
  5.99700   2.33552   0.25340     10.80000      0.34641 2406739.8  0.929  1      1  1.790  0.000000 4685142682711156200000000.000000  0.000000  0.000000 
  4.23407   1.72000   5.49609     11.00000      0.34641 2734462.0  0.929  1      1  0.974  0.000000 4685142682711156200000000.000000  0.000000  0.000000 
  1.05645   1.45921   0.80858     11.20000      0.34641 2744921.0  0.929  1      1  1.349  0.000000 4685142682711156200000000.000000  0.000000  0.000000 
  4.20203   1.68197   5.48339     11.40000      0.34641 2972059.3  0.929  1      1  1.215  0.000000 4685142682711156200000000.000000  0.000000  0.000000 
  4.19423   1.68129   5.48215     11.60000      0.34641 3278415.8  0.929  1      1  1.042  0.000000 4685142682711156200000000.000000  0.000000  0.000000 
  4.20184   1.68326   5.48671     11.80000      0.34641 3184354.0  0.929  1      1  1.246  0.000000 4685142682711156200000000.000000  0.000000  0.000000 
  4.21794   1.71211   5.49658     12.00000      0.34641 3215522.3  0.929  1      1  1.324  0.000000 4685142682711156200000000.000000  0.000000  0.000000 
  4.21379   1.68941   5.47636     12.20000      0.34641 3315223.3  0.929  1      1  1.084  0.000000 4685142682711156200000000.000000  0.000000  0.000000 
  1.83826   1.52007   3.04286     12.40000      0.34641 2593820.8  0.119  1      1  1.474  0.000000 4685142682711156200000000.000000  0.000000  0.000000 
  1.07008   1.46268   3.96401     12.60000      0.34641 2884142.0  0.929  1      1  0.758  0.000000 4685142682711156200000000.000000  0.000000  0.000000 
  4.21859   1.69010   5.45662     12.80000      0.34641 3285127.5  0.929  1      1  1.416  0.000000 4685142682711156200000000.000000  0.000000  0.000000 
  1.05835   1.47907   0.83475     13.00000      0.34641 3379497.8  0.929  1      1  1.017  0.000000 4685142682711156200000000.000000  0.000000  0.000000 
  5.87547   2.39436   3.27916     13.20000      0.34641 3141810.5  0.929  1      1  0.739  0.000000 4685142682711156200000000.000000  0.000000  0.000000 
  1.05408   1.47373   3.96699     13.40000      0.34641 3000549.5  0.929  1      1  1.165  0.000000 4685142682711156200000000.000000  0.000000  0.000000 
  4.20914   1.67563   5.46850     13.60000      0.34641 2720835.8  0.929  1      1  1.494  0.000000 4685142682711156200000000.000000  0.000000  0.000000 
  5.68302   0.83729   1.71842     13.80000      0.34641 3083841.8  0.929  1      1  1.482  0.000000 4685142682711156200000000.000000  0.000000  0.000000 
  5.93851   2.39568   4.87393     14.00000      0.34641 4227048.5  0.929  1      1  0.803  0.000000 4685142682711156200000000.000000  0.000000  0.000000 
  5.93576   2.40065   4.86520     14.20000      0.34641 3923142.8  0.929  1      1  0.745  0.000000 4685142682711156200000000.000000  0.000000  0.000000 
  5.93665   2.39038   4.87420     14.40000      0.34641 3395059.5  0.929  1      1  1.279  0.000000 4685142682711156200000000.000000  0.000000  0.000000 
  4.78064   0.24520   1.79058     14.60000      0.34641 2742277.5  0.940  1      1  1.161  0.000000 4685142682711156200000000.000000  0.000000  0.000000 
  4.80006   0.21151   1.76778     14.80000      0.34641 3262426.8  0.940  1      1  1.129  0.000000 4685142682711156200000000.000000  0.000000  0.000000 
  3.43210   1.59934   6.10312     15.00000      0.34641 5102016.5  0.940  1      1  0.730  0.000000 4685142682711156200000000.000000  0.000000  0.000000 
  3.44484   1.58963   6.10083     15.20000      0.34641 5522233.0  0.940  1      1  0.631  0.000000 4685142682711156200000000.000000  0.000000  0.000000 
  3.45433   1.56931   6.08948     15.40000      0.34641 5286598.5  0.940  1      1  0.554  0.000000 4685142682711156200000000.000000  0.000000  0.000000 
  3.46237   1.57829   6.07301     15.60000      0.34641 5549948.0  0.940  1      1  0.778  0.000000 4685142682711156200000000.000000  0.000000  0.000000 
  3.46505   1.57687   6.06546     15.80000      0.34641 5915803.5  0.940  1      1  0.632  0.000000 4685142682711156200000000.000000  0.000000  0.000000 
  3.45583   1.58522   6.06260     16.00000      0.34641 5424460.5  0.940  1      1  0.651  0.000000 4685142682711156200000000.000000  0.000000  0.000000 
  3.43781   1.60524   6.05674     16.20000      0.34641 4763652.0  0.940  1      1  0.512  0.000000 4685142682711156200000000.000000  0.000000  0.000000 
  3.42522   1.62817   6.07054     16.40000      0.34641 4773668.0  0.940  1      1  0.451  0.000000 4685142682711156200000000.000000  0.000000  0.000000 
  4.73197   0.21973   1.84136     16.60000      0.34641 4626224.5  0.940  1      1  0.683  0.000000 4685142682711156200000000.000000  0.000000  0.000000 
  1.55916   2.90897   5.98175     16.80000      0.34641 4632669.0  0.940  1      1  0.561  0.000000 4685142682711156200000000.000000  0.000000  0.000000 
  4.68631   0.25322   1.87601     17.00000      0.34641 4896784.5  0.940  1      1  0.491  0.000000 4685142682711156200000000.000000  0.000000  0.000000 
  1.85773   1.32419   3.06281     17.20000      0.34641 4125674.5  0.940  1      1  0.602  0.000000 4685142682711156200000000.000000  0.000000  0.000000 
  1.82209   1.45689   3.10829     17.40000      0.34641 3751745.8  0.940  1      1  0.890  0.000000 4685142682711156200000000.000000  0.000000  0.000000 
  1.82714   1.46046   3.11092     17.60000      0.34641 3802875.3  0.940  1      1  0.627  0.000000 4685142682711156200000000.000000  0.000000  0.000000 
  1.82807   1.46924   3.11477     17.80000      0.34641 4732536.0  0.940  1      1  0.462  0.000000 4685142682711156200000000.000000  0.000000  0.000000 
  1.82805   1.47031   3.11477     18.00000      0.34641 5234189.0  0.940  1      1  0.657  0.000000 4685142682711156200000000.000000  0.000000  0.000000 
  1.82336   1.46757   3.11423     18.20000      0.34641 5319819.0  0.940  1      1  0.707  0.000000 4685142682711156200000000.000000  0.000000  0.000000 
  1.81479   1.47154   3.11811     18.40000      0.34641 4947477.0  0.940  1      1  0.537  0.000000 4685142682711156200000000.000000  0.000000  0.000000 
  1.80310   1.47533   3.12602     18.60000      0.34641 5002565.0  0.940  1      1  0.563  0.000000 4685142682711156200000000.000000  0.000000  0.000000 
  1.80774   1.47635   3.12339     18.80000      0.34641 5203634.0  0.940  1      1  0.575  0.000000 4685142682711156200000000.000000  0.000000  0.000000 
  1.79825   1.47825   3.12761     19.00000      0.34641 5168605.5  0.940  1      1  0.405  0.000000 4685142682711156200000000.000000  0.000000  0.000000 
  1.78873   1.47664   3.12492     19.20000      0.34641 5266964.5  0.940  1      1  0.577  0.000000 4685142682711156200000000.000000  0.000000  0.000000 
  1.79226   1.47693   3.12585     19.40000      0.34641 5157184.5  0.940  1      1  0.500  0.000000 4685142682711156200000000.000000  0.000000  0.000000 
  1.77984   1.48080   6.26336     19.60000      0.34641 3955604.0  0.940  1      1  0.532  0.000000 4685142682711156200000000.000000  0.000000  0.000000 
  1.77764   1.48098   6.25138     19.80000      0.34641 3141039.0  0.940  1      1  0.479  0.000000 4685142682711156200000000.000000  0.000000  0.000000 
  1.79050   1.50417   3.10607     20.00000      0.34641 3999337.0  0.940  1      1  0.780  0.000000 4685142682711156200000000.000000  0.000000  0.000000 
  1.78914   1.51616   3.10135     20.20000      0.34641 5087629.5  0.940  1      1  0.585  0.000000 4685142682711156200000000.000000  0.000000  0.000000 
  1.78453   1.51083   3.10113     20.40000      0.34641 4810035.5  0.940  1      1  0.654  0.000000 4685142682711156200000000.000000  0.000000  0.000000 
  3.36576   1.61229   3.08690     20.60000      0.34641 2690911.5  0.940  1      1  1.089  0.000000 4685142682711156200000000.000000  0.000000  0.000000 
  1.82235   1.56309   3.04877     20.80000      0.34641 3320695.8  0.940  1      1  0.796  0.000000 4685142682711156200000000.000000  0.000000  0.000000 
  1.82290   1.56656   3.04871     21.00000      0.34641 3203451.8  0.940  1      1  1.607  0.000000 4685142682711156200000000.000000  0.000000  0.000000 
  4.94091   1.65249   4.75147     21.20000      0.34641 3153186.5  0.940  1      1  1.803  0.000000 4685142682711156200000000.000000  0.000000  0.000000 
  1.78107   1.47084   6.26340     21.40000      0.34641 2618761.5  0.940  1      1  1.504  0.000000 4685142682711156200000000.000000  0.000000  0.000000 
  3.36965   1.64284   3.09758     21.60000      0.34641 3312140.3  0.940  1      1  1.002  0.000000 4685142682711156200000000.000000  0.000000  0.000000 
  3.35935   1.64537   3.10377     21.80000      0.34641 2718089.3  0.940  1      1  1.261  0.000000 4685142682711156200000000.000000  0.000000  0.000000 
  2.73455   0.81685   1.12554     22.00000      0.34641 2324093.0  0.917  1      1  1.445  0.000000 4685142682711156200000000.000000  0.000000  0.000000 
  1.78599   1.49678   6.27571     22.20000      0.34641 2681349.3  0.940  1      1  1.772  0.000000 4685142682711156200000000.000000  0.000000  0.000000 
  1.77667   1.49640   6.27709     22.40000      0.34641 2248503.3  0.940  1      1  1.476  0.000000 4685142682711156200000000.000000  0.000000  0.000000 
  1.84906   1.54519   3.19009     22.60000      0.34641 2354671.8  0.940  1      1  1.196  0.000000 4685142682711156200000000.000000  0.000000  0.000000 
  1.83796   1.55814   3.19823     22.80000      0.34641 4115172.8  0.940  1      1  0.925  0.000000 4685142682711156200000000.000000  0.000000  0.000000 
  1.81059   1.57173   3.18430     23.00000      0.34641 4308269.5  0.940  1      1  0.707  0.000000 4685142682711156200000000.000000  0.000000  0.000000 
  4.93135   1.57699   4.67654     23.20000      0.34641 4863115.5  0.940  1      1  0.725  0.000000 4685142682711156200000000.000000  0.000000  0.000000 
  2.88100   3.10382   5.81124     23.40000      0.34641 5710410.5  0.940  1      1  0.458  0.000000 4685142682711156200000000.000000  0.000000  0.000000 
  1.78307   1.54355   3.17839     23.60000      0.34641 6111560.5  0.940  1      1  0.470  0.000000 4685142682711156200000000.000000  0.000000  0.000000 
  1.78300   1.53903   3.18003     23.80000      0.34641 6000645.5  0.940  1      1  0.523  0.000000 4685142682711156200000000.000000  0.000000  0.000000 
  1.79030   1.53889   3.18924     24.00000      0.34641 4218054.0  0.940  1      1  0.484  0.000000 4685142682711156200000000.000000  0.000000  0.000000 
  4.03867   1.15451   2.42671     24.20000      0.34641 2675898.5  0.940  1      1  1.514  0.000000 4685142682711156200000000.000000  0.000000  0.000000 
  3.38194   1.53334   3.11426     24.40000      0.34641 2655325.3  0.940  1      1  1.759  0.000000 4685142682711156200000000.000000  0.000000  0.000000 
  1.81445   1.54706   3.17886     24.60000      0.34641 3745454.8  0.940  1      1  0.679  0.000000 4685142682711156200000000.000000  0.000000  0.000000 
  2.90444   3.08966   5.79141     24.80000      0.34641 3593420.3  0.940  1      1  1.091  0.000000 4685142682711156200000000.000000  0.000000  0.000000 
  6.06586   0.82474   0.96275     25.00000      0.34641 2667917.0  0.940  1      1  1.804  0.000000 4685142682711156200000000.000000  0.000000  0.000000 
  2.89418   2.32499   2.14947     25.20000      0.34641 3232906.0  0.940  1      1  1.201  0.000000 4685142682711156200000000.000000  0.000000  0.000000 
  4.05342   1.16462   2.39910     25.40000      0.34641 3814587.3  0.940  1      1  0.917  0.000000 4685142682711156200000000.000000  0.000000  0.000000 
  4.07214   1.19085   5.54015     25.60000      0.34641 4142735.5  0.940  1      1  0.787  0.000000 4685142682711156200000000.000000  0.000000  0.000000 
  4.07616   1.20103   5.53519     25.80000      0.34641 4372897.5  0.940  1      1  0.635  0.000000 4685142682711156200000000.000000  0.000000  0.000000 
  4.05795   1.20370   5.55147     26.00000      0.34641 3804537.8  0.940  1      1  0.572  0.000000 4685142682711156200000000.000000  0.000000  0.000000 
  4.05125   1.20740   5.54898     26.20000      0.34641 2874178.0  0.940  1      1  1.798  0.000000 4685142682711156200000000.000000  0.000000  0.000000 
  1.71789   1.52762   4.58236     26.40000      0.34641 2584335.3  0.917  1      1  0.828  0.000000 4685142682711156200000000.000000  0.000000  0.000000 
  1.72162   1.52958   6.15412     26.60000      0.34641 2447648.5  0.917  1      1  1.223  0.000000 4685142682711156200000000.000000  0.000000  0.000000 
  1.71341   1.56294   6.17905     26.80000      0.34641 2740638.3  0.917  1      1  0.967  0.000000 4685142682711156200000000.000000  0.000000  0.000000 
  1.70797   1.57400   6.19676     27.00000      0.34641 3137384.5  0.917  1      1  0.861  0.000000 4685142682711156200000000.000000  0.000000  0.000000 
  4.83956   1.55266   4.79479     27.20000      0.34641 2527394.8  0.917  1      1  1.439  0.000000 4685142682711156200000000.000000  0.000000  0.000000 
  4.04211   1.19908   5.60822     27.40000      0.34641 2004825.3  0.881  1      1  1.156  0.000000 4685142682711156200000000.000000  0.000000  0.000000 
  1.65682   1.61165   6.16753     27.60000      0.34641 2344959.8  0.917  1      1  1.000  0.000000 4685142682711156200000000.000000  0.000000  0.000000 
  1.66516   1.60909   4.61251     27.80000      0.34641 2159065.3  0.917  1      1  1.029  0.000000 4685142682711156200000000.000000  0.000000  0.000000 
  5.75134   3.02093   4.08828     28.00000      0.34641 2355939.0  0.917  1      1  1.291  0.000000 4685142682711156200000000.000000  0.000000  0.000000 
  3.61271   0.93341   5.32912     28.20000      0.34641 3197722.8  0.869  1      1  0.865  0.000000 4685142682711156200000000.000000  0.000000  0.000000 
  2.44803   2.05247   0.73698     28.40000      0.34641 2554964.5  0.869  1      1  1.073  0.000000 4685142682711156200000000.000000  0.000000  0.000000 
  0.08570   1.45961   4.64581     28.60000      0.34641 2442920.3  0.905  1      1  0.987  0.000000 4685142682711156200000000.000000  0.000000  0.000000 
  5.82996   3.01674   4.17367     28.80000      0.34641 3764250.5  0.905  1      1  0.951  0.000000 4685142682711156200000000.000000  0.000000  0.000000 
  5.73711   3.01849   4.08611     29.00000      0.34641 4075138.5  0.905  1      1  0.527  0.000000 4685142682711156200000000.000000  0.000000  0.000000 
  2.42379   1.22855   2.74168     29.20000      0.34641 2931780.8  0.940  1      1  1.077  0.000000 4685142682711156200000000.000000  0.000000  0.000000 
  5.56426   1.90512   0.41880     29.40000      0.34641 3843506.8  0.940  1      1  0.610  0.000000 4685142682711156200000000.000000  0.000000  0.000000 
  1.46835   2.60599   5.41890     29.60000      0.34641 3113764.3  0.940  1      1  0.586  0.000000 4685142682711156200000000.000000  0.000000  0.000000 
  2.85205   0.16554   3.44999     29.80000      0.34641 2322158.3  0.750  1      1  1.291  0.000000 4685142682711156200000000.000000  0.000000  0.000000 
  2.37963   1.28227   2.71322     30.00000      0.34641 2370773.5  0.940  1      1  1.206  0.000000 4685142682711156200000000.000000  0.000000  0.000000 
  3.81362   1.98570   5.97199     30.20000      0.34641 3148989.5  0.940  1      1  0.586  0.000000 4685142682711156200000000.000000  0.000000  0.000000 
  5.51984   1.85569   5.14174     30.40000      0.34641 4171582.3  0.940  1      1  0.626  0.000000 4685142682711156200000000.000000  0.000000  0.000000 
  5.50554   1.86940   5.12996     30.60000      0.34641 4123452.5  0.940  1      1  0.699  0.000000 4685142682711156200000000.000000  0.000000  0.000000 
  5.50070   1.87615   5.13269     30.80000      0.34641 4276536.5  0.940  1      1  0.662  0.000000 4685142682711156200000000.000000  0.000000  0.000000 
  5.49231   1.87940   5.12963     31.00000      0.34641 4482226.5  0.940  1      1  0.445  0.000000 4685142682711156200000000.000000  0.000000  0.000000 
  0.64591   1.17060   0.33280     31.20000      0.34641 4879990.0  0.940  1      1  0.428  0.000000 4685142682711156200000000.000000  0.000000  0.000000 
  0.63896   1.18682   0.33608     31.40000      0.34641 4828638.0  0.940  1      1  0.537  0.000000 4685142682711156200000000.000000  0.000000  0.000000 
  0.63371   1.19274   0.33860     31.60000      0.34641 5258289.5  0.940  1      1  0.529  0.000000 4685142682711156200000000.000000  0.000000  0.000000 
  0.63262   1.19976   0.33449     31.80000      0.34641 5492718.5  0.940  1      1  0.605  0.000000 4685142682711156200000000.000000  0.000000  0.000000 
  0.63644   1.20638   0.33283     32.00000      0.34641 4874084.0  0.940  1      1  0.582  0.000000 4685142682711156200000000.000000  0.000000  0.000000 
  5.49457   1.88697   3.53213     32.20000      0.34641 4020171.0  0.940  1      1  0.598  0.000000 4685142682711156200000000.000000  0.000000  0.000000 
  3.80383   1.95273   5.93390     32.40000      0.34641 3334497.3  0.940  1      1  0.752  0.000000 4685142682711156200000000.000000  0.000000  0.000000 
  3.82212   1.94762   5.93605     32.60000      0.34641 2611547.0  0.940  1      1  1.441  0.000000 4685142682711156200000000.000000  0.000000  0.000000 
  0.54923   1.11809   0.42412     32.80000      0.34641 3443964.3  0.940  1      1  0.480  0.000000 4685142682711156200000000.000000  0.000000  0.000000 
  3.69774   2.03175   5.86759     33.00000      0.34641 4421221.5  0.940  1      1  0.530  0.000000 4685142682711156200000000.000000  0.000000  0.000000 
  2.32112   1.19352   2.64285     33.20000      0.34641 4481541.5  0.940  1      1  0.376  0.000000 4685142682711156200000000.000000  0.000000  0.000000 
  5.45918   1.93624   3.62939     33.40000      0.34641 3336289.5  0.940  1      1  0.672  0.000000 4685142682711156200000000.000000  0.000000  0.000000 
  0.69258   1.18226   3.44627     33.60000      0.34641 2915751.0  0.940  1      1  0.786  0.000000 4685142682711156200000000.000000  0.000000  0.000000 
  2.38903   1.29609   2.74113     33.80000      0.34641 3812324.0  0.940  1      1  0.587  0.000000 4685142682711156200000000.000000  0.000000  0.000000 
  3.85219   1.95238   5.99193     34.00000      0.34641 4086997.3  0.940  1      1  0.619  0.000000 4685142682711156200000000.000000  0.000000  0.000000 
  5.52203   1.85344   5.12482     34.20000      0.34641 3030819.5  0.940  1      1  0.853  0.000000 4685142682711156200000000.000000  0.000000  0.000000 
  4.51607   0.49433   2.52584     34.40000      0.34641 3224548.0  0.940  1      1  0.880  0.000000 4685142682711156200000000.000000  0.000000  0.000000 
  4.51778   0.48077   2.53712     34.60000      0.34641 3800372.5  0.940  1      1  0.665  0.000000 4685142682711156200000000.000000  0.000000  0.000000 
  2.40377   1.30474   2.73525     34.80000      0.34641 3990569.0  0.940  1      1  0.795  0.000000 4685142682711156200000000.000000  0.000000  0.000000 
  1.38164   2.66090   5.31335     35.00000      0.34641 4128819.0  0.940  1      1  0.693  0.000000 4685142682711156200000000.000000  0.000000  0.000000 
  3.74587   1.05865   5.36981     35.20000      0.34641 3307301.8  0.881  1      1  1.506  0.000000 4685142682711156200000000.000000  0.000000  0.000000 
  3.75485   1.06253   5.35420     35.40000      0.34641 3279184.8  0.881  1      1  0.747  0.000000 4685142682711156200000000.000000  0.000000  0.000000 
  0.73382   1.16898   0.29725     35.60000      0.34641 3023322.3  0.940  1      1  0.624  0.000000 4685142682711156200000000.000000  0.000000  0.000000 
  0.73395   1.16935   0.30537     35.80000      0.34641 3855057.3  0.940  1      1  0.602  0.000000 4685142682711156200000000.000000  0.000000  0.000000 
  2.36521   1.27989   2.66160     36.00000      0.34641 2502180.5  0.940  1      1  1.085  0.000000 4685142682711156200000000.000000  0.000000  0.000000 
  5.49450   1.87313   5.18651     36.20000      0.34641 3311071.0  0.940  1      1  0.764  0.000000 4685142682711156200000000.000000  0.000000  0.000000 
  5.48671   1.88945   3.63099     36.40000      0.34641 3892140.5  0.940  1      1  0.670  0.000000 4685142682711156200000000.000000  0.000000  0.000000 
  0.60690   1.10582   0.35892     36.60000      0.34641 3783645.3  0.940  1      1  0.770  0.000000 4685142682711156200000000.000000  0.000000  0.000000 
  0.60064   1.10887   5.07198     36.80000      0.34641 3018221.8  0.940  1      1  1.003  0.000000 4685142682711156200000000.000000  0.000000  0.000000 
  0.60569   1.14207   5.07600     37.00000      0.34641 2536797.3  0.940  1      1  1.136  0.000000 4685142682711156200000000.000000  0.000000  0.000000 
  0.59384   1.12436   5.10296     37.20000      0.34641 2402784.0  0.940  1      1  0.947  0.000000 4685142682711156200000000.000000  0.000000  0.000000 
  5.52087   1.89181   1.97211     37.40000      0.34641 2401190.3  0.940  1      1  0.987  0.000000 4685142682711156200000000.000000  0.000000  0.000000 
  5.51407   1.89075   5.11278     37.60000      0.34641 3347987.8  0.940  1      1  0.675  0.000000 4685142682711156200000000.000000  0.000000  0.000000 
  3.81184   1.94608   5.93560     37.80000      0.34641 3914572.0  0.940  1      1  0.661  0.000000 4685142682711156200000000.000000  0.000000  0.000000 
  0.67419   1.18862   0.35140     38.00000      0.34641 3444084.5  0.940  1      1  0.673  0.000000 4685142682711156200000000.000000  0.000000  0.000000 
  5.50926   1.91502   3.60961     38.20000      0.34641 2576900.8  0.940  1      1  0.852  0.000000 4685142682711156200000000.000000  0.000000  0.000000 
  3.76596   2.01451   5.90683     38.40000      0.34641 2855487.8  0.940  1      1  0.526  0.000000 4685142682711156200000000.000000  0.000000  0.000000 
  0.61933   1.11703   0.37342     38.60000      0.34641 3352702.3  0.940  1      1  0.779  0.000000 4685142682711156200000000.000000  0.000000  0.000000 
  3.75041   2.02402   5.91731     38.80000      0.34641 4137463.3  0.940  1      1  0.545  0.000000 4685142682711156200000000.000000  0.000000  0.000000 
  5.49093   1.88532   5.18763     39.00000      0.34641 4083278.0  0.940  1      1  0.692  0.000000 4685142682711156200000000.000000  0.000000  0.000000 
  5.49876   1.87414   5.17626     39.20000      0.34641 3788483.0  0.940  1      1  0.461  0.000000 4685142682711156200000000.000000  0.000000  0.000000 
  5.49990   1.87440   5.15616     39.40000      0.34641 3638550.0  0.940  1      1  0.658  0.000000 4685142682711156200000000.000000  0.000000  0.000000 
  5.50294   1.85844   5.13098     39.60000      0.34641 2604861.0  0.940  1      1  0.708  0.000000 4685142682711156200000000.000000  0.000000  0.000000 
  5.85628   0.90732   0.64125     39.80000      0.34641 2968691.5  0.762  1      1  0.662  0.000000 4685142682711156200000000.000000  0.000000  0.000000 
  5.84793   0.91211   0.63039     40.00000      0.34641 3097767.5  0.762  1      1  0.725  0.000000 4685142682711156200000000.000000  0.000000  0.000000 
  2.69575   2.24582   0.93390     40.20000      0.34641 2937670.8  0.762  1      1  1.009  0.000000 4685142682711156200000000.000000  0.000000  0.000000 
  4.17452   1.56141   0.04969     40.40000      0.34641 2200812.0  0.881  1      1  1.687  0.000000 4685142682711156200000000.000000  0.000000  0.000000 
  4.17730   1.56739   0.04801     40.60000      0.34641 2697047.8  0.881  1      1  0.608  0.000000 4685142682711156200000000.000000  0.000000  0.000000 
  4.19301   1.56056   0.05385     40.80000      0.34641 3716783.0  0.881  1      1  0.528  0.000000 4685142682711156200000000.000000  0.000000  0.000000 
  4.19080   1.56307   0.05131     41.00000      0.34641 4364784.0  0.881  1      1  0.429  0.000000 4685142682711156200000000.000000  0.000000  0.000000 
  2.60876   1.62810   3.14581     41.20000      0.34641 3574584.3  0.881  1      1  0.749  0.000000 4685142682711156200000000.000000  0.000000  0.000000 
  1.40140   2.11735   4.08637     41.40000      0.34641 2174390.5  0.060  1      1  1.815  0.000000 4685142682711156200000000.000000  0.000000  0.000000 
  2.41789   2.43987   6.02756     41.60000      0.34641 1895387.6  0.000  2      1  2.209  0.000000 4685142682711156200000000.000000  0.000000  0.000000 
  5.87293   0.50734   0.59382     41.80000      0.34641 2072047.1  0.048  1      1  2.046  0.000000 4685142682711156200000000.000000  0.000000  0.000000 
  4.47821   1.02584   5.38819     42.00000      0.34641 2522338.3  0.917  1      1  1.866  0.000000 4685142682711156200000000.000000  0.000000  0.000000 
  4.49717   1.01579   5.37121     42.20000      0.34641 3291927.3  0.917  1      1  0.722  0.000000 4685142682711156200000000.000000  0.000000  0.000000 
  4.48755   1.02018   5.38203     42.40000      0.34641 3405679.3  0.917  1      1  0.861  0.000000 4685142682711156200000000.000000  0.000000  0.000000 
  2.32866   0.83306   3.93628     42.60000      0.34641 2641517.8  0.917  1      1  1.369  0.000000 4685142682711156200000000.000000  0.000000  0.000000 
  2.61174   1.00128   5.37102     42.80000      0.34641 4241391.5  0.881  1      1  0.851  0.000000 4685142682711156200000000.000000  0.000000  0.000000 
  5.74664   2.15094   4.05247     43.00000      0.34641 3548627.0  0.881  1      1  0.675  0.000000 4685142682711156200000000.000000  0.000000  0.000000 
  2.60279   0.99283   2.23873     43.20000      0.34641 2907714.3  0.881  1      1  0.917  0.000000 4685142682711156200000000.000000  0.000000  0.000000 
  3.90230   0.57682   5.09863     43.40000      0.34641 2702566.8  0.881  1      1  0.889  0.000000 4685142682711156200000000.000000  0.000000  0.000000 
  3.91149   0.57460   5.09082     43.60000      0.34641 3342820.8  0.881  1      1  0.525  0.000000 4685142682711156200000000.000000  0.000000  0.000000 
  3.92435   0.55029   5.09488     43.80000      0.34641 4377886.5  0.881  1      1  0.419  0.000000 4685142682711156200000000.000000  0.000000  0.000000 
  5.82861   1.39246   0.51530     44.00000      0.34641 4940815.0  0.881  1      1  0.628  0.000000 4685142682711156200000000.000000  0.000000  0.000000 
  2.68233   1.74540   2.62162     44.20000      0.34641 4537725.5  0.881  1      1  0.542  0.000000 4685142682711156200000000.000000  0.000000  0.000000 
  2.68651   1.74143   2.62312     44.40000      0.34641 4339398.0  0.881  1      1  0.720  0.000000 4685142682711156200000000.000000  0.000000  0.000000 
  2.68577   1.74740   5.75969     44.60000      0.34641 3992857.3  0.881  1      1  0.763  0.000000 4685142682711156200000000.000000  0.000000  0.000000 
  2.68650   1.74210   5.75914     44.80000      0.34641 3331037.0  0.881  1      1  0.829  0.000000 4685142682711156200000000.000000  0.000000  0.000000 
  0.82641   2.60403   4.37397     45.00000      0.34641 2571703.5  0.881  1      1  1.542  0.000000 4685142682711156200000000.000000  0.000000  0.000000 
  5.66419   2.30284   4.11967     45.20000      0.34641 2941268.0  0.940  1      1  0.851  0.000000 4685142682711156200000000.000000  0.000000  0.000000 
  4.50500   1.13635   5.45948     45.40000      0.34641 2850054.3  0.940  1      1  1.509  0.000000 4685142682711156200000000.000000  0.000000  0.000000 
  3.29052   2.22397   0.54335     45.60000      0.34641 2877518.3  0.940  1      1  1.586  0.000000 4685142682711156200000000.000000  0.000000  0.000000 
  1.38344   1.99378   0.85118     45.80000      0.34641 3006908.0  0.940  1      1  1.590  0.000000 4685142682711156200000000.000000  0.000000  0.000000 
  4.44372   0.97055   5.45243     46.00000      0.34641 3135602.5  0.940  1      1  1.303  0.000000 4685142682711156200000000.000000  0.000000  0.000000 
  4.44504   0.97069   5.44873     46.20000      0.34641 3177769.5  0.940  1      1  1.324  0.000000 4685142682711156200000000.000000  0.000000  0.000000 
  4.44390   0.99662   5.47957     46.40000      0.34641 2661958.5  0.940  1      1  1.843  0.000000 4685142682711156200000000.000000  0.000000  0.000000 
  3.33802   2.19595   0.74005     46.60000      0.34641 3109940.3  0.940  1      1  0.540  0.000000 4685142682711156200000000.000000  0.000000  0.000000 
  3.34513   2.18374   0.73350     46.80000      0.34641 2997502.8  0.940  1      1  1.158  0.000000 4685142682711156200000000.000000  0.000000  0.000000 
  0.11367   1.01809   1.01725     47.00000      0.34641 4415233.5  0.940  1      1  0.575  0.000000 4685142682711156200000000.000000  0.000000  0.000000 
  4.51940   1.10359   5.31734     47.20000      0.34641 5045711.0  0.940  1      1  0.576  0.000000 4685142682711156200000000.000000  0.000000  0.000000 
  4.51405   1.09710   5.31480     47.40000      0.34641 5341236.0  0.940  1      1  0.415  0.000000 4685142682711156200000000.000000  0.000000  0.000000 
  4.50351   1.09488   5.31788     47.60000      0.34641 4461795.5  0.940  1      1  0.798  0.000000 4685142682711156200000000.000000  0.000000  0.000000 
  4.49208   1.08944   5.32660     47.80000      0.34641 4523428.0  0.940  1      1  0.509  0.000000 4685142682711156200000000.000000  0.000000  0.000000 
  4.49005   1.08243   5.33094     48.00000      0.34641 4256176.0  0.940  1      1  0.583  0.000000 4685142682711156200000000.000000  0.000000  0.000000 
  4.49259   1.06508   5.32609     48.20000      0.34641 3412687.0  0.940  1      1  0.888  0.000000 4685142682711156200000000.000000  0.000000  0.000000 
  0.15588   1.04101   0.99102     48.40000      0.34641 2700673.5  0.940  1      1  1.000  0.000000 4685142682711156200000000.000000  0.000000  0.000000 
  3.31889   1.01565   5.30041     48.60000      0.34641 3227817.8  0.952  1      1  1.060  0.000000 4685142682711156200000000.000000  0.000000  0.000000 
  3.31935   1.01813   5.29748     48.80000      0.34641 4033831.0  0.952  1      1  0.434  0.000000 4685142682711156200000000.000000  0.000000  0.000000 
  3.31938   1.01983   5.29486     49.00000      0.34641 4537412.5  0.952  1      1  0.439  0.000000 4685142682711156200000000.000000  0.000000  0.000000 
  3.31974   1.02214   5.29575     49.20000      0.34641 4716905.0  0.952  1      1  0.551  0.000000 4685142682711156200000000.000000  0.000000  0.000000 
  3.33774   1.02441   5.29798     49.40000      0.34641 4575791.0  0.952  1      1  0.684  0.000000 4685142682711156200000000.000000  0.000000  0.000000 
  5.24157   1.07892   0.94332     49.60000      0.34641 3902943.3  0.952  1      1  0.740  0.000000 4685142682711156200000000.000000  0.000000  0.000000 
  1.09468   0.77395   0.83748     49.80000      0.34641 2713492.3  0.952  1      1  1.496  0.000000 4685142682711156200000000.000000  0.000000  0.000000 
  5.89256   1.52711   4.03405     50.00000      0.34641 3301210.3  0.762  2      1  0.828  0.000000 4685142682711156200000000.000000  0.000000  0.000000 
  3.47290   0.19172   2.47748     50.20000      0.34641 4270476.0  0.917  1      1  0.638  0.000000 4685142682711156200000000.000000  0.000000  0.000000 
  1.26175   1.45172   6.14488     50.40000      0.34641 4631121.5  0.917  1      1  0.582  0.000000 4685142682711156200000000.000000  0.000000  0.000000 
  4.41684   1.68983   3.28114     50.60000      0.34641 4557736.0  0.917  1      1  0.742  0.000000 4685142682711156200000000.000000  0.000000  0.000000 
  4.42832   1.70085   0.15595     50.80000      0.34641 3835719.0  0.917  1      1  0.844  0.000000 4685142682711156200000000.000000  0.000000  0.000000 
  2.81748   1.71984   3.01319     51.00000      0.34641 3619852.3  0.917  1      1  0.607  0.000000 4685142682711156200000000.000000  0.000000  0.000000 
  4.40398   1.69147   0.14510     51.20000      0.34641 4433043.5  0.917  1      1  0.654  0.000000 4685142682711156200000000.000000  0.000000  0.000000 
  4.39598   1.69556   0.15019     51.40000      0.34641 3127737.3  0.917  1      1  0.882  0.000000 4685142682711156200000000.000000  0.000000  0.000000 
  0.31366   2.09120   4.08006     51.60000      0.34641 2950329.0  0.952  1      1  1.049  0.000000 4685142682711156200000000.000000  0.000000  0.000000 
  3.46584   1.04019   5.33233     51.80000      0.34641 2650421.8  0.952  1      1  1.334  0.000000 4685142682711156200000000.000000  0.000000  0.000000 
  3.42954   1.06555   5.35382     52.00000      0.34641 2415912.3  0.952  1      1  1.359  0.000000 4685142682711156200000000.000000  0.000000  0.000000 
  3.40270   1.05747   5.37847     52.20000      0.34641 3208326.0  0.952  1      1  0.694  0.000000 4685142682711156200000000.000000  0.000000  0.000000 
  5.36147   1.00094   0.93336     52.40000      0.34641 3681079.3  0.952  1      1  0.666  0.000000 4685142682711156200000000.000000  0.000000  0.000000 
  3.41791   1.03531   5.39070     52.60000      0.34641 3978476.5  0.952  1      1  0.563  0.000000 4685142682711156200000000.000000  0.000000  0.000000 
  3.42344   1.03623   5.38633     52.80000      0.34641 4256125.5  0.952  1      1  0.852  0.000000 4685142682711156200000000.000000  0.000000  0.000000 
  3.41790   1.03252   5.38774     53.00000      0.34641 4632332.0  0.952  1      1  0.570  0.000000 4685142682711156200000000.000000  0.000000  0.000000 
  3.41759   1.03853   5.38577     53.20000      0.34641 4471967.0  0.952  1      1  0.661  0.000000 4685142682711156200000000.000000  0.000000  0.000000 
  3.42162   1.04147   5.37837     53.40000      0.34641 4422798.5  0.952  1      1  0.590  0.000000 4685142682711156200000000.000000  0.000000  0.000000 
  3.42565   1.05775   5.38157     53.60000      0.34641 4589013.0  0.952  1      1  0.589  0.000000 4685142682711156200000000.000000  0.000000  0.000000 
  3.41457   1.06484   5.38174     53.80000      0.34641 3956690.3  0.952  1      1  0.863  0.000000 4685142682711156200000000.000000  0.000000  0.000000 
  3.40840   1.07308   5.38479     54.00000      0.34641 3857499.0  0.952  1      1  1.104  0.000000 4685142682711156200000000.000000  0.000000  0.000000 
  3.39909   1.07319   5.38810     54.20000      0.34641 3125505.8  0.952  1      1  1.535  0.000000 4685142682711156200000000.000000  0.000000  0.000000 
  6.24385   0.87227   0.87575     54.40000      0.34641 2076095.9  0.952  1      1  1.814  0.000000 4685142682711156200000000.000000  0.000000  0.000000 
  2.98083   0.79350   5.49435     54.60000      0.34641 1716934.8  0.476  1      1  1.973  0.000000 4685142682711156200000000.000000  0.000000  0.000000 
  5.39878   2.11024   0.96957     54.80000      0.34641 2122329.5  0.952  1      1  2.155  0.000000 4685142682711156200000000.000000  0.000000  0.000000 
  3.09341   2.26270   2.30454     55.00000      0.34641 3038868.5  0.952  1      1  1.270  0.000000 4685142682711156200000000.000000  0.000000  0.000000 
  6.23342   0.88717   0.84867     55.20000      0.34641 3444760.0  0.952  1      1  0.848  0.000000 4685142682711156200000000.000000  0.000000  0.000000 
  0.02541   0.82523   0.75376     55.40000      0.34641 2926015.5  0.952  1      1  1.126  0.000000 4685142682711156200000000.000000  0.000000  0.000000 
  6.26696   0.83086   3.93869     55.60000      0.34641 3755396.8  0.952  1      1  0.879  0.000000 4685142682711156200000000.000000  0.000000  0.000000 
  3.13253   2.30273   2.34425     55.80000      0.34641 4576712.0  0.952  1      1  0.399  0.000000 4685142682711156200000000.000000  0.000000  0.000000 
  6.28256   0.83460   0.79303     56.00000      0.34641 4949913.5  0.952  1      1  0.755  0.000000 4685142682711156200000000.000000  0.000000  0.000000 
  0.00959   0.81833   0.78511     56.20000      0.34641 4705546.5  0.952  1      1  0.596  0.000000 4685142682711156200000000.000000  0.000000  0.000000 
  3.15452   2.34304   2.35722     56.40000      0.34641 4604399.5  0.952  1      1  1.292  0.000000 4685142682711156200000000.000000  0.000000  0.000000 
  4.10204   1.03398   2.54319     56.60000      0.34641 3802468.3  0.952  1      1  1.530  0.000000 4685142682711156200000000.000000  0.000000  0.000000 
  2.19143   1.07856   0.61492     56.80000      0.34641 2562883.5  0.952  1      1  1.577  0.000000 4685142682711156200000000.000000  0.000000  0.000000 
  0.05084   0.76546   0.73248     57.00000      0.34641 3622832.8  0.952  1      1  0.778  0.000000 4685142682711156200000000.000000  0.000000  0.000000 
  4.09169   1.01211   5.70297     57.20000      0.34641 5157656.5  0.952  1      1  0.605  0.000000 4685142682711156200000000.000000  0.000000  0.000000 
  0.05153   0.80119   0.72265     57.40000      0.34641 5480599.5  0.952  1      1  0.385  0.000000 4685142682711156200000000.000000  0.000000  0.000000 
  3.19511   2.34542   5.55913     57.60000      0.34641 4634853.0  0.952  1      1  0.424  0.000000 4685142682711156200000000.000000  0.000000  0.000000 
  4.10857   1.01653   5.68191     57.80000      0.34641 3599327.5  0.952  1      1  0.909  0.000000 4685142682711156200000000.000000  0.000000  0.000000 
  3.17334   2.34637   2.38499     58.00000      0.34641 4004823.5  0.952  1      1  1.029  0.000000 4685142682711156200000000.000000  0.000000  0.000000 
  3.16446   2.34933   2.38256     58.20000      0.34641 4917225.0  0.952  1      1  0.831  0.000000 4685142682711156200000000.000000  0.000000  0.000000 
  4.10164   1.01138   5.67054     58.40000      0.34641 3987019.3  0.952  1      1  0.557  0.000000 4685142682711156200000000.000000  0.000000  0.000000 
  2.17606   1.02072   0.64912     58.60000      0.34641 2856868.5  0.952  1      1  1.328  0.000000 4685142682711156200000000.000000  0.000000  0.000000 
  0.00146   0.84442   0.80351     58.80000      0.34641 2975655.0  0.952  1      1  1.697  0.000000 4685142682711156200000000.000000  0.000000  0.000000 
  2.09985   2.01033   0.73962     59.00000      0.34641 2939151.8  0.952  1      1  0.675  0.000000 4685142682711156200000000.000000  0.000000  0.000000 
  0.14608   2.22773   4.13183     59.20000      0.34641 4021183.5  0.952  1      1  0.482  0.000000 4685142682711156200000000.000000  0.000000  0.000000 
  3.28925   0.92249   5.27718     59.40000      0.34641 3754826.8  0.952  1      1  0.752  0.000000 4685142682711156200000000.000000  0.000000  0.000000 
  2.09696   2.00315   0.73295     59.60000      0.34641 4078938.5  0.952  1      1  0.759  0.000000 4685142682711156200000000.000000  0.000000  0.000000 
  3.31859   0.91306   5.25969     59.80000      0.34641 4511933.5  0.952  1      1  0.747  0.000000 4685142682711156200000000.000000  0.000000  0.000000 
  0.15338   2.22298   4.15194     60.00000      0.34641 4145410.5  0.952  1      1  0.483  0.000000 4685142682711156200000000.000000  0.000000  0.000000 
  3.27877   0.93707   5.28338     60.20000      0.34641 4775251.5  0.952  1      1  0.607  0.000000 4685142682711156200000000.000000  0.000000  0.000000 
  3.27950   0.92955   5.28925     60.40000      0.34641 4797121.0  0.952  1      1  0.734  0.000000 4685142682711156200000000.000000  0.000000  0.000000 
  3.27553   0.91095   5.29930     60.60000      0.34641 4521980.5  0.952  1      1  0.557  0.000000 4685142682711156200000000.000000  0.000000  0.000000 
  3.27446   0.89988   5.29918     60.80000      0.34641 3644528.5  0.952  1      1  0.647  0.000000 4685142682711156200000000.000000  0.000000  0.000000 
  2.12725   2.00519   0.77761     61.00000      0.34641 2542832.8  0.952  1      1  1.525  0.000000 4685142682711156200000000.000000  0.000000  0.000000 
  5.27701   1.16407   0.78803     61.20000      0.34641 2145677.0  0.952  1      1  1.485  0.000000 4685142682711156200000000.000000  0.000000  0.000000 
  1.16054   2.99367   5.81791     61.40000      0.34641 3756798.0  0.917  1      1  0.473  0.000000 4685142682711156200000000.000000  0.000000  0.000000 
  1.12865   2.99905   5.77672     61.60000      0.34641 3716410.8  0.917  1      1  0.533  0.000000 4685142682711156200000000.000000  0.000000  0.000000 
  1.00127   1.64885   0.56229     61.80000      0.34641 2687730.0  0.869  1      1  1.771  0.000000 4685142682711156200000000.000000  0.000000  0.000000 
  5.66028   2.12456   4.61344     62.00000      0.34641 3358166.5  0.869  1      1  0.746  0.000000 4685142682711156200000000.000000  0.000000  0.000000 
  5.82766   0.57002   1.43229     62.20000      0.34641 2207989.8  0.869  1      1  0.982  0.000000 4685142682711156200000000.000000  0.000000  0.000000 
  5.35035   1.81821   1.63664     62.40000      0.34641 1763629.1  0.000  1      1  1.564  0.000000 4685142682711156200000000.000000  0.000000  0.000000 
  3.27495   2.05261   2.79305     62.60000      0.34641 2580365.3  0.881  1      1  0.787  0.000000 4685142682711156200000000.000000  0.000000  0.000000 
  0.12270   1.07560   3.48464     62.80000      0.34641 4027566.5  0.881  1      1  0.607  0.000000 4685142682711156200000000.000000  0.000000  0.000000 
  3.26690   2.07143   5.94674     63.00000      0.34641 4559826.0  0.881  1      1  0.824  0.000000 4685142682711156200000000.000000  0.000000  0.000000 
  3.27320   2.08170   5.95424     63.20000      0.34641 4251216.5  0.881  1      1  0.529  0.000000 4685142682711156200000000.000000  0.000000  0.000000 
  5.01847   1.85572   3.67888     63.40000      0.34641 2545893.0  0.881  1      1  0.751  0.000000 4685142682711156200000000.000000  0.000000  0.000000 
  4.99716   1.76287   3.61816     63.60000      0.34641 2706993.0  0.857  1      1  1.535  0.000000 4685142682711156200000000.000000  0.000000  0.000000 
  0.20114   1.09974   1.77713     63.80000      0.34641 3002532.8  0.857  1      1  0.682  0.000000 4685142682711156200000000.000000  0.000000  0.000000 
  0.21042   1.11174   4.91156     64.00000      0.34641 2317809.5  0.857  1      1  1.705  0.000000 4685142682711156200000000.000000  0.000000  0.000000 
  0.22219   1.13748   1.75203     64.20000      0.34641 2527835.0  0.857  1      1  0.826  0.000000 4685142682711156200000000.000000  0.000000  0.000000 
  1.63522   1.45963   3.10848     64.40000      0.34641 2124939.3  1.000  1      1  1.711  0.000000 4685142682711156200000000.000000  0.000000  0.000000 
  1.63955   1.45841   3.12433     64.60000      0.34641 2904180.8  1.000  1      1  1.706  0.000000 4685142682711156200000000.000000  0.000000  0.000000 
  3.18238   2.28817   0.77590     64.80000      0.34641 3635955.8  0.905  1      1  1.128  0.000000 4685142682711156200000000.000000  0.000000  0.000000 
  3.18126   2.27089   0.76729     65.00000      0.34641 4073858.5  0.905  1      1  0.668  0.000000 4685142682711156200000000.000000  0.000000  0.000000 
  3.19577   2.26280   0.77888     65.20000      0.34641 3474613.5  0.905  1      1  0.818  0.000000 4685142682711156200000000.000000  0.000000  0.000000 
  3.19906   2.24507   0.76176     65.40000      0.34641 3277079.0  0.905  1      1  0.589  0.000000 4685142682711156200000000.000000  0.000000  0.000000 
  3.19621   2.24235   0.76191     65.60000      0.34641 3393375.8  0.905  1      1  0.935  0.000000 4685142682711156200000000.000000  0.000000  0.000000 
  0.10590   0.92083   0.78327     65.80000      0.34641 3841069.8  0.905  1      1  0.584  0.000000 4685142682711156200000000.000000  0.000000  0.000000 
  0.10824   0.92555   0.79035     66.00000      0.34641 3167169.0  0.905  1      1  0.972  0.000000 4685142682711156200000000.000000  0.000000  0.000000 
  1.83275   1.31785   1.07283     66.20000      0.34641 2758301.0  0.893  1      1  0.997  0.000000 4685142682711156200000000.000000  0.000000  0.000000 
  3.28616   2.04530   6.02545     66.40000      0.34641 2511495.3  0.893  1      1  1.254  0.000000 4685142682711156200000000.000000  0.000000  0.000000 
  1.84331   1.35443   4.23136     66.60000      0.34641 2620189.3  0.893  1      1  1.622  0.000000 4685142682711156200000000.000000  0.000000  0.000000 
  1.82390   1.37850   1.09966     66.80000      0.34641 3432238.3  0.893  1      1  0.803  0.000000 4685142682711156200000000.000000  0.000000  0.000000 
  0.15922   1.10589   1.78147     67.00000      0.34641 3886671.8  0.893  1      1  0.531  0.000000 4685142682711156200000000.000000  0.000000  0.000000 
  3.32082   2.03532   6.08348     67.20000      0.34641 4607918.0  0.893  1      1  0.421  0.000000 4685142682711156200000000.000000  0.000000  0.000000 
  3.74340   0.49966   2.76755     67.40000      0.34641 5140591.5  0.893  1      1  0.501  0.000000 4685142682711156200000000.000000  0.000000  0.000000 
  4.98409   1.75197   5.18376     67.60000      0.34641 4545497.5  0.893  1      1  0.507  0.000000 4685142682711156200000000.000000  0.000000  0.000000 
  1.83260   1.37340   1.09745     67.80000      0.34641 3174603.3  0.893  1      1  1.204  0.000000 4685142682711156200000000.000000  0.000000  0.000000 
  4.97176   1.81908   2.09508     68.00000      0.34641 2866185.0  0.893  1      1  0.901  0.000000 4685142682711156200000000.000000  0.000000  0.000000 
  1.82617   1.29589   1.05466     68.20000      0.34641 3527957.8  0.893  1      1  0.774  0.000000 4685142682711156200000000.000000  0.000000  0.000000 
  4.96462   1.83933   2.08557     68.40000      0.34641 2470909.0  0.893  1      1  0.744  0.000000 4685142682711156200000000.000000  0.000000  0.000000 
  1.85594   1.28311   4.19132     68.60000      0.34641 2778826.8  0.893  1      1  1.430  0.000000 4685142682711156200000000.000000  0.000000  0.000000 
  3.90852   0.60633   2.58292     68.80000      0.34641 3942959.5  0.893  1      1  0.550  0.000000 4685142682711156200000000.000000  0.000000  0.000000 
  3.26159   2.08198   5.93719     69.00000      0.34641 4178276.0  0.893  1      1  0.492  0.000000 4685142682711156200000000.000000  0.000000  0.000000 
  3.26384   2.09053   5.94101     69.20000      0.34641 4149318.0  0.893  1      1  0.731  0.000000 4685142682711156200000000.000000  0.000000  0.000000 
  3.25261   2.09636   5.94708     69.40000      0.34641 4703069.5  0.893  1      1  0.453  0.000000 4685142682711156200000000.000000  0.000000  0.000000 
  1.83934   1.27821   1.02170     69.60000      0.34641 5034695.0  0.893  1      1  0.676  0.000000 4685142682711156200000000.000000  0.000000  0.000000 
  4.97546   1.85877   3.68106     69.80000      0.34641 3630220.5  0.893  1      1  0.892  0.000000 4685142682711156200000000.000000  0.000000  0.000000 
  3.84037   0.57043   2.63048     70.00000      0.34641 2605096.5  0.893  1      1  0.885  0.000000 4685142682711156200000000.000000  0.000000  0.000000 
  3.25645   2.05572   6.00029     70.20000      0.34641 2436373.0  0.893  1      1  1.144  0.000000 4685142682711156200000000.000000  0.000000  0.000000 
  1.80086   1.38302   4.22856     70.40000      0.34641 2722208.5  0.893  1      1  1.021  0.000000 4685142682711156200000000.000000  0.000000  0.000000 
  3.27740   2.05145   6.07435     70.60000      0.34641 4261486.0  0.893  1      1  0.542  0.000000 4685142682711156200000000.000000  0.000000  0.000000 
  3.70676   0.52254   2.76433     70.80000      0.34641 4535785.5  0.893  1      1  0.590  0.000000 4685142682711156200000000.000000  0.000000  0.000000 
  3.70358   0.51477   2.78658     71.00000      0.34641 4837973.5  0.893  1      1  0.434  0.000000 4685142682711156200000000.000000  0.000000  0.000000 
  4.95622   1.74682   5.19664     71.20000      0.34641 4473533.0  0.893  1      1  0.631  0.000000 4685142682711156200000000.000000  0.000000  0.000000 
  4.96278   1.75454   5.20193     71.40000      0.34641 4163719.5  0.893  1      1  0.647  0.000000 4685142682711156200000000.000000  0.000000  0.000000 
  3.71130   0.50125   2.77373     71.60000      0.34641 3330734.5  0.893  1      1  0.636  0.000000 4685142682711156200000000.000000  0.000000  0.000000 
  3.70411   0.49381   2.77301     71.80000      0.34641 2956878.0  0.893  1      1  0.749  0.000000 4685142682711156200000000.000000  0.000000  0.000000 
  0.98831   1.50365   0.57023     72.00000      0.34641 3112863.3  0.881  1      1  0.875  0.000000 4685142682711156200000000.000000  0.000000  0.000000 
  5.74557   2.14330   4.78231     72.20000      0.34641 4000913.5  0.881  1      1  0.645  0.000000 4685142682711156200000000.000000  0.000000  0.000000 
  5.60935   0.58023   1.69952     72.40000      0.34641 3900315.0  0.881  1      1  0.536  0.000000 4685142682711156200000000.000000  0.000000  0.000000 
  5.62367   0.58513   1.71347     72.60000      0.34641 4063913.3  0.881  1      1  0.602  0.000000 4685142682711156200000000.000000  0.000000  0.000000 
  1.02066   1.48456   0.58473     72.80000      0.34641 3904351.0  0.881  1      1  0.696  0.000000 4685142682711156200000000.000000  0.000000  0.000000 
  5.78357   2.13963   4.81149     73.00000      0.34641 4108336.5  0.881  1      1  0.894  0.000000 4685142682711156200000000.000000  0.000000  0.000000 
  5.77234   2.14526   4.80131     73.20000      0.34641 4598921.0  0.881  1      1  0.706  0.000000 4685142682711156200000000.000000  0.000000  0.000000 
  5.76280   2.14253   4.80377     73.40000      0.34641 4837139.0  0.881  1      1  0.670  0.000000 4685142682711156200000000.000000  0.000000  0.000000 
  4.13217   1.63641   5.70507     73.60000      0.34641 4475952.0  0.881  1      1  0.704  0.000000 4685142682711156200000000.000000  0.000000  0.000000 
  5.70713   2.13630   0.06135     73.80000      0.34641 3251869.0  0.881  1      1  0.808  0.000000 4685142682711156200000000.000000  0.000000  0.000000 
  2.56099   1.01495   3.07368     74.00000      0.34641 3105658.5  0.881  1      1  0.537  0.000000 4685142682711156200000000.000000  0.000000  0.000000 
  5.67907   2.10803   3.19098     74.20000      0.34641 2360928.5  0.881  1      1  1.626  0.000000 4685142682711156200000000.000000  0.000000  0.000000 
  2.50135   1.02692   3.21107     74.40000      0.34641 3924697.8  0.750  1      1  0.537  0.000000 4685142682711156200000000.000000  0.000000  0.000000 
  5.64090   2.11710   4.63156     74.60000      0.34641 4686192.0  0.750  1      1  0.554  0.000000 4685142682711156200000000.000000  0.000000  0.000000 
  5.64752   2.12491   4.62351     74.80000      0.34641 4676384.0  0.750  1      1  0.539  0.000000 4685142682711156200000000.000000  0.000000  0.000000 
  5.81991   0.55582   1.43041     75.00000      0.34641 3013947.8  0.750  1      1  1.141  0.000000 4685142682711156200000000.000000  0.000000  0.000000 
  3.21729   2.35480   6.16511     75.20000      0.34641 2381753.0  0.881  1      1  1.245  0.000000 4685142682711156200000000.000000  0.000000  0.000000 
  3.18140   2.33633   6.12560     75.40000      0.34641 2658295.3  0.881  1      1  0.930  0.000000 4685142682711156200000000.000000  0.000000  0.000000 
  3.42726   0.78395   2.95916     75.60000      0.34641 2798134.3  0.881  1      1  0.662  0.000000 4685142682711156200000000.000000  0.000000  0.000000 
  0.02698   0.78386   1.75671     75.80000      0.34641 3337989.0  0.881  1      1  0.718  0.000000 4685142682711156200000000.000000  0.000000  0.000000 
  0.03911   0.78426   1.74722     76.00000      0.34641 4175980.0  0.881  1      1  0.676  0.000000 4685142682711156200000000.000000  0.000000  0.000000 
  0.02498   0.79060   1.75292     76.20000      0.34641 4617150.5  0.881  1      1  0.662  0.000000 4685142682711156200000000.000000  0.000000  0.000000 
  1.72521   1.43612   0.78324     76.40000      0.34641 3950101.8  0.881  1      1  0.547  0.000000 4685142682711156200000000.000000  0.000000  0.000000 
  1.73560   1.43224   0.78842     76.60000      0.34641 2926215.3  0.881  1      1  1.024  0.000000 4685142682711156200000000.000000  0.000000  0.000000 
  4.45320   1.75548   2.59179     76.80000      0.34641 2411223.0  0.000  1      1  1.722  0.000000 4685142682711156200000000.000000  0.000000  0.000000 
  1.01616   1.50162   0.56191     77.00000      0.34641 2073409.6  0.202  1      1  1.579  0.000000 4685142682711156200000000.000000  0.000000  0.000000 
  1.74062   1.45026   0.79243     77.20000      0.34641 2420132.3  0.881  1      1  1.623  0.000000 4685142682711156200000000.000000  0.000000  0.000000 
  1.72314   1.43926   5.51898     77.40000      0.34641 2383089.5  0.881  1      1  1.555  0.000000 4685142682711156200000000.000000  0.000000  0.000000 
  0.00866   0.80581   1.74937     77.60000      0.34641 1598393.4  0.881  1      1  1.767  0.000000 4685142682711156200000000.000000  0.000000  0.000000 
  1.62960   1.49410   0.82849     77.80000      0.34641 1849343.6  0.881  1      1  1.442  0.000000 4685142682711156200000000.000000  0.000000  0.000000 
  1.63392   1.48976   0.83097     78.00000      0.34641 2128454.8  0.881  1      1  1.210  0.000000 4685142682711156200000000.000000  0.000000  0.000000 
  3.20928   2.05995   5.96944     78.20000      0.34641 1880123.3  0.881  1      1  1.868  0.000000 4685142682711156200000000.000000  0.000000  0.000000 
  3.19235   2.08265   5.96189     78.40000      0.34641 2606306.0  0.881  1      1  0.925  0.000000 4685142682711156200000000.000000  0.000000  0.000000 
  0.05591   1.04760   3.45778     78.60000      0.34641 2473509.3  0.881  1      1  0.739  0.000000 4685142682711156200000000.000000  0.000000  0.000000 
  4.43769   2.86295   0.25433     78.80000      0.34641 2167505.8  0.774  1      1  0.845  0.000000 4685142682711156200000000.000000  0.000000  0.000000 
  1.88532   1.30738   1.00758     79.00000      0.34641 1569440.4  0.893  1      1  1.754  0.000000 4685142682711156200000000.000000  0.000000  0.000000 
  5.32276   1.10360   1.22901     79.20000      0.34641 2565570.0  0.929  1      1  1.188  0.000000 4685142682711156200000000.000000  0.000000  0.000000 
  1.51903   0.58238   0.60687     79.40000      0.34641 1797133.6  0.929  1      1  1.585  0.000000 4685142682711156200000000.000000  0.000000  0.000000 
  5.35811   1.02058   4.34542     79.60000      0.34641 1892403.0  0.929  1      1  1.218  0.000000 4685142682711156200000000.000000  0.000000  0.000000 
  0.50599   0.80335   1.52359     79.80000      0.34641 2920659.5  0.881  1      1  0.870  0.000000 4685142682711156200000000.000000  0.000000  0.000000 
  0.51420   0.80082   1.51513     80.00000      0.34641 4263934.5  0.881  1      1  0.511  0.000000 4685142682711156200000000.000000  0.000000  0.000000 
  0.51011   0.80155   1.51594     80.20000      0.34641 3812132.5  0.881  1      1  1.090  0.000000 4685142682711156200000000.000000  0.000000  0.000000 
  1.81831   0.21834   4.00223     80.40000      0.34641 2993399.5  0.881  1      1  1.702  0.000000 4685142682711156200000000.000000  0.000000  0.000000 
  1.10098   1.72778   6.12036     80.60000      0.34641 2226604.0  0.000  3      1  1.926  0.000000 4685142682711156200000000.000000  0.000000  0.000000 
  4.77892   2.44427   5.89129     80.80000      0.34641 3239951.8  0.952  1      1  1.037  0.000000 4685142682711156200000000.000000  0.000000  0.000000 
  3.52288   1.32536   5.37715     81.00000      0.34641 4395754.0  0.952  1      1  0.595  0.000000 4685142682711156200000000.000000  0.000000  0.000000 
  3.51196   1.32478   5.38093     81.20000      0.34641 4562208.5  0.952  1      1  0.609  0.000000 4685142682711156200000000.000000  0.000000  0.000000 
  3.51847   1.31846   5.38845     81.40000      0.34641 4812078.0  0.952  1      1  0.517  0.000000 4685142682711156200000000.000000  0.000000  0.000000 
  0.37998   1.82042   4.04058     81.60000      0.34641 4694009.0  0.952  1      1  0.692  0.000000 4685142682711156200000000.000000  0.000000  0.000000 
  3.51880   1.31064   5.38231     81.80000      0.34641 4743834.5  0.952  1      1  0.710  0.000000 4685142682711156200000000.000000  0.000000  0.000000 
  3.50698   1.30221   5.37427     82.00000      0.34641 4833920.5  0.952  1      1  0.569  0.000000 4685142682711156200000000.000000  0.000000  0.000000 
  3.51415   1.29746   5.37190     82.20000      0.34641 5105101.0  0.952  1      1  0.910  0.000000 4685142682711156200000000.000000  0.000000  0.000000 
  3.50869   1.28348   5.35831     82.40000      0.34641 4861514.5  0.952  1      1  0.591  0.000000 4685142682711156200000000.000000  0.000000  0.000000 
  3.49780   1.28126   5.36036     82.60000      0.34641 4920200.0  0.952  1      1  0.546  0.000000 4685142682711156200000000.000000  0.000000  0.000000 
  0.35588   1.85363   4.06427     82.80000      0.34641 4342138.0  0.952  1      1  0.482  0.000000 4685142682711156200000000.000000  0.000000  0.000000 
  3.49748   1.29295   0.64595     83.00000      0.34641 2646908.3  0.952  1      1  0.795  0.000000 4685142682711156200000000.000000  0.000000  0.000000 
  2.23260   2.05007   5.02139     83.20000      0.34641 2595771.0  0.810  1      1  0.790  0.000000 4685142682711156200000000.000000  0.000000  0.000000 
  0.51154   1.83622   1.08459     83.40000      0.34641 2408891.0  0.810  1      1  1.580  0.000000 4685142682711156200000000.000000  0.000000  0.000000 
  4.45892   0.51463   2.39283     83.60000      0.34641 2437333.0  0.917  1      1  0.716  0.000000 4685142682711156200000000.000000  0.000000  0.000000 
  0.51765   1.21640   3.51713     83.80000      0.34641 2875544.5  0.917  1      1  0.713  0.000000 4685142682711156200000000.000000  0.000000  0.000000 
  4.51449   0.51382   2.35898     84.00000      0.34641 3500733.0  0.917  1      1  0.531  0.000000 4685142682711156200000000.000000  0.000000  0.000000 
  3.66742   1.91939   5.90640     84.20000      0.34641 3721638.5  0.917  1      1  0.573  0.000000 4685142682711156200000000.000000  0.000000  0.000000 
  0.53398   1.21842   3.50777     84.40000      0.34641 3188603.0  0.917  1      1  0.446  0.000000 4685142682711156200000000.000000  0.000000  0.000000 
  5.62333   0.81494   0.73607     84.60000      0.34641 1785505.0  0.000  3      1  2.096  0.000000 4685142682711156200000000.000000  0.000000  0.000000 
  5.42780   1.84086   0.46011     84.80000      0.34641 2348708.3  0.917  1      1  0.953  0.000000 4685142682711156200000000.000000  0.000000  0.000000 
  4.96105   0.64344   1.88511     85.00000      0.34641 2441592.5  0.917  1      1  0.908  0.000000 4685142682711156200000000.000000  0.000000  0.000000 
  2.20999   0.96150   2.90662     85.20000      0.34641 2186797.0  0.917  1      1  0.949  0.000000 4685142682711156200000000.000000  0.000000  0.000000 
  0.46156   1.19532   3.65555     85.40000      0.34641 3000202.5  0.881  1      1  0.607  0.000000 4685142682711156200000000.000000  0.000000  0.000000 
  3.59112   1.93870   5.76062     85.60000      0.34641 3416154.8  0.881  1      1  0.644  0.000000 4685142682711156200000000.000000  0.000000  0.000000 
  4.60570   0.63883   2.22748     85.80000      0.34641 2437952.8  0.881  1      1  1.534  0.000000 4685142682711156200000000.000000  0.000000  0.000000 
  3.57564   1.74924   5.70404     86.00000      0.34641 2192033.8  0.917  1      1  1.697  0.000000 4685142682711156200000000.000000  0.000000  0.000000 
  3.60515   1.96106   5.77511     86.20000      0.34641 2183641.5  0.881  1      1  1.849  0.000000 4685142682711156200000000.000000  0.000000  0.000000 
  5.87858   2.03690   1.90278     86.40000      0.34641 2542963.0  0.881  1      1  1.451  0.000000 4685142682711156200000000.000000  0.000000  0.000000 
  2.06654   2.57399   5.67691     86.60000      0.34641 3311204.3  0.881  1      1  0.780  0.000000 4685142682711156200000000.000000  0.000000  0.000000 
  2.04706   2.56738   5.65814     86.80000      0.34641 3340059.8  0.881  1      1  0.720  0.000000 4685142682711156200000000.000000  0.000000  0.000000 
  1.01804   1.24195   0.49844     87.00000      0.34641 3199985.0  0.881  1      1  0.832  0.000000 4685142682711156200000000.000000  0.000000  0.000000 
  3.68007   1.14836   5.14264     87.20000      0.34641 3442024.8  0.917  1      1  1.008  0.000000 4685142682711156200000000.000000  0.000000  0.000000 
  5.42953   1.18045   1.11679     87.40000      0.34641 3695541.8  0.917  1      1  1.095  0.000000 4685142682711156200000000.000000  0.000000  0.000000 
  5.43581   1.18728   1.11658     87.60000      0.34641 3712234.5  0.917  1      1  0.945  0.000000 4685142682711156200000000.000000  0.000000  0.000000 
  0.55536   1.99781   1.15493     87.80000      0.34641 3805337.3  0.917  1      1  0.909  0.000000 4685142682711156200000000.000000  0.000000  0.000000 
  1.36452   0.59389   5.57503     88.00000      0.34641 3945094.8  0.917  1      1  0.747  0.000000 4685142682711156200000000.000000  0.000000  0.000000 
  0.26257   2.05046   4.40439     88.20000      0.34641 3765546.5  0.881  1      1  0.503  0.000000 4685142682711156200000000.000000  0.000000  0.000000 
  0.86237   0.55351   4.19667     88.40000      0.34641 3545623.0  0.881  1      1  0.650  0.000000 4685142682711156200000000.000000  0.000000  0.000000 
  0.86633   0.52292   4.23448     88.60000      0.34641 3109829.8  0.881  1      1  0.962  0.000000 4685142682711156200000000.000000  0.000000  0.000000 
  0.89318   0.50476   4.24460     88.80000      0.34641 2937870.0  0.881  1      1  1.364  0.000000 4685142682711156200000000.000000  0.000000  0.000000 
  5.19009   1.35843   4.24631     89.00000      0.34641 3298348.0  0.881  1      1  0.883  0.000000 4685142682711156200000000.000000  0.000000  0.000000 
  3.94483   2.54183   2.05378     89.20000      0.34641 2271046.8  0.881  1      1  1.513  0.000000 4685142682711156200000000.000000  0.000000  0.000000 
  0.80981   0.60332   1.07633     89.40000      0.34641 2973377.5  0.881  1      1  0.758  0.000000 4685142682711156200000000.000000  0.000000  0.000000 
  1.95646   1.83128   5.25489     89.60000      0.34641 2858722.8  0.881  1      1  0.449  0.000000 4685142682711156200000000.000000  0.000000  0.000000 
  0.59265   0.57116   1.13725     89.80000      0.34641 2011119.5  0.762  1      1  2.101  0.000000 4685142682711156200000000.000000  0.000000  0.000000 
  0.39563   2.04714   1.36466     90.00000      0.34641 2470377.8  0.929  1      1  1.732  0.000000 4685142682711156200000000.000000  0.000000  0.000000 
  3.96956   2.61584   0.40079     90.20000      0.34641 4492529.0  0.929  1      1  0.624  0.000000 4685142682711156200000000.000000  0.000000  0.000000 
  5.18283   1.36249   4.21862     90.40000      0.34641 4622975.5  0.929  1      1  0.764  0.000000 4685142682711156200000000.000000  0.000000  0.000000 
  0.85715   0.51808   1.12889     90.60000      0.34641 4899199.5  0.929  1      1  0.565  0.000000 4685142682711156200000000.000000  0.000000  0.000000 
  0.86047   0.51920   5.84227     90.80000      0.34641 5050845.0  0.929  1      1  0.669  0.000000 4685142682711156200000000.000000  0.000000  0.000000 
  0.84502   0.53607   1.15121     91.00000      0.34641 4276853.0  0.929  1      1  0.895  0.000000 4685142682711156200000000.000000  0.000000  0.000000 
  2.04626   1.75945   0.50918     91.20000      0.34641 4175976.8  0.929  1      1  0.984  0.000000 4685142682711156200000000.000000  0.000000  0.000000 
  5.18675   1.38374   1.05891     91.40000      0.34641 4188312.8  0.929  1      1  0.570  0.000000 4685142682711156200000000.000000  0.000000  0.000000 
  2.05081   1.76324   0.50725     91.60000      0.34641 2894578.5  0.929  1      1  0.584  0.000000 4685142682711156200000000.000000  0.000000  0.000000 
  2.06264   1.79306   0.48305     91.80000      0.34641 2124474.8  0.929  1      1  1.300  0.000000 4685142682711156200000000.000000  0.000000  0.000000 
  5.21284   1.36209   1.07906     92.00000      0.34641 2504292.3  0.929  1      1  1.070  0.000000 4685142682711156200000000.000000  0.000000  0.000000 
  0.40150   1.39400   3.77537     92.20000      0.34641 2583017.0  0.762  1      1  1.708  0.000000 4685142682711156200000000.000000  0.000000  0.000000 
  5.99340   0.89118   0.87360     92.40000      0.34641 2518379.0  0.012  2      1  2.235  0.000000 4685142682711156200000000.000000  0.000000  0.000000 
  2.76851   0.42215   4.61463     92.60000      0.34641 1707660.1  0.512  1      1  1.755  0.000000 4685142682711156200000000.000000  0.000000  0.000000 
  4.72127   2.64979   1.83488     92.80000      0.34641 1965318.5  0.917  1      1  1.430  0.000000 4685142682711156200000000.000000  0.000000  0.000000 
  2.88590   1.86001   5.35064     93.00000      0.34641 2030513.3  0.786  1      1  1.543  0.000000 4685142682711156200000000.000000  0.000000  0.000000 
  4.27337   1.72535   5.18642     93.20000      0.34641 2309261.5  0.952  1      1  1.342  0.000000 4685142682711156200000000.000000  0.000000  0.000000 
  6.14531   2.65533   3.47872     93.40000      0.34641 3373044.5  0.952  1      1  0.806  0.000000 4685142682711156200000000.000000  0.000000  0.000000 
  6.23878   2.67676   3.54752     93.60000      0.34641 4213652.0  0.952  1      1  0.871  0.000000 4685142682711156200000000.000000  0.000000  0.000000 
  3.11159   0.46114   2.72364     93.80000      0.34641 4624844.0  0.952  1      1  0.640  0.000000 4685142682711156200000000.000000  0.000000  0.000000 
  3.09791   0.47164   2.73780     94.00000      0.34641 4808495.5  0.952  1      1  0.648  0.000000 4685142682711156200000000.000000  0.000000  0.000000 
  4.29675   1.75031   3.57888     94.20000      0.34641 4432201.0  0.952  1      1  0.689  0.000000 4685142682711156200000000.000000  0.000000  0.000000 
  4.30291   1.74920   5.14612     94.40000      0.34641 2923200.5  0.952  1      1  1.398  0.000000 4685142682711156200000000.000000  0.000000  0.000000 
  1.58430   1.52026   0.41342     94.60000      0.34641 2710739.0  0.881  1      1  0.933  0.000000 4685142682711156200000000.000000  0.000000  0.000000 
  3.06284   2.72698   6.17351     94.80000      0.34641 2995237.8  0.881  1      1  0.891  0.000000 4685142682711156200000000.000000  0.000000  0.000000 
  6.22301   0.40724   1.66350     95.00000      0.34641 3002295.5  0.881  1      1  0.573  0.000000 4685142682711156200000000.000000  0.000000  0.000000 
  3.18978   1.17476   3.10465     95.20000      0.34641 2739704.0  0.881  1      1  1.019  0.000000 4685142682711156200000000.000000  0.000000  0.000000 
  5.97555   0.37191   0.33208     95.40000      0.34641 2591337.0  0.881  1      1  1.214  0.000000 4685142682711156200000000.000000  0.000000  0.000000 
  4.72431   1.70511   5.93064     95.60000      0.34641 2210101.5  0.881  1      1  0.937  0.000000 4685142682711156200000000.000000  0.000000  0.000000 
  5.03805   1.59327   4.15414     95.80000      0.34641 2059004.1  0.881  1      1  1.725  0.000000 4685142682711156200000000.000000  0.000000  0.000000 
  4.79120   1.74157   5.91027     96.00000      0.34641 2429992.0  0.881  1      1  1.984  0.000000 4685142682711156200000000.000000  0.000000  0.000000 
  2.84365   2.71119   5.83530     96.20000      0.34641 2839701.5  0.881  1      1  0.858  0.000000 4685142682711156200000000.000000  0.000000  0.000000 
  2.84760   2.71377   5.84267     96.40000      0.34641 3241535.5  0.881  1      1  0.506  0.000000 4685142682711156200000000.000000  0.000000  0.000000 
  3.33348   1.16989   2.94754     96.60000      0.34641 2700979.5  0.881  1      1  1.056  0.000000 4685142682711156200000000.000000  0.000000  0.000000 
  4.94270   1.67358   4.32842     96.80000      0.34641 2533200.8  0.881  1      1  0.807  0.000000 4685142682711156200000000.000000  0.000000  0.000000 
  6.25053   0.39195   0.27707     97.00000      0.34641 3169585.3  0.881  1      1  0.951  0.000000 4685142682711156200000000.000000  0.000000  0.000000 
  6.24298   0.39942   0.27896     97.20000      0.34641 2589362.0  0.881  1      1  1.403  0.000000 4685142682711156200000000.000000  0.000000  0.000000 
  0.26074   1.93819   4.82254     97.40000      0.34641 2301619.3  0.881  1      1  1.790  0.000000 4685142682711156200000000.000000  0.000000  0.000000 
  4.51883   1.67870   5.85153     97.60000      0.34641 2453930.3  0.869  1      1  1.755  0.000000 4685142682711156200000000.000000  0.000000  0.000000 
  2.98815   1.80370   0.72329     97.80000      0.34641 2990252.3  0.940  1      1  1.288  0.000000 4685142682711156200000000.000000  0.000000  0.000000 
  6.14263   1.33059   0.85312     98.00000      0.34641 3134574.3  0.940  1      1  0.951  0.000000 4685142682711156200000000.000000  0.000000  0.000000 
  6.14130   1.33780   0.86322     98.20000      0.34641 3005406.8  0.940  1      1  1.054  0.000000 4685142682711156200000000.000000  0.000000  0.000000 
  6.14322   2.65186   3.88010     98.40000      0.34641 2394686.0  0.917  1      1  1.862  0.000000 4685142682711156200000000.000000  0.000000  0.000000 
  2.17931   1.92820   2.81097     98.60000      0.34641 2934737.0  0.917  1      1  1.206  0.000000 4685142682711156200000000.000000  0.000000  0.000000 
  2.93998   0.48201   5.57843     98.80000      0.34641 3316982.8  0.917  1      1  0.909  0.000000 4685142682711156200000000.000000  0.000000  0.000000 
  6.07485   2.67099   3.83841     99.00000      0.34641 3518879.5  0.917  1      1  0.800  0.000000 4685142682711156200000000.000000  0.000000  0.000000 
  3.85179   1.85007   0.36070     99.20000      0.34641 3673295.8  0.917  1      1  0.827  0.000000 4685142682711156200000000.000000  0.000000  0.000000 
  2.17659   1.91158   2.85058     99.40000      0.34641 3623452.8  0.917  1      1  0.643  0.000000 4685142682711156200000000.000000  0.000000  0.000000 
  3.83522   0.26971   2.17097     99.60000      0.34641 2377745.3  0.917  1      1  1.605  0.000000 4685142682711156200000000.000000  0.000000  0.000000 
  4.43062   1.79718   0.14087     99.80000      0.34641 3322869.5  0.917  1      1  0.640  0.000000 4685142682711156200000000.000000  0.000000  0.000000 
  4.44771   1.81046   0.15857    100.00000      0.34641 2528724.0  0.917  1      1  1.175  0.000000 4685142682711156200000000.000000  0.000000  0.000000 
  1.97197   1.77502   0.56314    100.20000      0.34641 2394142.5  0.905  1      1  1.134  0.000000 4685142682711156200000000.000000  0.000000  0.000000 
  5.12320   1.36536   1.01709    100.40000      0.34641 3821719.5  0.905  1      1  0.769  0.000000 4685142682711156200000000.000000  0.000000  0.000000 
  5.11974   1.36603   1.01708    100.60000      0.34641 5405491.0  0.905  1      1  0.616  0.000000 4685142682711156200000000.000000  0.000000  0.000000 
  1.97747   1.77420   0.54969    100.80000      0.34641 5385555.5  0.905  1      1  0.574  0.000000 4685142682711156200000000.000000  0.000000  0.000000 
  1.97753   1.77294   0.55628    101.00000      0.34641 5083989.5  0.905  1      1  0.717  0.000000 4685142682711156200000000.000000  0.000000  0.000000 
  5.12096   1.36397   1.01203    101.20000      0.34641 4585243.5  0.905  1      1  0.848  0.000000 4685142682711156200000000.000000  0.000000  0.000000 
  5.12016   1.36325   1.00793    101.40000      0.34641 3881841.5  0.905  1      1  0.811  0.000000 4685142682711156200000000.000000  0.000000  0.000000 
  5.16871   1.33062   1.00357    101.60000      0.34641 2561290.5  0.905  1      1  1.344  0.000000 4685142682711156200000000.000000  0.000000  0.000000 
  0.96976   2.55418   4.18635    101.80000      0.34641 2196943.0  0.798  1      1  1.530  0.000000 4685142682711156200000000.000000  0.000000  0.000000 
  1.00653   2.57091   4.22283    102.00000      0.34641 2237687.0  0.798  1      1  1.931  0.000000 4685142682711156200000000.000000  0.000000  0.000000 
  0.97084   2.54537   4.19907    102.20000      0.34641 2614224.3  0.798  1      1  0.767  0.000000 4685142682711156200000000.000000  0.000000  0.000000 
  4.05412   0.65034   5.24166    102.40000      0.34641 1952421.1  0.798  1      1  1.722  0.000000 4685142682711156200000000.000000  0.000000  0.000000 
  2.24739   1.57344   0.03317    102.60000      0.34641 1883585.5  0.881  1      1  1.842  0.000000 4685142682711156200000000.000000  0.000000  0.000000 
  3.76494   1.50691   6.13244    102.80000      0.34641 2444209.3  0.869  1      1  0.738  0.000000 4685142682711156200000000.000000  0.000000  0.000000 
  2.69808   2.97531   0.51197    103.00000      0.34641 2540124.5  0.869  1      1  0.616  0.000000 4685142682711156200000000.000000  0.000000  0.000000 
  5.20739   1.49430   4.62242    103.20000      0.34641 1890340.8  0.560  1      1  2.084  0.000000 4685142682711156200000000.000000  0.000000  0.000000 
  3.62217   1.50823   3.21722    103.40000      0.34641 2060683.0  0.560  1      1  1.578  0.000000 4685142682711156200000000.000000  0.000000  0.000000 
  2.56690   0.98146   3.64243    103.60000      0.34641 2399557.3  0.869  1      1  1.304  0.000000 4685142682711156200000000.000000  0.000000  0.000000 
  5.95304   1.21531   0.60102    103.80000      0.34641 1847640.0  0.095  1      1  2.028  0.000000 4685142682711156200000000.000000  0.000000  0.000000 
  6.15877   1.28529   0.56583    104.00000      0.34641 2166080.8  0.881  1      1  1.261  0.000000 4685142682711156200000000.000000  0.000000  0.000000 
  6.15481   1.29493   0.56424    104.20000      0.34641 4209469.5  0.881  1      1  0.665  0.000000 4685142682711156200000000.000000  0.000000  0.000000 
  3.02078   1.86469   5.72986    104.40000      0.34641 4049037.0  0.881  1      1  0.810  0.000000 4685142682711156200000000.000000  0.000000  0.000000 
  5.70437   0.58939   0.75552    104.60000      0.34641 1969456.5  0.238  2      1  1.623  0.000000 4685142682711156200000000.000000  0.000000  0.000000 
  4.78717   1.96292   4.23841    104.80000      0.34641 1905353.4  0.000  3      1  1.790  0.000000 4685142682711156200000000.000000  0.000000  0.000000 
  3.49726   1.01856   5.03504    105.00000      0.34641 2065036.4  0.881  1      1  1.444  0.000000 4685142682711156200000000.000000  0.000000  0.000000 
  0.36944   2.11494   4.39802    105.20000      0.34641 2899630.5  0.881  1      1  0.760  0.000000 4685142682711156200000000.000000  0.000000  0.000000 
  0.37607   2.12689   4.40635    105.40000      0.34641 3759091.8  0.881  1      1  0.726  0.000000 4685142682711156200000000.000000  0.000000  0.000000 
  0.37941   2.11427   4.41270    105.60000      0.34641 4582090.5  0.881  1      1  0.595  0.000000 4685142682711156200000000.000000  0.000000  0.000000 
  2.10935   1.81615   0.56861    105.80000      0.34641 5253263.5  0.881  1      1  0.398  0.000000 4685142682711156200000000.000000  0.000000  0.000000 
  2.11109   1.80693   0.58184    106.00000      0.34641 5145462.0  0.881  1      1  0.630  0.000000 4685142682711156200000000.000000  0.000000  0.000000 
  2.12150   1.79918   0.58746    106.20000      0.34641 2773817.8  0.881  1      1  0.637  0.000000 4685142682711156200000000.000000  0.000000  0.000000 
  3.06081   1.83428   5.73218    106.40000      0.34641 3039166.5  0.905  1      1  0.915  0.000000 4685142682711156200000000.000000  0.000000  0.000000 
  3.05045   1.84756   5.72992    106.60000      0.34641 4389748.0  0.905  1      1  0.568  0.000000 4685142682711156200000000.000000  0.000000  0.000000 
  6.19297   1.28817   0.55946    106.80000      0.34641 4849648.5  0.905  1      1  0.424  0.000000 4685142682711156200000000.000000  0.000000  0.000000 
  6.20195   1.28654   0.56185    107.00000      0.34641 4626915.5  0.905  1      1  0.777  0.000000 4685142682711156200000000.000000  0.000000  0.000000 
  3.07683   1.84803   5.73336    107.20000      0.34641 3996366.8  0.905  1      1  0.555  0.000000 4685142682711156200000000.000000  0.000000  0.000000 
  1.09105   2.53946   4.22536    107.40000      0.34641 4208275.5  0.905  1      1  0.704  0.000000 4685142682711156200000000.000000  0.000000  0.000000 
  6.22755   1.30990   0.54444    107.60000      0.34641 4582290.0  0.905  1      1  0.570  0.000000 4685142682711156200000000.000000  0.000000  0.000000 
  3.10062   1.82685   1.02510    107.80000      0.34641 4301540.5  0.905  1      1  0.600  0.000000 4685142682711156200000000.000000  0.000000  0.000000 
  3.14744   1.82121   5.76193    108.00000      0.34641 3068909.8  0.905  1      1  0.709  0.000000 4685142682711156200000000.000000  0.000000  0.000000 
  0.02633   1.30668   3.64326    108.20000      0.34641 3023202.3  0.905  1      1  1.026  0.000000 4685142682711156200000000.000000  0.000000  0.000000 
  3.16464   1.85740   5.78772    108.40000      0.34641 2342352.8  0.905  1      1  0.959  0.000000 4685142682711156200000000.000000  0.000000  0.000000 
  1.89772   1.98407   0.44094    108.60000      0.34641 1662325.4  0.881  1      1  1.799  0.000000 4685142682711156200000000.000000  0.000000  0.000000 
  1.85890   1.96414   5.12393    108.80000      0.34641 1784162.3  0.881  1      1  1.864  0.000000 4685142682711156200000000.000000  0.000000  0.000000 
  1.01061   0.59040   2.34574    109.00000      0.34641 3381030.0  0.881  1      1  0.665  0.000000 4685142682711156200000000.000000  0.000000  0.000000 
  1.88655   1.98134   0.45185    109.20000      0.34641 3196770.8  0.881  1      1  0.670  0.000000 4685142682711156200000000.000000  0.000000  0.000000 
  1.41423   1.87702   4.70004    109.40000      0.34641 2300723.8  0.881  1      1  1.276  0.000000 4685142682711156200000000.000000  0.000000  0.000000 
  1.41786   1.85389   6.26501    109.60000      0.34641 2626749.8  0.881  1      1  0.818  0.000000 4685142682711156200000000.000000  0.000000  0.000000 
  1.40807   1.83688   4.69478    109.80000      0.34641 3208047.8  0.881  1      1  0.666  0.000000 4685142682711156200000000.000000  0.000000  0.000000 
  5.27742   0.60500   1.50893      0.10000      0.51962 2692239.3  0.762  1      1  0.627  0.000000 4685142682711156200000000.000000  0.000000  0.000000 
  0.65010   2.39982   4.47299      0.30000      0.51962 2192365.3  0.940  1      1  0.988  0.000000 4685142682711156200000000.000000  0.000000  0.000000 
  0.63366   2.42048   4.46131      0.50000      0.51962 3539452.5  0.940  1      1  0.493  0.000000 4685142682711156200000000.000000  0.000000  0.000000 
  3.77333   0.71264   4.96883      0.70000      0.51962 3378034.0  0.940  1      1  0.525  0.000000 4685142682711156200000000.000000  0.000000  0.000000 
  3.77466   0.74171   4.96162      0.90000      0.51962 2923656.5  0.940  1      1  0.540  0.000000 4685142682711156200000000.000000  0.000000  0.000000 
  0.96541   0.86101   6.05877      1.10000      0.51962 2751115.5  0.940  1      1  0.647  0.000000 4685142682711156200000000.000000  0.000000  0.000000 
  0.98602   0.33699   0.00630      1.30000      0.51962 2190058.5  0.881  1      1  1.590  0.000000 4685142682711156200000000.000000  0.000000  0.000000 
  5.70331   1.58327   4.38147      1.50000      0.51962 3903045.5  0.881  1      1  0.375  0.000000 4685142682711156200000000.000000  0.000000  0.000000 
  0.99596   1.88841   0.02390      1.70000      0.51962 2796393.0  0.881  1      1  0.702  0.000000 4685142682711156200000000.000000  0.000000  0.000000 
  0.68856   1.57025   6.03405      1.90000      0.51962 1765792.1  0.143  2      1  1.474  0.000000 4685142682711156200000000.000000  0.000000  0.000000 
  0.95487   0.39970   1.57539      2.10000      0.51962 2312360.3  0.881  1      1  1.720  0.000000 4685142682711156200000000.000000  0.000000  0.000000 
  2.38812   1.75583   0.83179      2.30000      0.51962 2108905.5  0.881  1      1  1.616  0.000000 4685142682711156200000000.000000  0.000000  0.000000 
  0.63806   2.39559   4.45682      2.50000      0.51962 3899815.8  0.881  1      1  0.544  0.000000 4685142682711156200000000.000000  0.000000  0.000000 
  2.40103   1.70301   0.83681      2.70000      0.51962 2860966.8  0.881  1      1  0.726  0.000000 4685142682711156200000000.000000  0.000000  0.000000 
  5.53709   1.47637   3.87441      2.90000      0.51962 3799147.3  0.881  1      1  0.664  0.000000 4685142682711156200000000.000000  0.000000  0.000000 
  4.04708   2.29384   4.82724      3.10000      0.51962 3712038.0  0.881  1      1  0.556  0.000000 4685142682711156200000000.000000  0.000000  0.000000 
  5.53135   1.46527   0.71131      3.30000      0.51962 2805873.3  0.881  1      1  0.802  0.000000 4685142682711156200000000.000000  0.000000  0.000000 
  4.09599   2.28452   0.23058      3.50000      0.51962 2342972.0  0.881  1      1  0.919  0.000000 4685142682711156200000000.000000  0.000000  0.000000 
  5.67833   1.56413   4.31635      3.70000      0.51962 2876552.8  0.881  1      1  0.679  0.000000 4685142682711156200000000.000000  0.000000  0.000000 
  4.10064   2.74777   6.26792      3.90000      0.51962 4259107.0  0.881  1      1  0.735  0.000000 4685142682711156200000000.000000  0.000000  0.000000 
  0.92367   0.38439   3.18076      4.10000      0.51962 2876963.3  0.881  1      1  1.545  0.000000 4685142682711156200000000.000000  0.000000  0.000000 
  3.65459   2.75502   1.15231      4.30000      0.51962 3442850.0  0.940  1      1  0.870  0.000000 4685142682711156200000000.000000  0.000000  0.000000 
  4.08031   2.73169   6.22726      4.50000      0.51962 3325204.5  0.940  1      1  0.664  0.000000 4685142682711156200000000.000000  0.000000  0.000000 
  4.07959   2.72011   1.51935      4.70000      0.51962 5084483.0  0.940  1      1  0.697  0.000000 4685142682711156200000000.000000  0.000000  0.000000 
  0.99201   1.98389   0.02762      4.90000      0.51962 5296814.5  0.940  1      1  0.673  0.000000 4685142682711156200000000.000000  0.000000  0.000000 
  4.03291   2.73404   1.47248      5.10000      0.51962 5425593.0  0.940  1      1  0.692  0.000000 4685142682711156200000000.000000  0.000000  0.000000 
  0.99271   1.97416   0.04872      5.30000      0.51962 5458901.5  0.940  1      1  0.676  0.000000 4685142682711156200000000.000000  0.000000  0.000000 
  5.68578   1.61845   4.30860      5.50000      0.51962 3668763.5  0.940  1      1  0.847  0.000000 4685142682711156200000000.000000  0.000000  0.000000 
  2.53174   1.40346   1.98047      5.70000      0.51962 2349638.0  0.940  1      1  1.779  0.000000 4685142682711156200000000.000000  0.000000  0.000000 
  2.54352   1.49196   1.98378      5.90000      0.51962 2594527.3  0.940  1      1  1.585  0.000000 4685142682711156200000000.000000  0.000000  0.000000 
  0.80186   0.41016   0.18581      6.10000      0.51962 2632024.8  0.940  1      1  0.958  0.000000 4685142682711156200000000.000000  0.000000  0.000000 
  3.15476   2.15267   0.85526      6.30000      0.51962 2075565.1  0.024  3      1  2.042  0.000000 4685142682711156200000000.000000  0.000000  0.000000 
  3.26471   1.70012   6.01672      6.50000      0.51962 3793298.5  0.917  1      1  0.617  0.000000 4685142682711156200000000.000000  0.000000  0.000000 
  3.26685   1.69572   2.88252      6.70000      0.51962 4657068.5  0.917  1      1  0.525  0.000000 4685142682711156200000000.000000  0.000000  0.000000 
  4.38809   0.27744   2.03988      6.90000      0.51962 5130094.0  0.917  1      1  0.435  0.000000 4685142682711156200000000.000000  0.000000  0.000000 
  3.27099   1.69817   6.03913      7.10000      0.51962 4726768.0  0.917  1      1  0.462  0.000000 4685142682711156200000000.000000  0.000000  0.000000 
  3.26731   1.69762   6.02806      7.30000      0.51962 2201734.3  0.917  1      1  1.751  0.000000 4685142682711156200000000.000000  0.000000  0.000000 
  5.74056   1.52169   4.15209      7.50000      0.51962 2222306.3  0.881  1      1  1.525  0.000000 4685142682711156200000000.000000  0.000000  0.000000 
  4.19853   2.56776   0.08241      7.70000      0.51962 2563455.8  0.881  1      1  1.334  0.000000 4685142682711156200000000.000000  0.000000  0.000000 
  4.18739   2.56848   0.08836      7.90000      0.51962 2946148.3  0.881  1      1  0.788  0.000000 4685142682711156200000000.000000  0.000000  0.000000 
  2.54756   1.61382   5.27928      8.10000      0.51962 3792745.8  0.881  1      1  0.812  0.000000 4685142682711156200000000.000000  0.000000  0.000000 
  1.06307   0.57474   4.61723      8.30000      0.51962 3484317.3  0.881  1      1  0.833  0.000000 4685142682711156200000000.000000  0.000000  0.000000 
  5.69684   1.52069   4.14085      8.50000      0.51962 2712133.3  0.881  1      1  0.950  0.000000 4685142682711156200000000.000000  0.000000  0.000000 
  2.56868   1.62300   0.55646      8.70000      0.51962 2556932.8  0.881  1      1  1.922  0.000000 4685142682711156200000000.000000  0.000000  0.000000 
  5.70486   1.50790   4.16678      8.90000      0.51962 3169438.0  0.881  1      1  1.138  0.000000 4685142682711156200000000.000000  0.000000  0.000000 
  6.10506   2.31190   0.34156      9.10000      0.51962 2599702.3  0.929  1      1  1.620  0.000000 4685142682711156200000000.000000  0.000000  0.000000 
  6.10209   2.31420   3.48858      9.30000      0.51962 2943517.3  0.929  1      1  1.134  0.000000 4685142682711156200000000.000000  0.000000  0.000000 
  2.95213   0.82260   2.80132      9.50000      0.51962 2632702.3  0.929  1      1  0.950  0.000000 4685142682711156200000000.000000  0.000000  0.000000 
  6.05614   2.32801   0.29507      9.70000      0.51962 2473294.0  0.929  1      1  1.384  0.000000 4685142682711156200000000.000000  0.000000  0.000000 
  2.88811   0.79503   6.00727      9.90000      0.51962 3124183.3  0.929  1      1  0.988  0.000000 4685142682711156200000000.000000  0.000000  0.000000 
  1.10697   1.39586   3.94796     10.10000      0.51962 3421324.0  0.929  1      1  0.751  0.000000 4685142682711156200000000.000000  0.000000  0.000000 
  4.23133   1.72368   5.46745     10.30000      0.51962 3178681.0  0.929  1      1  0.844  0.000000 4685142682711156200000000.000000  0.000000  0.000000 
  1.09187   1.40872   3.94667     10.50000      0.51962 2461053.5  0.929  1      1  1.444  0.000000 4685142682711156200000000.000000  0.000000  0.000000 
  2.83101   0.78918   2.90768     10.70000      0.51962 2532930.5  0.929  1      1  1.658  0.000000 4685142682711156200000000.000000  0.000000  0.000000 
  5.98227   2.33998   0.23285     10.90000      0.51962 2818779.5  0.929  1      1  1.093  0.000000 4685142682711156200000000.000000  0.000000  0.000000 
  1.07977   1.42834   0.79118     11.10000      0.51962 2961485.3  0.929  1      1  0.997  0.000000 4685142682711156200000000.000000  0.000000  0.000000 
  1.05302   1.45451   3.94825     11.30000      0.51962 3640150.0  0.929  1      1  0.917  0.000000 4685142682711156200000000.000000  0.000000  0.000000 
  4.18770   1.67793   5.47862     11.50000      0.51962 3709424.0  0.929  1      1  1.087  0.000000 4685142682711156200000000.000000  0.000000  0.000000 
  4.18744   1.67179   5.47417     11.70000      0.51962 3769343.3  0.929  1      1  0.939  0.000000 4685142682711156200000000.000000  0.000000  0.000000 
  4.19229   1.68137   5.47604     11.90000      0.51962 3547794.8  0.929  1      1  0.913  0.000000 4685142682711156200000000.000000  0.000000  0.000000 
  1.06666   1.45784   3.95529     12.10000      0.51962 3381604.8  0.929  1      1  0.946  0.000000 4685142682711156200000000.000000  0.000000  0.000000 
  1.08988   1.45928   3.95656     12.30000      0.51962 2601779.8  0.929  1      1  1.421  0.000000 4685142682711156200000000.000000  0.000000  0.000000 
  2.22508   0.46284   1.49250     12.50000      0.51962 2222889.8  0.000  2      1  2.141  0.000000 4685142682711156200000000.000000  0.000000  0.000000 
  1.07871   1.45946   3.96444     12.70000      0.51962 2674661.5  0.929  1      1  1.919  0.000000 4685142682711156200000000.000000  0.000000  0.000000 
  2.75698   0.75123   2.98419     12.90000      0.51962 2915672.3  0.929  1      1  1.518  0.000000 4685142682711156200000000.000000  0.000000  0.000000 
  5.89775   2.39069   1.72926     13.10000      0.51962 2505781.8  0.929  1      1  1.743  0.000000 4685142682711156200000000.000000  0.000000  0.000000 
  5.88707   2.38776   1.72492     13.30000      0.51962 2749926.8  0.929  1      1  1.897  0.000000 4685142682711156200000000.000000  0.000000  0.000000 
  1.83719   1.52406   3.03645     13.50000      0.51962 2989501.5  0.917  1      1  1.462  0.000000 4685142682711156200000000.000000  0.000000  0.000000 
  1.84503   1.52429   3.03938     13.70000      0.51962 2816244.5  0.917  1      1  1.562  0.000000 4685142682711156200000000.000000  0.000000  0.000000 
  5.92570   2.39431   4.86758     13.90000      0.51962 2957030.3  0.929  1      1  1.736  0.000000 4685142682711156200000000.000000  0.000000  0.000000 
  5.93115   2.41017   4.86547     14.10000      0.51962 3910154.8  0.929  1      1  0.499  0.000000 4685142682711156200000000.000000  0.000000  0.000000 
  1.10774   1.46347   0.83350     14.30000      0.51962 4189415.5  0.929  1      1  0.682  0.000000 4685142682711156200000000.000000  0.000000  0.000000 
  3.40972   1.63232   6.02465     14.50000      0.51962 3143292.3  0.940  1      1  1.621  0.000000 4685142682711156200000000.000000  0.000000  0.000000 
  4.77804   0.23404   1.79380     14.70000      0.51962 3371735.0  0.940  1      1  0.808  0.000000 4685142682711156200000000.000000  0.000000  0.000000 
  1.63505   2.95150   6.06092     14.90000      0.51962 4055479.0  0.940  1      1  0.671  0.000000 4685142682711156200000000.000000  0.000000  0.000000 
  3.43097   1.59979   6.10068     15.10000      0.51962 5326526.5  0.940  1      1  0.668  0.000000 4685142682711156200000000.000000  0.000000  0.000000 
  3.44943   1.58116   6.09202     15.30000      0.51962 5237064.5  0.940  1      1  0.781  0.000000 4685142682711156200000000.000000  0.000000  0.000000 
  3.46413   1.57341   6.07505     15.50000      0.51962 5344679.0  0.940  1      1  0.627  0.000000 4685142682711156200000000.000000  0.000000  0.000000 
  3.46406   1.57734   6.06564     15.70000      0.51962 5715648.5  0.940  1      1  0.516  0.000000 4685142682711156200000000.000000  0.000000  0.000000 
  3.46146   1.58181   6.05960     15.90000      0.51962 5856690.5  0.940  1      1  0.575  0.000000 4685142682711156200000000.000000  0.000000  0.000000 
  3.45241   1.60028   6.05367     16.10000      0.51962 5090647.0  0.940  1      1  0.646  0.000000 4685142682711156200000000.000000  0.000000  0.000000 
  3.42653   1.61679   6.05950     16.30000      0.51962 4648865.0  0.940  1      1  0.472  0.000000 4685142682711156200000000.000000  0.000000  0.000000 
  3.42699   1.62465   6.06840     16.50000      0.51962 4712786.5  0.940  1      1  0.458  0.000000 4685142682711156200000000.000000  0.000000  0.000000 
  4.73216   0.22497   1.84196     16.70000      0.51962 4949139.0  0.940  1      1  0.417  0.000000 4685142682711156200000000.000000  0.000000  0.000000 
  1.58303   2.90034   6.01144     16.90000      0.51962 5151028.0  0.940  1      1  0.604  0.000000 4685142682711156200000000.000000  0.000000  0.000000 
  4.67631   0.25012   1.88166     17.10000      0.51962 4842725.0  0.940  1      1  0.592  0.000000 4685142682711156200000000.000000  0.000000  0.000000 
  3.40814   1.64220   6.04000     17.30000      0.51962 4092371.8  0.940  1      1  1.029  0.000000 4685142682711156200000000.000000  0.000000  0.000000 
  4.70396   0.11887   1.83439     17.50000      0.51962 3476314.5  0.940  1      1  1.508  0.000000 4685142682711156200000000.000000  0.000000  0.000000 
  1.82756   1.46810   3.10986     17.70000      0.51962 3700912.5  0.940  1      1  0.646  0.000000 4685142682711156200000000.000000  0.000000  0.000000 
  1.82192   1.46655   3.10700     17.90000      0.51962 4946649.0  0.940  1      1  0.593  0.000000 4685142682711156200000000.000000  0.000000  0.000000 
  1.82966   1.46925   3.11535     18.10000      0.51962 5252701.0  0.940  1      1  0.511  0.000000 4685142682711156200000000.000000  0.000000  0.000000 
  1.82779   1.46905   3.11228     18.30000      0.51962 5051504.0  0.940  1      1  0.607  0.000000 4685142682711156200000000.000000  0.000000  0.000000 
  1.81465   1.47129   3.11737     18.50000      0.51962 4655439.5  0.940  1      1  0.483  0.000000 4685142682711156200000000.000000  0.000000  0.000000 
  1.81512   1.47912   3.12175     18.70000      0.51962 5015844.5  0.940  1      1  0.581  0.000000 4685142682711156200000000.000000  0.000000  0.000000 
  1.81133   1.47612   3.12712     18.90000      0.51962 5166001.5  0.940  1      1  0.630  0.000000 4685142682711156200000000.000000  0.000000  0.000000 
  1.79630   1.48348   3.12756     19.10000      0.51962 5098373.5  0.940  1      1  0.521  0.000000 4685142682711156200000000.000000  0.000000  0.000000 
  1.79166   1.47640   3.12612     19.30000      0.51962 5008080.0  0.940  1      1  0.527  0.000000 4685142682711156200000000.000000  0.000000  0.000000 
  1.79321   1.47870   3.12327     19.50000      0.51962 4623992.0  0.940  1      1  0.574  0.000000 4685142682711156200000000.000000  0.000000  0.000000 
  3.35729   1.59633   6.19428     19.70000      0.51962 3352427.3  0.940  1      1  0.570  0.000000 4685142682711156200000000.000000  0.000000  0.000000 
  3.35610   1.60156   3.05916     19.90000      0.51962 3221743.3  0.940  1      1  0.808  0.000000 4685142682711156200000000.000000  0.000000  0.000000 
  1.78856   1.51493   3.09735     20.10000      0.51962 4762086.0  0.940  1      1  0.578  0.000000 4685142682711156200000000.000000  0.000000  0.000000 
  1.78950   1.51276   3.10052     20.30000      0.51962 5113547.0  0.940  1      1  0.436  0.000000 4685142682711156200000000.000000  0.000000  0.000000 
  1.78962   1.50826   6.24048     20.50000      0.51962 3868417.5  0.940  1      1  0.638  0.000000 4685142682711156200000000.000000  0.000000  0.000000 
  1.81977   1.55618   6.18200     20.70000      0.51962 2661255.3  0.940  1      1  1.520  0.000000 4685142682711156200000000.000000  0.000000  0.000000 
  1.17621   3.04555   4.10130     20.90000      0.51962 3109868.3  0.940  1      1  1.298  0.000000 4685142682711156200000000.000000  0.000000  0.000000 
  1.45506   3.03361   4.38660     21.10000      0.51962 3659443.5  0.940  1      1  0.849  0.000000 4685142682711156200000000.000000  0.000000  0.000000 
  1.77940   1.46691   6.26144     21.30000      0.51962 3291241.8  0.940  1      1  0.863  0.000000 4685142682711156200000000.000000  0.000000  0.000000 
  3.36157   1.62467   3.07354     21.50000      0.51962 2671567.3  0.940  1      1  1.174  0.000000 4685142682711156200000000.000000  0.000000  0.000000 
  3.35936   1.63858   6.22749     21.70000      0.51962 2688962.3  0.940  1      1  1.072  0.000000 4685142682711156200000000.000000  0.000000  0.000000 
  5.87987   2.31464   3.57942     21.90000      0.51962 2871339.8  0.917  1      1  0.892  0.000000 4685142682711156200000000.000000  0.000000  0.000000 
  5.89692   2.30402   0.46924     22.10000      0.51962 2686867.5  0.917  1      1  1.165  0.000000 4685142682711156200000000.000000  0.000000  0.000000 
  2.77369   0.84270   1.05370     22.30000      0.51962 2575195.5  0.917  1      1  1.114  0.000000 4685142682711156200000000.000000  0.000000  0.000000 
  3.97324   1.95069   5.49118     22.50000      0.51962 2571326.8  0.917  1      1  0.991  0.000000 4685142682711156200000000.000000  0.000000  0.000000 
  3.14994   3.07956   1.32105     22.70000      0.51962 3012891.5  0.940  1      1  0.862  0.000000 4685142682711156200000000.000000  0.000000  0.000000 
  3.19549   3.08538   6.09685     22.90000      0.51962 4074201.0  0.940  1      1  0.499  0.000000 4685142682711156200000000.000000  0.000000  0.000000 
  1.79354   1.56709   0.04539     23.10000      0.51962 4865982.0  0.940  1      1  0.511  0.000000 4685142682711156200000000.000000  0.000000  0.000000 
  1.78699   1.56357   0.03825     23.30000      0.51962 5180947.0  0.940  1      1  0.476  0.000000 4685142682711156200000000.000000  0.000000  0.000000 
  2.86767   3.09927   5.80044     23.50000      0.51962 5657190.5  0.940  1      1  0.408  0.000000 4685142682711156200000000.000000  0.000000  0.000000 
  2.82935   3.09293   5.75632     23.70000      0.51962 5706208.0  0.940  1      1  0.547  0.000000 4685142682711156200000000.000000  0.000000  0.000000 
  1.78483   1.54029   3.19011     23.90000      0.51962 5299259.5  0.940  1      1  0.486  0.000000 4685142682711156200000000.000000  0.000000  0.000000 
  2.79396   3.07960   5.72402     24.10000      0.51962 3003663.3  0.940  1      1  1.450  0.000000 4685142682711156200000000.000000  0.000000  0.000000 
  4.05420   1.13889   5.53831     24.30000      0.51962 3082760.8  0.940  1      1  1.005  0.000000 4685142682711156200000000.000000  0.000000  0.000000 
  1.81166   1.54445   3.17155     24.50000      0.51962 3989425.3  0.940  1      1  0.627  0.000000 4685142682711156200000000.000000  0.000000  0.000000 
  1.81699   1.54656   3.18284     24.70000      0.51962 4741553.5  0.940  1      1  0.686  0.000000 4685142682711156200000000.000000  0.000000  0.000000 
  1.82371   1.54473   3.18714     24.90000      0.51962 4039474.5  0.940  1      1  0.766  0.000000 4685142682711156200000000.000000  0.000000  0.000000 
  2.89164   2.31303   2.15385     25.10000      0.51962 3035819.3  0.940  1      1  1.059  0.000000 4685142682711156200000000.000000  0.000000  0.000000 
  2.89244   2.31792   2.14545     25.30000      0.51962 3880328.5  0.940  1      1  0.858  0.000000 4685142682711156200000000.000000  0.000000  0.000000 
  4.06541   1.17103   5.53533     25.50000      0.51962 4009008.5  0.940  1      1  0.711  0.000000 4685142682711156200000000.000000  0.000000  0.000000 
  4.07848   1.18998   5.52464     25.70000      0.51962 4338323.5  0.940  1      1  0.732  0.000000 4685142682711156200000000.000000  0.000000  0.000000 
  2.17938   0.88577   3.63240     25.90000      0.51962 3412182.8  0.940  1      1  0.947  0.000000 4685142682711156200000000.000000  0.000000  0.000000 
  2.18561   0.88995   3.60471     26.10000      0.51962 2647589.8  0.940  1      1  0.822  0.000000 4685142682711156200000000.000000  0.000000  0.000000 
  1.71885   1.52577   6.14110     26.30000      0.51962 3609434.5  0.917  1      1  0.584  0.000000 4685142682711156200000000.000000  0.000000  0.000000 
  4.85918   1.60565   4.84384     26.50000      0.51962 3208257.3  0.917  1      1  0.868  0.000000 4685142682711156200000000.000000  0.000000  0.000000 
  1.72825   1.52955   6.16123     26.70000      0.51962 2880778.0  0.917  1      1  0.950  0.000000 4685142682711156200000000.000000  0.000000  0.000000 
  1.71888   1.56401   6.19404     26.90000      0.51962 2728679.5  0.917  1      1  0.993  0.000000 4685142682711156200000000.000000  0.000000  0.000000 
  1.71406   1.58583   4.62920     27.10000      0.51962 2787820.0  0.917  1      1  1.201  0.000000 4685142682711156200000000.000000  0.000000  0.000000 
  4.04588   1.20286   5.59747     27.30000      0.51962 2700903.0  0.881  1      1  0.693  0.000000 4685142682711156200000000.000000  0.000000  0.000000 
  6.02557   0.74392   1.01725     27.50000      0.51962 1566114.3  0.000  2      1  2.185  0.000000 4685142682711156200000000.000000  0.000000  0.000000 
  2.82135   0.10846   5.13865     27.70000      0.51962 2210234.0  0.917  1      1  0.885  0.000000 4685142682711156200000000.000000  0.000000  0.000000 
  5.67853   3.03632   4.00265     27.90000      0.51962 2057090.0  0.917  1      1  1.435  0.000000 4685142682711156200000000.000000  0.000000  0.000000 
  3.61152   0.92729   5.34793     28.10000      0.51962 2790004.0  0.869  1      1  1.587  0.000000 4685142682711156200000000.000000  0.000000  0.000000 
  3.61251   0.93067   5.33022     28.30000      0.51962 2843385.0  0.869  1      1  0.536  0.000000 4685142682711156200000000.000000  0.000000  0.000000 
  4.74379   1.49205   3.22679     28.50000      0.51962 2138096.8  0.905  1      1  1.798  0.000000 4685142682711156200000000.000000  0.000000  0.000000 
  0.08212   1.45476   4.64805     28.70000      0.51962 2503676.0  0.905  1      1  1.449  0.000000 4685142682711156200000000.000000  0.000000  0.000000 
  5.81273   3.01907   4.16049     28.90000      0.51962 3185694.3  0.905  1      1  0.892  0.000000 4685142682711156200000000.000000  0.000000  0.000000 
  2.61703   0.11315   3.73500     29.10000      0.51962 3193441.0  0.905  1      1  1.100  0.000000 4685142682711156200000000.000000  0.000000  0.000000 
  5.56550   1.91040   0.39908     29.30000      0.51962 3810090.0  0.940  1      1  0.491  0.000000 4685142682711156200000000.000000  0.000000  0.000000 
  1.48057   2.61827   5.42573     29.50000      0.51962 3584127.8  0.940  1      1  0.527  0.000000 4685142682711156200000000.000000  0.000000  0.000000 
  1.45355   2.61860   0.71264     29.70000      0.51962 2427063.5  0.940  1      1  1.060  0.000000 4685142682711156200000000.000000  0.000000  0.000000 
  0.66901   1.17153   0.33823     29.90000      0.51962 2448067.5  0.940  1      1  1.112  0.000000 4685142682711156200000000.000000  0.000000  0.000000 
  5.51813   1.86163   0.42996     30.10000      0.51962 3662859.8  0.940  1      1  0.626  0.000000 4685142682711156200000000.000000  0.000000  0.000000 
  2.37903   1.28941   2.71077     30.30000      0.51962 4056766.8  0.940  1      1  0.473  0.000000 4685142682711156200000000.000000  0.000000  0.000000 
  5.51502   1.86617   5.13575     30.50000      0.51962 4279774.5  0.940  1      1  0.505  0.000000 4685142682711156200000000.000000  0.000000  0.000000 
  5.49889   1.87010   5.13759     30.70000      0.51962 4340969.5  0.940  1      1  0.543  0.000000 4685142682711156200000000.000000  0.000000  0.000000 
  5.48925   1.87908   5.12505     30.90000      0.51962 4432063.0  0.940  1      1  0.622  0.000000 4685142682711156200000000.000000  0.000000  0.000000 
  3.79201   1.96555   5.95550     31.10000      0.51962 4771465.0  0.940  1      1  0.518  0.000000 4685142682711156200000000.000000  0.000000  0.000000 
  5.48616   1.87766   5.12090     31.30000      0.51962 4998854.5  0.940  1      1  0.453  0.000000 4685142682711156200000000.000000  0.000000  0.000000 
  5.47917   1.88384   3.54329     31.50000      0.51962 5053792.0  0.940  1      1  0.638  0.000000 4685142682711156200000000.000000  0.000000  0.000000 
  0.63350   1.19875   0.33327     31.70000      0.51962 5416639.0  0.940  1      1  0.393  0.000000 4685142682711156200000000.000000  0.000000  0.000000 
  0.63191   1.19959   0.33450     31.90000      0.51962 5278395.0  0.940  1      1  0.578  0.000000 4685142682711156200000000.000000  0.000000  0.000000 
  5.48884   1.88097   5.09443     32.10000      0.51962 4301398.0  0.940  1      1  0.832  0.000000 4685142682711156200000000.000000  0.000000  0.000000 
  1.46294   2.64328   5.44452     32.30000      0.51962 3557180.5  0.940  1      1  0.429  0.000000 4685142682711156200000000.000000  0.000000  0.000000 
  3.81169   1.94567   2.78747     32.50000      0.51962 2936171.0  0.940  1      1  0.822  0.000000 4685142682711156200000000.000000  0.000000  0.000000 
  5.45303   1.94786   2.05279     32.70000      0.51962 2799739.8  0.940  1      1  0.901  0.000000 4685142682711156200000000.000000  0.000000  0.000000 
  2.31136   1.19641   2.64808     32.90000      0.51962 3931212.3  0.940  1      1  0.497  0.000000 4685142682711156200000000.000000  0.000000  0.000000 
  0.55144   1.12109   0.42608     33.10000      0.51962 4501193.0  0.940  1      1  0.499  0.000000 4685142682711156200000000.000000  0.000000  0.000000 
  0.54902   1.11677   0.42455     33.30000      0.51962 3757687.5  0.940  1      1  0.710  0.000000 4685142682711156200000000.000000  0.000000  0.000000 
  2.38335   1.29189   2.72784     33.50000      0.51962 2704847.3  0.940  1      1  1.099  0.000000 4685142682711156200000000.000000  0.000000  0.000000 
  2.38755   1.28768   2.73482     33.70000      0.51962 3800775.8  0.940  1      1  0.751  0.000000 4685142682711156200000000.000000  0.000000  0.000000 
  2.40051   1.29655   2.73861     33.90000      0.51962 4110192.5  0.940  1      1  0.649  0.000000 4685142682711156200000000.000000  0.000000  0.000000 
  5.53941   1.84300   5.11899     34.10000      0.51962 3576902.8  0.940  1      1  0.966  0.000000 4685142682711156200000000.000000  0.000000  0.000000 
  4.50168   0.50881   2.52777     34.30000      0.51962 3292742.3  0.940  1      1  0.588  0.000000 4685142682711156200000000.000000  0.000000  0.000000 
  4.51774   0.48658   2.53613     34.50000      0.51962 3575208.3  0.940  1      1  0.768  0.000000 4685142682711156200000000.000000  0.000000  0.000000 
  2.40076   1.30713   2.73161     34.70000      0.51962 4041805.0  0.940  1      1  0.710  0.000000 4685142682711156200000000.000000  0.000000  0.000000 
  3.86413   1.95723   5.99544     34.90000      0.51962 3955600.5  0.940  1      1  0.552  0.000000 4685142682711156200000000.000000  0.000000  0.000000 
  1.42481   2.65895   5.35578     35.10000      0.51962 3024814.5  0.940  1      1  1.509  0.000000 4685142682711156200000000.000000  0.000000  0.000000 
  3.75424   1.05836   5.36018     35.30000      0.51962 3826170.3  0.881  1      1  1.063  0.000000 4685142682711156200000000.000000  0.000000  0.000000 
  0.73149   1.17650   0.30729     35.50000      0.51962 2648546.0  0.940  1      1  1.122  0.000000 4685142682711156200000000.000000  0.000000  0.000000 
  1.40315   2.64809   5.31639     35.70000      0.51962 3786594.3  0.940  1      1  0.720  0.000000 4685142682711156200000000.000000  0.000000  0.000000 
  3.87448   1.97411   5.98197     35.90000      0.51962 2626954.0  0.940  1      1  1.439  0.000000 4685142682711156200000000.000000  0.000000  0.000000 
  0.63187   1.12376   0.33298     36.10000      0.51962 3696009.3  0.940  1      1  0.704  0.000000 4685142682711156200000000.000000  0.000000  0.000000 
  0.61911   1.11037   0.34366     36.30000      0.51962 3693909.3  0.940  1      1  0.840  0.000000 4685142682711156200000000.000000  0.000000  0.000000 
  0.60305   1.11490   0.34543     36.50000      0.51962 3399445.8  0.940  1      1  0.833  0.000000 4685142682711156200000000.000000  0.000000  0.000000 
  0.59254   1.12166   0.35381     36.70000      0.51962 2837829.5  0.940  1      1  1.509  0.000000 4685142682711156200000000.000000  0.000000  0.000000 
  0.57770   1.13249   5.05090     36.90000      0.51962 2625858.3  0.940  1      1  1.435  0.000000 4685142682711156200000000.000000  0.000000  0.000000 
  2.33305   1.23958   1.09965     37.10000      0.51962 2228931.0  0.940  1      1  1.551  0.000000 4685142682711156200000000.000000  0.000000  0.000000 
  5.49451   1.90100   2.01086     37.30000      0.51962 1667954.6  0.940  1      1  1.905  0.000000 4685142682711156200000000.000000  0.000000  0.000000 
  0.67107   1.19049   0.33937     37.50000      0.51962 3019511.5  0.940  1      1  0.661  0.000000 4685142682711156200000000.000000  0.000000  0.000000 
  5.52093   1.89197   5.11141     37.70000      0.51962 3737353.0  0.940  1      1  0.763  0.000000 4685142682711156200000000.000000  0.000000  0.000000 
  0.67029   1.18795   0.34369     37.90000      0.51962 3818494.0  0.940  1      1  0.426  0.000000 4685142682711156200000000.000000  0.000000  0.000000 
  3.79243   1.97938   5.91960     38.10000      0.51962 2257539.0  0.940  1      1  1.130  0.000000 4685142682711156200000000.000000  0.000000  0.000000 
  3.77482   2.00976   5.90541     38.30000      0.51962 3276435.3  0.940  1      1  0.412  0.000000 4685142682711156200000000.000000  0.000000  0.000000 
  5.50471   1.89570   3.62406     38.50000      0.51962 3552077.0  0.940  1      1  0.774  0.000000 4685142682711156200000000.000000  0.000000  0.000000 
  0.61073   1.12098   0.36075     38.70000      0.51962 4321879.0  0.940  1      1  0.446  0.000000 4685142682711156200000000.000000  0.000000  0.000000 
  5.48476   1.88666   3.61469     38.90000      0.51962 4756994.0  0.940  1      1  0.419  0.000000 4685142682711156200000000.000000  0.000000  0.000000 
  0.62547   1.12581   0.34337     39.10000      0.51962 4360998.5  0.940  1      1  0.440  0.000000 4685142682711156200000000.000000  0.000000  0.000000 
  4.47429   0.54231   2.52367     39.30000      0.51962 3602802.5  0.940  1      1  0.474  0.000000 4685142682711156200000000.000000  0.000000  0.000000 
  5.50375   1.86875   3.57504     39.50000      0.51962 2963407.0  0.940  1      1  0.760  0.000000 4685142682711156200000000.000000  0.000000  0.000000 
  5.50879   1.87061   3.56647     39.70000      0.51962 1707283.0  0.940  1      1  1.915  0.000000 4685142682711156200000000.000000  0.000000  0.000000 
  5.85620   0.91030   0.63981     39.90000      0.51962 2618537.5  0.762  1      1  1.064  0.000000 4685142682711156200000000.000000  0.000000  0.000000 
  5.83692   0.90592   0.63078     40.10000      0.51962 2837555.0  0.762  1      1  0.834  0.000000 4685142682711156200000000.000000  0.000000  0.000000 
  3.54719   0.90107   5.65179     40.30000      0.51962 2497770.5  0.762  1      1  0.868  0.000000 4685142682711156200000000.000000  0.000000  0.000000 
  4.18279   1.56486   0.04460     40.50000      0.51962 3161799.5  0.881  1      1  0.467  0.000000 4685142682711156200000000.000000  0.000000  0.000000 
  4.19488   1.56289   0.05023     40.70000      0.51962 4002269.3  0.881  1      1  0.571  0.000000 4685142682711156200000000.000000  0.000000  0.000000 
  4.19679   1.56007   0.05135     40.90000      0.51962 4680811.0  0.881  1      1  0.478  0.000000 4685142682711156200000000.000000  0.000000  0.000000 
  4.18774   1.56835   0.05376     41.10000      0.51962 4659185.5  0.881  1      1  0.440  0.000000 4685142682711156200000000.000000  0.000000  0.000000 
  2.92506   0.06562   5.96589     41.30000      0.51962 2547336.8  0.881  1      1  1.250  0.000000 4685142682711156200000000.000000  0.000000  0.000000 
  5.24749   1.70248   4.64566     41.50000      0.51962 2103265.8  0.071  1      1  2.246  0.000000 4685142682711156200000000.000000  0.000000  0.000000 
  3.62689   0.20162   2.09633     41.70000      0.51962 1954632.8  0.024  1      1  2.010  0.000000 4685142682711156200000000.000000  0.000000  0.000000 
  0.23139   1.01529   0.14200     41.90000      0.51962 2352068.5  0.571  2      1  1.469  0.000000 4685142682711156200000000.000000  0.000000  0.000000 
  4.48538   1.01475   5.38149     42.10000      0.51962 2570686.0  0.917  1      1  1.547  0.000000 4685142682711156200000000.000000  0.000000  0.000000 
  4.49461   1.01891   5.37805     42.30000      0.51962 3056887.3  0.917  1      1  0.730  0.000000 4685142682711156200000000.000000  0.000000  0.000000 
  4.48974   1.02076   5.37372     42.50000      0.51962 2924396.0  0.917  1      1  1.372  0.000000 4685142682711156200000000.000000  0.000000  0.000000 
  5.74946   2.13801   4.05115     42.70000      0.51962 2784142.3  0.881  1      1  0.886  0.000000 4685142682711156200000000.000000  0.000000  0.000000 
  2.62275   1.00559   2.22295     42.90000      0.51962 3068411.5  0.881  1      1  0.807  0.000000 4685142682711156200000000.000000  0.000000  0.000000 
  2.60626   0.97720   5.38139     43.10000      0.51962 3644258.3  0.881  1      1  0.637  0.000000 4685142682711156200000000.000000  0.000000  0.000000 
  5.79446   1.37758   0.55493     43.30000      0.51962 2800167.5  0.881  1      1  1.062  0.000000 4685142682711156200000000.000000  0.000000  0.000000 
  3.91096   0.57876   5.09480     43.50000      0.51962 3642699.5  0.881  1      1  0.699  0.000000 4685142682711156200000000.000000  0.000000  0.000000 
  5.81510   1.36346   0.52854     43.70000      0.51962 4663179.0  0.881  1      1  0.577  0.000000 4685142682711156200000000.000000  0.000000  0.000000 
  3.93172   0.55031   5.08632     43.90000      0.51962 5437478.0  0.881  1      1  0.485  0.000000 4685142682711156200000000.000000  0.000000  0.000000 
  5.83000   1.38903   0.51342     44.10000      0.51962 4951804.0  0.881  1      1  0.423  0.000000 4685142682711156200000000.000000  0.000000  0.000000 
  2.68763   1.74385   5.76537     44.30000      0.51962 4368816.5  0.881  1      1  0.545  0.000000 4685142682711156200000000.000000  0.000000  0.000000 
  3.95924   0.54317   5.05550     44.50000      0.51962 3975234.0  0.881  1      1  0.435  0.000000 4685142682711156200000000.000000  0.000000  0.000000 
  3.95887   0.54544   5.05710     44.70000      0.51962 3438418.3  0.881  1      1  0.826  0.000000 4685142682711156200000000.000000  0.000000  0.000000 
  0.82419   2.59324   4.37410     44.90000      0.51962 2655153.0  0.881  1      1  1.453  0.000000 4685142682711156200000000.000000  0.000000  0.000000 
  5.66154   2.30636   4.11601     45.10000      0.51962 2639061.5  0.940  1      1  1.746  0.000000 4685142682711156200000000.000000  0.000000  0.000000 
  0.17753   0.90592   1.00831     45.30000      0.51962 2178313.5  0.940  1      1  1.405  0.000000 4685142682711156200000000.000000  0.000000  0.000000 
  4.42181   1.00086   5.49792     45.50000      0.51962 2855582.3  0.940  1      1  1.090  0.000000 4685142682711156200000000.000000  0.000000  0.000000 
  4.41138   0.98327   5.48394     45.70000      0.51962 3298265.3  0.940  1      1  0.977  0.000000 4685142682711156200000000.000000  0.000000  0.000000 
  0.20074   0.96551   0.82115     45.90000      0.51962 3531914.0  0.940  1      1  0.737  0.000000 4685142682711156200000000.000000  0.000000  0.000000 
  4.44194   0.96729   5.45097     46.10000      0.51962 4100001.8  0.940  1      1  0.695  0.000000 4685142682711156200000000.000000  0.000000  0.000000 
  4.43190   0.97763   5.46848     46.30000      0.51962 3610139.8  0.940  1      1  0.971  0.000000 4685142682711156200000000.000000  0.000000  0.000000 
  4.42281   0.98413   5.48504     46.50000      0.51962 3369725.5  0.940  1      1  0.758  0.000000 4685142682711156200000000.000000  0.000000  0.000000 
  3.34023   2.19267   0.74212     46.70000      0.51962 3597389.5  0.940  1      1  0.765  0.000000 4685142682711156200000000.000000  0.000000  0.000000 
  0.11091   1.00163   1.01928     46.90000      0.51962 3676511.0  0.940  1      1  1.183  0.000000 4685142682711156200000000.000000  0.000000  0.000000 
  4.50291   1.11073   5.33472     47.10000      0.51962 5052286.5  0.940  1      1  0.626  0.000000 4685142682711156200000000.000000  0.000000  0.000000 
  0.10253   1.03709   1.01673     47.30000      0.51962 4957105.0  0.940  1      1  0.654  0.000000 4685142682711156200000000.000000  0.000000  0.000000 
  0.10155   1.04361   1.00804     47.50000      0.51962 4465188.5  0.940  1      1  0.522  0.000000 4685142682711156200000000.000000  0.000000  0.000000 
  3.22839   2.10089   2.13416     47.70000      0.51962 3782481.0  0.940  1      1  0.826  0.000000 4685142682711156200000000.000000  0.000000  0.000000 
  4.48459   1.08344   5.33386     47.90000      0.51962 3722995.0  0.940  1      1  0.791  0.000000 4685142682711156200000000.000000  0.000000  0.000000 
  4.49296   1.07709   5.32335     48.10000      0.51962 3472604.8  0.940  1      1  1.213  0.000000 4685142682711156200000000.000000  0.000000  0.000000 
  3.28199   2.10279   0.57984     48.30000      0.51962 2490572.0  0.940  1      1  1.910  0.000000 4685142682711156200000000.000000  0.000000  0.000000 
  2.10182   2.05681   0.64366     48.50000      0.51962 3031776.0  0.952  1      1  0.882  0.000000 4685142682711156200000000.000000  0.000000  0.000000 
  3.31622   1.01508   5.30071     48.70000      0.51962 3782294.0  0.952  1      1  0.511  0.000000 4685142682711156200000000.000000  0.000000  0.000000 
  3.31763   1.01494   5.29806     48.90000      0.51962 4319750.0  0.952  1      1  0.397  0.000000 4685142682711156200000000.000000  0.000000  0.000000 
  3.32291   1.02126   5.29286     49.10000      0.51962 4585798.0  0.952  1      1  0.458  0.000000 4685142682711156200000000.000000  0.000000  0.000000 
  5.23140   1.08797   0.94235     49.30000      0.51962 4644404.5  0.952  1      1  0.572  0.000000 4685142682711156200000000.000000  0.000000  0.000000 
  5.23752   1.08195   0.94863     49.50000      0.51962 3966845.0  0.952  1      1  0.811  0.000000 4685142682711156200000000.000000  0.000000  0.000000 
  2.09725   2.04608   0.63023     49.70000      0.51962 3137823.3  0.952  1      1  1.194  0.000000 4685142682711156200000000.000000  0.000000  0.000000 
  2.76600   1.62919   2.25514     49.90000      0.51962 3008307.8  0.762  2      1  0.675  0.000000 4685142682711156200000000.000000  0.000000  0.000000 
  4.39814   1.69586   3.30929     50.10000      0.51962 3394710.0  0.917  1      1  1.137  0.000000 4685142682711156200000000.000000  0.000000  0.000000 
  4.39854   1.68695   3.28207     50.30000      0.51962 4299668.5  0.917  1      1  0.642  0.000000 4685142682711156200000000.000000  0.000000  0.000000 
  4.42105   1.69372   3.28769     50.50000      0.51962 4674813.5  0.917  1      1  0.599  0.000000 4685142682711156200000000.000000  0.000000  0.000000 
  3.55894   0.18999   2.42861     50.70000      0.51962 4406307.5  0.917  1      1  0.843  0.000000 4685142682711156200000000.000000  0.000000  0.000000 
  2.81955   1.72112   6.15195     50.90000      0.51962 3307715.5  0.917  1      1  1.077  0.000000 4685142682711156200000000.000000  0.000000  0.000000 
  4.40127   1.68706   0.14219     51.10000      0.51962 3835626.0  0.917  1      1  0.655  0.000000 4685142682711156200000000.000000  0.000000  0.000000 
  4.39840   1.68617   0.14218     51.30000      0.51962 3460470.5  0.917  1      1  0.555  0.000000 4685142682711156200000000.000000  0.000000  0.000000 
  3.45774   1.05782   5.35250     51.50000      0.51962 3192925.0  0.952  1      1  0.703  0.000000 4685142682711156200000000.000000  0.000000  0.000000 
  3.45262   1.05589   5.34732     51.70000      0.51962 3623091.8  0.952  1      1  0.556  0.000000 4685142682711156200000000.000000  0.000000  0.000000 
  3.45666   1.05961   5.34929     51.90000      0.51962 3143907.8  0.952  1      1  0.964  0.000000 4685142682711156200000000.000000  0.000000  0.000000 
  3.41789   1.06480   5.36547     52.10000      0.51962 3397900.8  0.952  1      1  0.605  0.000000 4685142682711156200000000.000000  0.000000  0.000000 
  3.40688   1.04990   5.38056     52.30000      0.51962 3884337.8  0.952  1      1  0.562  0.000000 4685142682711156200000000.000000  0.000000  0.000000 
  3.42264   1.04020   5.38277     52.50000      0.51962 4187086.0  0.952  1      1  0.526  0.000000 4685142682711156200000000.000000  0.000000  0.000000 
  5.38464   1.00574   0.92093     52.70000      0.51962 4347094.5  0.952  1      1  0.548  0.000000 4685142682711156200000000.000000  0.000000  0.000000 
  5.38612   1.00324   0.91896     52.90000      0.51962 4663478.0  0.952  1      1  0.627  0.000000 4685142682711156200000000.000000  0.000000  0.000000 
  3.42274   1.03525   5.38607     53.10000      0.51962 4539928.5  0.952  1      1  0.609  0.000000 4685142682711156200000000.000000  0.000000  0.000000 
  3.42118   1.04038   5.37853     53.30000      0.51962 4584737.0  0.952  1      1  0.563  0.000000 4685142682711156200000000.000000  0.000000  0.000000 
  3.42074   1.05493   5.38397     53.50000      0.51962 4414215.5  0.952  1      1  0.433  0.000000 4685142682711156200000000.000000  0.000000  0.000000 
  3.41743   1.06333   5.38419     53.70000      0.51962 4443580.5  0.952  1      1  0.803  0.000000 4685142682711156200000000.000000  0.000000  0.000000 
  3.40592   1.05801   5.38199     53.90000      0.51962 3744055.3  0.952  1      1  0.859  0.000000 4685142682711156200000000.000000  0.000000  0.000000 
  3.39552   1.06990   5.38628     54.10000      0.51962 4020767.8  0.952  1      1  0.804  0.000000 4685142682711156200000000.000000  0.000000  0.000000 
  3.38897   1.06668   5.38553     54.30000      0.51962 2794971.0  0.952  1      1  1.659  0.000000 4685142682711156200000000.000000  0.000000  0.000000 
  0.03627   2.15942   4.03813     54.50000      0.51962 1849271.5  0.952  1      1  2.135  0.000000 4685142682711156200000000.000000  0.000000  0.000000 
  2.97972   0.79407   5.49248     54.70000      0.51962 2217737.3  0.476  1      1  1.055  0.000000 4685142682711156200000000.000000  0.000000  0.000000 
  6.22427   0.86360   0.85567     54.90000      0.51962 1959343.6  0.952  1      1  2.030  0.000000 4685142682711156200000000.000000  0.000000  0.000000 
  6.23358   0.89147   0.85344     55.10000      0.51962 4183359.5  0.952  1      1  0.715  0.000000 4685142682711156200000000.000000  0.000000  0.000000 
  6.23739   0.88737   0.84920     55.30000      0.51962 3323208.0  0.952  1      1  0.901  0.000000 4685142682711156200000000.000000  0.000000  0.000000 
  6.26223   0.85730   0.80989     55.50000      0.51962 2709883.5  0.952  1      1  1.295  0.000000 4685142682711156200000000.000000  0.000000  0.000000 
  3.12448   2.29729   2.33736     55.70000      0.51962 3898665.3  0.952  1      1  0.572  0.000000 4685142682711156200000000.000000  0.000000  0.000000 
  3.13268   2.30462   2.34014     55.90000      0.51962 4530442.0  0.952  1      1  0.548  0.000000 4685142682711156200000000.000000  0.000000  0.000000 
  0.01130   0.82550   0.78257     56.10000      0.51962 5122956.0  0.952  1      1  0.490  0.000000 4685142682711156200000000.000000  0.000000  0.000000 
  0.01589   0.81634   0.77868     56.30000      0.51962 5020042.0  0.952  1      1  0.976  0.000000 4685142682711156200000000.000000  0.000000  0.000000 
  3.17445   2.37508   2.36185     56.50000      0.51962 4972398.0  0.952  1      1  1.354  0.000000 4685142682711156200000000.000000  0.000000  0.000000 
  0.03701   0.76324   0.78225     56.70000      0.51962 3442400.0  0.952  1      1  0.844  0.000000 4685142682711156200000000.000000  0.000000  0.000000 
  3.16999   2.38335   2.38986     56.90000      0.51962 2720542.5  0.952  1      1  1.677  0.000000 4685142682711156200000000.000000  0.000000  0.000000 
  4.08368   1.02689   5.71180     57.10000      0.51962 4268881.0  0.952  1      1  0.492  0.000000 4685142682711156200000000.000000  0.000000  0.000000 
  3.20365   2.35225   0.85202     57.30000      0.51962 5466990.5  0.952  1      1  0.349  0.000000 4685142682711156200000000.000000  0.000000  0.000000 
  0.05270   0.80164   0.71765     57.50000      0.51962 5269037.0  0.952  1      1  0.594  0.000000 4685142682711156200000000.000000  0.000000  0.000000 
  3.19946   2.35406   5.54974     57.70000      0.51962 3897448.5  0.952  1      1  0.730  0.000000 4685142682711156200000000.000000  0.000000  0.000000 
  0.05658   0.78192   0.75226     57.90000      0.51962 3697415.0  0.952  1      1  1.044  0.000000 4685142682711156200000000.000000  0.000000  0.000000 
  3.16186   2.33303   2.37601     58.10000      0.51962 4041361.0  0.952  1      1  0.769  0.000000 4685142682711156200000000.000000  0.000000  0.000000 
  3.16423   2.33950   2.38663     58.30000      0.51962 4888968.5  0.952  1      1  0.599  0.000000 4685142682711156200000000.000000  0.000000  0.000000 
  0.03910   0.80950   0.74872     58.50000      0.51962 3717073.0  0.952  1      1  0.649  0.000000 4685142682711156200000000.000000  0.000000  0.000000 
  0.03468   0.82986   0.77498     58.70000      0.51962 3138151.8  0.952  1      1  1.030  0.000000 4685142682711156200000000.000000  0.000000  0.000000 
  0.00807   0.83784   0.79330     58.90000      0.51962 2782934.3  0.952  1      1  1.700  0.000000 4685142682711156200000000.000000  0.000000  0.000000 
  0.15642   2.23284   4.14178     59.10000      0.51962 3634183.5  0.952  1      1  0.596  0.000000 4685142682711156200000000.000000  0.000000  0.000000 
  0.14229   2.22419   4.13854     59.30000      0.51962 4112742.3  0.952  1      1  0.678  0.000000 4685142682711156200000000.000000  0.000000  0.000000 
  0.15381   2.22051   4.15518     59.50000      0.51962 3872227.0  0.952  1      1  0.733  0.000000 4685142682711156200000000.000000  0.000000  0.000000 
  2.09671   2.00537   0.73489     59.70000      0.51962 3370755.5  0.952  1      1  0.587  0.000000 4685142682711156200000000.000000  0.000000  0.000000 
  2.10123   1.99979   0.73894     59.90000      0.51962 4183455.5  0.952  1      1  0.558  0.000000 4685142682711156200000000.000000  0.000000  0.000000 
  3.28418   0.92708   5.27467     60.10000      0.51962 4325996.5  0.952  1      1  0.655  0.000000 4685142682711156200000000.000000  0.000000  0.000000 
  3.28263   0.93483   5.28367     60.30000      0.51962 4865249.5  0.952  1      1  0.685  0.000000 4685142682711156200000000.000000  0.000000  0.000000 
  3.28190   0.91258   5.29375     60.50000      0.51962 4841265.0  0.952  1      1  0.480  0.000000 4685142682711156200000000.000000  0.000000  0.000000 
  3.27939   0.90836   5.29569     60.70000      0.51962 4769360.0  0.952  1      1  0.479  0.000000 4685142682711156200000000.000000  0.000000  0.000000 
  0.14615   2.24312   4.13006     60.90000      0.51962 3135369.3  0.952  1      1  0.821  0.000000 4685142682711156200000000.000000  0.000000  0.000000 
  2.11846   1.99090   0.77083     61.10000      0.51962 2859537.3  0.952  1      1  0.709  0.000000 4685142682711156200000000.000000  0.000000  0.000000 
  1.22225   2.98105   5.88392     61.30000      0.51962 2215416.5  0.917  1      1  1.715  0.000000 4685142682711156200000000.000000  0.000000  0.000000 
  3.19466   1.64349   6.15415     61.50000      0.51962 3410071.0  0.917  1      1  0.730  0.000000 4685142682711156200000000.000000  0.000000  0.000000 
  0.98929   1.65274   0.55774     61.70000      0.51962 2660590.0  0.869  1      1  1.577  0.000000 4685142682711156200000000.000000  0.000000  0.000000 
  5.65689   2.12702   4.61623     61.90000      0.51962 3581956.5  0.869  1      1  0.409  0.000000 4685142682711156200000000.000000  0.000000  0.000000 
  5.66187   2.13388   4.61592     62.10000      0.51962 3110127.3  0.869  1      1  0.922  0.000000 4685142682711156200000000.000000  0.000000  0.000000 
  5.66233   2.13536   4.60823     62.30000      0.51962 2119266.5  0.869  1      1  0.909  0.000000 4685142682711156200000000.000000  0.000000  0.000000 
  0.12692   1.10588   3.50749     62.50000      0.51962 1815379.0  0.881  1      1  1.790  0.000000 4685142682711156200000000.000000  0.000000  0.000000 
  0.14386   1.07277   3.47997     62.70000      0.51962 3508160.5  0.881  1      1  0.563  0.000000 4685142682711156200000000.000000  0.000000  0.000000 
  3.89153   0.59458   2.60653     62.90000      0.51962 4523791.0  0.881  1      1  0.561  0.000000 4685142682711156200000000.000000  0.000000  0.000000 
  3.26728   2.07752   5.95149     63.10000      0.51962 4745929.5  0.881  1      1  0.631  0.000000 4685142682711156200000000.000000  0.000000  0.000000 
  1.87404   1.28451   1.03057     63.30000      0.51962 3168380.5  0.881  1      1  0.648  0.000000 4685142682711156200000000.000000  0.000000  0.000000 
  3.75192   0.52190   2.76162     63.50000      0.51962 1742167.4  0.857  1      1  1.471  0.000000 4685142682711156200000000.000000  0.000000  0.000000 
  1.86770   1.39079   1.09239     63.70000      0.51962 2816605.3  0.857  1      1  0.949  0.000000 4685142682711156200000000.000000  0.000000  0.000000 
  3.20458   1.61881   6.16258     63.90000      0.51962 2027300.9  0.000  2      1  2.223  0.000000 4685142682711156200000000.000000  0.000000  0.000000 
  4.46151   0.11784   1.90417     64.10000      0.51962 2221875.5  1.000  1      1  1.547  0.000000 4685142682711156200000000.000000  0.000000  0.000000 
  1.22532   3.03233   4.30257     64.30000      0.51962 2543119.3  1.000  1      1  1.093  0.000000 4685142682711156200000000.000000  0.000000  0.000000 
  1.63749   1.45467   3.10854     64.50000      0.51962 3132176.0  1.000  1      1  0.773  0.000000 4685142682711156200000000.000000  0.000000  0.000000 
  3.21066   1.58996   6.16631     64.70000      0.51962 3247790.8  1.000  1      1  1.453  0.000000 4685142682711156200000000.000000  0.000000  0.000000 
  0.03658   0.86023   0.79734     64.90000      0.51962 3166071.5  0.905  1      1  1.467  0.000000 4685142682711156200000000.000000  0.000000  0.000000 
  3.18070   2.26419   0.77196     65.10000      0.51962 3588224.5  0.905  1      1  0.663  0.000000 4685142682711156200000000.000000  0.000000  0.000000 
  3.19714   2.25446   0.76955     65.30000      0.51962 3145230.8  0.905  1      1  0.820  0.000000 4685142682711156200000000.000000  0.000000  0.000000 
  3.19283   2.24601   0.75915     65.50000      0.51962 3612000.3  0.905  1      1  0.813  0.000000 4685142682711156200000000.000000  0.000000  0.000000 
  3.21455   2.23008   0.77670     65.70000      0.51962 3191943.0  0.905  1      1  0.602  0.000000 4685142682711156200000000.000000  0.000000  0.000000 
  3.25324   2.21908   0.78900     65.90000      0.51962 4054192.8  0.905  1      1  0.421  0.000000 4685142682711156200000000.000000  0.000000  0.000000 
  4.27550   0.96846   2.38812     66.10000      0.51962 2395250.3  0.905  1      1  1.231  0.000000 4685142682711156200000000.000000  0.000000  0.000000 
  3.27861   2.04844   6.02425     66.30000      0.51962 2406865.8  0.893  1      1  1.265  0.000000 4685142682711156200000000.000000  0.000000  0.000000 
  3.30748   2.02556   6.06263     66.50000      0.51962 2574715.0  0.893  1      1  1.080  0.000000 4685142682711156200000000.000000  0.000000  0.000000 
  3.29932   2.03217   6.07126     66.70000      0.51962 3636284.3  0.893  1      1  0.624  0.000000 4685142682711156200000000.000000  0.000000  0.000000 
  1.82353   1.37695   1.09345     66.90000      0.51962 3982957.8  0.893  1      1  0.507  0.000000 4685142682711156200000000.000000  0.000000  0.000000 
  3.32059   2.03725   6.08012     67.10000      0.51962 4426146.0  0.893  1      1  0.582  0.000000 4685142682711156200000000.000000  0.000000  0.000000 
  3.74869   0.49841   2.76430     67.30000      0.51962 5339489.0  0.893  1      1  0.490  0.000000 4685142682711156200000000.000000  0.000000  0.000000 
  3.75431   0.49844   2.75966     67.50000      0.51962 5255246.0  0.893  1      1  0.590  0.000000 4685142682711156200000000.000000  0.000000  0.000000 
  0.17536   1.10189   1.77299     67.70000      0.51962 4160611.5  0.893  1      1  0.707  0.000000 4685142682711156200000000.000000  0.000000  0.000000 
  4.97595   1.77135   2.05459     67.90000      0.51962 2517303.5  0.893  1      1  1.473  0.000000 4685142682711156200000000.000000  0.000000  0.000000 
  4.97779   1.83962   2.07921     68.10000      0.51962 2880572.3  0.893  1      1  1.524  0.000000 4685142682711156200000000.000000  0.000000  0.000000 
  1.83921   1.28989   1.06441     68.30000      0.51962 2904984.5  0.893  1      1  0.679  0.000000 4685142682711156200000000.000000  0.000000  0.000000 
  3.89166   0.58471   5.73418     68.50000      0.51962 2401757.3  0.893  1      1  1.319  0.000000 4685142682711156200000000.000000  0.000000  0.000000 
  3.91497   0.59873   2.57731     68.70000      0.51962 3704170.5  0.893  1      1  0.596  0.000000 4685142682711156200000000.000000  0.000000  0.000000 
  3.26551   2.07475   5.93605     68.90000      0.51962 4025768.3  0.893  1      1  0.451  0.000000 4685142682711156200000000.000000  0.000000  0.000000 
  5.01734   1.86930   3.68811     69.10000      0.51962 3884272.0  0.893  1      1  0.639  0.000000 4685142682711156200000000.000000  0.000000  0.000000 
  3.26355   2.09744   5.93720     69.30000      0.51962 4203652.0  0.893  1      1  0.699  0.000000 4685142682711156200000000.000000  0.000000  0.000000 
  3.24004   2.09973   5.94254     69.50000      0.51962 4782944.0  0.893  1      1  0.483  0.000000 4685142682711156200000000.000000  0.000000  0.000000 
  3.84886   0.61368   2.61823     69.70000      0.51962 4633340.5  0.893  1      1  0.664  0.000000 4685142682711156200000000.000000  0.000000  0.000000 
  3.88033   0.58907   2.58823     69.90000      0.51962 2828104.5  0.893  1      1  0.728  0.000000 4685142682711156200000000.000000  0.000000  0.000000 
  3.25680   2.05740   5.97857     70.10000      0.51962 2613382.0  0.893  1      1  1.241  0.000000 4685142682711156200000000.000000  0.000000  0.000000 
  3.27091   2.03220   6.05552     70.30000      0.51962 2415719.8  0.893  1      1  1.406  0.000000 4685142682711156200000000.000000  0.000000  0.000000 
  3.27599   2.05266   6.07267     70.50000      0.51962 3863734.0  0.893  1      1  0.718  0.000000 4685142682711156200000000.000000  0.000000  0.000000 
  3.27218   2.05780   6.06510     70.70000      0.51962 4367966.0  0.893  1      1  0.570  0.000000 4685142682711156200000000.000000  0.000000  0.000000 
  3.70688   0.51157   2.77367     70.90000      0.51962 4461206.5  0.893  1      1  0.467  0.000000 4685142682711156200000000.000000  0.000000  0.000000 
  3.70198   0.51175   2.78186     71.10000      0.51962 4737465.0  0.893  1      1  0.575  0.000000 4685142682711156200000000.000000  0.000000  0.000000 
  4.95099   1.74487   5.20870     71.30000      0.51962 4144811.5  0.893  1      1  0.533  0.000000 4685142682711156200000000.000000  0.000000  0.000000 
  4.95160   1.74981   5.20324     71.50000      0.51962 3019297.8  0.893  1      1  0.605  0.000000 4685142682711156200000000.000000  0.000000  0.000000 
  5.61702   2.11030   4.62754     71.70000      0.51962 2619989.3  0.810  1      1  1.546  0.000000 4685142682711156200000000.000000  0.000000  0.000000 
  0.97911   1.50524   0.56618     71.90000      0.51962 2782044.8  0.881  1      1  0.539  0.000000 4685142682711156200000000.000000  0.000000  0.000000 
  5.74241   2.13845   4.78931     72.10000      0.51962 3885941.0  0.881  1      1  0.451  0.000000 4685142682711156200000000.000000  0.000000  0.000000 
  2.61074   1.00478   3.06162     72.30000      0.51962 4234848.0  0.881  1      1  0.415  0.000000 4685142682711156200000000.000000  0.000000  0.000000 
  4.16635   1.64007   5.70224     72.50000      0.51962 3796425.3  0.881  1      1  0.583  0.000000 4685142682711156200000000.000000  0.000000  0.000000 
  1.02987   1.49637   0.58884     72.70000      0.51962 4164984.3  0.881  1      1  0.698  0.000000 4685142682711156200000000.000000  0.000000  0.000000 
  5.60211   0.58534   1.72730     72.90000      0.51962 3689137.5  0.881  1      1  0.561  0.000000 4685142682711156200000000.000000  0.000000  0.000000 
  5.61202   0.59153   1.70028     73.10000      0.51962 4501261.0  0.881  1      1  0.698  0.000000 4685142682711156200000000.000000  0.000000  0.000000 
  5.76936   2.15471   4.80145     73.30000      0.51962 4703196.0  0.881  1      1  0.659  0.000000 4685142682711156200000000.000000  0.000000  0.000000 
  4.14008   1.64502   5.70102     73.50000      0.51962 4581818.5  0.881  1      1  0.481  0.000000 4685142682711156200000000.000000  0.000000  0.000000 
  2.58645   0.99688   3.06709     73.70000      0.51962 4185957.8  0.881  1      1  0.929  0.000000 4685142682711156200000000.000000  0.000000  0.000000 
  5.70540   2.13193   0.06680     73.90000      0.51962 3649864.5  0.881  1      1  0.606  0.000000 4685142682711156200000000.000000  0.000000  0.000000 
  5.68392   2.11637   0.06291     74.10000      0.51962 3486008.3  0.881  1      1  0.710  0.000000 4685142682711156200000000.000000  0.000000  0.000000 
  5.65506   2.10397   3.16900     74.30000      0.51962 2252107.0  0.881  1      1  1.809  0.000000 4685142682711156200000000.000000  0.000000  0.000000 
  5.63340   2.11317   4.62988     74.50000      0.51962 4220569.5  0.750  1      1  0.677  0.000000 4685142682711156200000000.000000  0.000000  0.000000 
  5.81044   0.55534   1.42508     74.70000      0.51962 4529227.5  0.750  1      1  0.666  0.000000 4685142682711156200000000.000000  0.000000  0.000000 
  5.81932   0.55514   1.42632     74.90000      0.51962 3356836.5  0.750  1      1  0.661  0.000000 4685142682711156200000000.000000  0.000000  0.000000 
  0.03506   0.79096   3.29449     75.10000      0.51962 2568992.8  0.881  1      1  1.397  0.000000 4685142682711156200000000.000000  0.000000  0.000000 
  3.16368   2.34599   6.12418     75.30000      0.51962 3116546.8  0.881  1      1  0.761  0.000000 4685142682711156200000000.000000  0.000000  0.000000 
  4.85779   1.70058   5.48702     75.50000      0.51962 3403765.3  0.881  1      1  0.817  0.000000 4685142682711156200000000.000000  0.000000  0.000000 
  4.86465   1.70477   5.48433     75.70000      0.51962 3526016.8  0.881  1      1  0.647  0.000000 4685142682711156200000000.000000  0.000000  0.000000 
  4.86770   1.70064   5.50171     75.90000      0.51962 4063414.8  0.881  1      1  0.610  0.000000 4685142682711156200000000.000000  0.000000  0.000000 
  0.02478   0.79087   1.75612     76.10000      0.51962 4330361.0  0.881  1      1  0.553  0.000000 4685142682711156200000000.000000  0.000000  0.000000 
  0.28627   2.34916   4.89986     76.30000      0.51962 4137585.3  0.881  1      1  0.464  0.000000 4685142682711156200000000.000000  0.000000  0.000000 
  0.28329   2.35038   4.90231     76.50000      0.51962 2806950.5  0.881  1      1  0.693  0.000000 4685142682711156200000000.000000  0.000000  0.000000 
  1.73640   1.43849   5.50247     76.70000      0.51962 2243610.8  0.881  1      1  1.925  0.000000 4685142682711156200000000.000000  0.000000  0.000000 
  1.01507   1.51153   0.57894     76.90000      0.51962 2495664.8  0.202  1      1  1.824  0.000000 4685142682711156200000000.000000  0.000000  0.000000 
  1.29866   2.60859   4.85374     77.10000      0.51962 2208220.5  0.000  1      1  2.141  0.000000 4685142682711156200000000.000000  0.000000  0.000000 
  0.21958   0.73849   0.91565     77.30000      0.51962 2371519.5  0.012  1      1  2.373  0.000000 4685142682711156200000000.000000  0.000000  0.000000 
  3.42531   2.00524   6.22903     77.50000      0.51962 2307447.3  0.893  1      1  1.416  0.000000 4685142682711156200000000.000000  0.000000  0.000000 
  0.20189   0.72908   0.71784     77.70000      0.51962 1466144.3  0.000  3      1  2.466  0.000000 4685142682711156200000000.000000  0.000000  0.000000 
  3.26809   0.73660   3.05164     77.90000      0.51962 1836889.1  0.881  1      1  1.887  0.000000 4685142682711156200000000.000000  0.000000  0.000000 
  4.77020   1.67644   5.47835     78.10000      0.51962 1686333.3  0.881  1      1  2.397  0.000000 4685142682711156200000000.000000  0.000000  0.000000 
  3.19635   2.05454   5.96237     78.30000      0.51962 2455555.0  0.881  1      1  1.470  0.000000 4685142682711156200000000.000000  0.000000  0.000000 
  3.18605   2.08626   5.96273     78.50000      0.51962 2826022.8  0.881  1      1  1.161  0.000000 4685142682711156200000000.000000  0.000000  0.000000 
  4.47474   2.87161   0.29785     78.70000      0.51962 1688673.8  0.774  1      1  1.374  0.000000 4685142682711156200000000.000000  0.000000  0.000000 
  3.29912   2.11191   5.96950     78.90000      0.51962 1800770.1  0.893  1      1  1.655  0.000000 4685142682711156200000000.000000  0.000000  0.000000 
  0.27434   2.24024   4.53445     79.10000      0.51962 1853694.5  0.000  1      1  2.063  0.000000 4685142682711156200000000.000000  0.000000  0.000000 
  3.58927   1.25962   5.19799     79.30000      0.51962 2352840.3  0.929  1      1  0.823  0.000000 4685142682711156200000000.000000  0.000000  0.000000 
  3.58662   1.25838   5.28954     79.50000      0.51962 1707377.3  0.929  1      1  1.147  0.000000 4685142682711156200000000.000000  0.000000  0.000000 
  4.37272   2.18761   6.27569     79.70000      0.51962 1356985.8  0.000  1      1  2.207  0.000000 4685142682711156200000000.000000  0.000000  0.000000 
  0.50596   0.79944   1.52183     79.90000      0.51962 3110981.0  0.881  1      1  0.689  0.000000 4685142682711156200000000.000000  0.000000  0.000000 
  0.51086   0.79798   1.51536     80.10000      0.51962 3261414.8  0.881  1      1  0.663  0.000000 4685142682711156200000000.000000  0.000000  0.000000 
  0.51291   0.80399   1.51677     80.30000      0.51962 2476281.5  0.881  1      1  1.782  0.000000 4685142682711156200000000.000000  0.000000  0.000000 
  1.10097   1.72814   6.12746     80.50000      0.51962 2556842.5  0.881  1      1  0.925  0.000000 4685142682711156200000000.000000  0.000000  0.000000 
  4.78550   2.44099   5.89419     80.70000      0.51962 2526331.0  0.952  1      1  1.175  0.000000 4685142682711156200000000.000000  0.000000  0.000000 
  0.37372   1.81410   4.04697     80.90000      0.51962 4396801.5  0.952  1      1  0.577  0.000000 4685142682711156200000000.000000  0.000000  0.000000 
  0.37651   1.80821   4.04357     81.10000      0.51962 4607606.5  0.952  1      1  0.632  0.000000 4685142682711156200000000.000000  0.000000  0.000000 
  0.36881   1.81289   4.04423     81.30000      0.51962 5109720.0  0.952  1      1  0.554  0.000000 4685142682711156200000000.000000  0.000000  0.000000 
  0.37839   1.81702   4.04749     81.50000      0.51962 4837040.0  0.952  1      1  0.618  0.000000 4685142682711156200000000.000000  0.000000  0.000000 
  3.52154   1.31650   5.37471     81.70000      0.51962 4959986.0  0.952  1      1  0.513  0.000000 4685142682711156200000000.000000  0.000000  0.000000 
  3.51238   1.31090   5.38072     81.90000      0.51962 4994682.0  0.952  1      1  0.586  0.000000 4685142682711156200000000.000000  0.000000  0.000000 
  3.51666   1.29830   5.37243     82.10000      0.51962 5102586.5  0.952  1      1  0.793  0.000000 4685142682711156200000000.000000  0.000000  0.000000 
  3.51649   1.28734   5.36226     82.30000      0.51962 5013409.0  0.952  1      1  0.856  0.000000 4685142682711156200000000.000000  0.000000  0.000000 
  3.50501   1.27937   5.35890     82.50000      0.51962 4812539.5  0.952  1      1  0.611  0.000000 4685142682711156200000000.000000  0.000000  0.000000 
  3.49765   1.28166   5.35720     82.70000      0.51962 5125505.0  0.952  1      1  0.615  0.000000 4685142682711156200000000.000000  0.000000  0.000000 
  3.49846   1.28325   5.35785     82.90000      0.51962 4417508.0  0.952  1      1  0.403  0.000000 4685142682711156200000000.000000  0.000000  0.000000 
  2.23206   2.04966   5.03803     83.10000      0.51962 2208132.3  0.810  1      1  1.363  0.000000 4685142682711156200000000.000000  0.000000  0.000000 
  2.23136   2.04049   5.03030     83.30000      0.51962 2860927.0  0.810  1      1  1.355  0.000000 4685142682711156200000000.000000  0.000000  0.000000 
  4.45439   0.52458   2.39707     83.50000      0.51962 2705741.5  0.917  1      1  0.750  0.000000 4685142682711156200000000.000000  0.000000  0.000000 
  0.50415   1.20659   3.51376     83.70000      0.51962 3202023.0  0.917  1      1  0.690  0.000000 4685142682711156200000000.000000  0.000000  0.000000 
  4.50734   0.50877   2.36500     83.90000      0.51962 3429954.0  0.917  1      1  0.642  0.000000 4685142682711156200000000.000000  0.000000  0.000000 
  3.66186   1.92168   5.90622     84.10000      0.51962 4177834.0  0.917  1      1  0.695  0.000000 4685142682711156200000000.000000  0.000000  0.000000 
  3.66123   1.92812   5.91687     84.30000      0.51962 4093977.8  0.917  1      1  0.588  0.000000 4685142682711156200000000.000000  0.000000  0.000000 
  5.38590   1.90756   0.39162     84.50000      0.51962 2292245.8  0.917  1      1  1.020  0.000000 4685142682711156200000000.000000  0.000000  0.000000 
  3.71591   2.01334   5.97404     84.70000      0.51962 2795980.3  0.917  1      1  1.132  0.000000 4685142682711156200000000.000000  0.000000  0.000000 
  3.73385   2.02365   5.98528     84.90000      0.51962 1971951.0  0.917  1      1  1.461  0.000000 4685142682711156200000000.000000  0.000000  0.000000 
  5.34977   2.16526   4.93291     85.10000      0.51962 2107853.3  0.917  1      1  0.952  0.000000 4685142682711156200000000.000000  0.000000  0.000000 
  5.25780   2.16465   3.32374     85.30000      0.51962 2080747.3  0.917  1      1  1.709  0.000000 4685142682711156200000000.000000  0.000000  0.000000 
  4.89238   0.61242   1.86668     85.50000      0.51962 2674473.3  0.917  1      1  1.188  0.000000 4685142682711156200000000.000000  0.000000  0.000000 
  3.55851   1.74551   2.54586     85.70000      0.51962 2699560.3  0.012  2      1  1.688  0.000000 4685142682711156200000000.000000  0.000000  0.000000 
  0.41279   1.39324   3.73005     85.90000      0.51962 2647719.0  0.917  1      1  1.012  0.000000 4685142682711156200000000.000000  0.000000  0.000000 
  3.55874   1.74697   5.67852     86.10000      0.51962 1986767.4  0.917  1      1  1.151  0.000000 4685142682711156200000000.000000  0.000000  0.000000 
  2.32717   0.93071   2.08901     86.30000      0.51962 2019456.6  0.417  2      1  1.385  0.000000 4685142682711156200000000.000000  0.000000  0.000000 
  2.06140   2.57373   5.67099     86.50000      0.51962 2995123.0  0.881  1      1  0.739  0.000000 4685142682711156200000000.000000  0.000000  0.000000 
  1.02637   1.24524   0.49220     86.70000      0.51962 3972314.0  0.881  1      1  0.604  0.000000 4685142682711156200000000.000000  0.000000  0.000000 
  5.90304   2.03835   3.51160     86.90000      0.51962 4270537.0  0.881  1      1  0.475  0.000000 4685142682711156200000000.000000  0.000000  0.000000 
  1.01800   1.23896   0.49533     87.10000      0.51962 3323796.0  0.881  1      1  0.822  0.000000 4685142682711156200000000.000000  0.000000  0.000000 
  2.99947   2.11563   5.54939     87.30000      0.51962 3175235.0  0.000  2      1  1.928  0.000000 4685142682711156200000000.000000  0.000000  0.000000 
  3.67633   1.15635   5.13962     87.50000      0.51962 2925480.5  0.917  1      1  1.100  0.000000 4685142682711156200000000.000000  0.000000  0.000000 
  0.53640   2.00253   1.14814     87.70000      0.51962 2770820.3  0.917  1      1  1.665  0.000000 4685142682711156200000000.000000  0.000000  0.000000 
  5.44737   1.20096   1.10160     87.90000      0.51962 3309012.5  0.917  1      1  0.969  0.000000 4685142682711156200000000.000000  0.000000  0.000000 
  0.85454   0.55407   1.05425     88.10000      0.51962 3252917.8  0.881  1      1  1.668  0.000000 4685142682711156200000000.000000  0.000000  0.000000 
  0.85126   0.55784   4.19222     88.30000      0.51962 4243653.5  0.881  1      1  0.518  0.000000 4685142682711156200000000.000000  0.000000  0.000000 
  4.00950   2.61107   5.19034     88.50000      0.51962 2986313.0  0.881  1      1  1.019  0.000000 4685142682711156200000000.000000  0.000000  0.000000 
  0.87948   0.51519   5.82254     88.70000      0.51962 3071241.8  0.881  1      1  1.101  0.000000 4685142682711156200000000.000000  0.000000  0.000000 
  5.19047   1.35754   4.24649     88.90000      0.51962 3597781.0  0.881  1      1  1.015  0.000000 4685142682711156200000000.000000  0.000000  0.000000 
  5.19837   1.36013   4.24352     89.10000      0.51962 3250127.5  0.881  1      1  0.748  0.000000 4685142682711156200000000.000000  0.000000  0.000000 
  1.39087   2.66712   5.10095     89.30000      0.51962 2594799.0  0.881  1      1  0.768  0.000000 4685142682711156200000000.000000  0.000000  0.000000 
  0.23446   2.09430   1.25772     89.50000      0.51962 2809993.0  0.000  3      1  1.655  0.000000 4685142682711156200000000.000000  0.000000  0.000000 
  3.31469   2.35356   4.34707     89.70000      0.51962 1751624.6  0.012  1      1  2.430  0.000000 4685142682711156200000000.000000  0.000000  0.000000 
  0.58780   0.56711   4.27487     89.90000      0.51962 2932847.5  0.762  1      1  0.677  0.000000 4685142682711156200000000.000000  0.000000  0.000000 
  3.96210   2.61818   1.96222     90.10000      0.51962 2931367.8  0.929  1      1  0.466  0.000000 4685142682711156200000000.000000  0.000000  0.000000 
  0.82741   0.52430   4.30275     90.30000      0.51962 4464641.0  0.929  1      1  0.439  0.000000 4685142682711156200000000.000000  0.000000  0.000000 
  0.84418   0.52172   1.13752     90.50000      0.51962 4770906.5  0.929  1      1  0.570  0.000000 4685142682711156200000000.000000  0.000000  0.000000 
  0.86541   0.51325   4.25858     90.70000      0.51962 5031066.5  0.929  1      1  0.815  0.000000 4685142682711156200000000.000000  0.000000  0.000000 
  0.85958   0.51392   4.26554     90.90000      0.51962 4439655.5  0.929  1      1  1.004  0.000000 4685142682711156200000000.000000  0.000000  0.000000 
  2.04974   1.76474   0.51144     91.10000      0.51962 3981240.5  0.929  1      1  1.090  0.000000 4685142682711156200000000.000000  0.000000  0.000000 
  5.19261   1.38794   1.05042     91.30000      0.51962 4216914.0  0.929  1      1  0.841  0.000000 4685142682711156200000000.000000  0.000000  0.000000 
  2.04672   1.75532   0.51676     91.50000      0.51962 3514092.8  0.929  1      1  0.683  0.000000 4685142682711156200000000.000000  0.000000  0.000000 
  2.04406   1.77865   0.49582     91.70000      0.51962 1625600.9  0.929  1      1  1.950  0.000000 4685142682711156200000000.000000  0.000000  0.000000 
  5.25630   2.19647   1.77170     91.90000      0.51962 2049196.6  0.762  1      1  2.135  0.000000 4685142682711156200000000.000000  0.000000  0.000000 
  5.23766   2.19524   1.77780     92.10000      0.51962 2725715.0  0.762  1      1  1.400  0.000000 4685142682711156200000000.000000  0.000000  0.000000 
  3.53656   1.73336   2.50560     92.30000      0.51962 3351103.0  0.762  1      1  0.685  0.000000 4685142682711156200000000.000000  0.000000  0.000000 
  0.38071   1.39607   3.76987     92.50000      0.51962 2030717.6  0.762  1      1  1.770  0.000000 4685142682711156200000000.000000  0.000000  0.000000 
  6.04344   1.26958   0.93018     92.70000      0.51962 1880655.9  0.786  1      1  1.918  0.000000 4685142682711156200000000.000000  0.000000  0.000000 
  6.03353   1.27559   0.92659     92.90000      0.51962 2374827.3  0.786  1      1  0.802  0.000000 4685142682711156200000000.000000  0.000000  0.000000 
  2.97583   0.45460   2.87947     93.10000      0.51962 1749641.0  0.952  1      1  1.711  0.000000 4685142682711156200000000.000000  0.000000  0.000000 
  6.14350   2.67740   3.45683     93.30000      0.51962 3457855.8  0.952  1      1  0.566  0.000000 4685142682711156200000000.000000  0.000000  0.000000 
  3.06775   0.46444   2.76366     93.50000      0.51962 3437804.0  0.952  1      1  0.937  0.000000 4685142682711156200000000.000000  0.000000  0.000000 
  3.11396   0.46022   2.72636     93.70000      0.51962 4238148.5  0.952  1      1  0.663  0.000000 4685142682711156200000000.000000  0.000000  0.000000 
  4.31678   1.74881   3.58043     93.90000      0.51962 4656856.5  0.952  1      1  0.471  0.000000 4685142682711156200000000.000000  0.000000  0.000000 
  4.30896   1.74831   3.58768     94.10000      0.51962 4610063.5  0.952  1      1  0.618  0.000000 4685142682711156200000000.000000  0.000000  0.000000 
  4.30175   1.75058   3.57510     94.30000      0.51962 3238022.5  0.952  1      1  1.122  0.000000 4685142682711156200000000.000000  0.000000  0.000000 
  1.58826   1.50903   0.42117     94.50000      0.51962 2750271.8  0.881  1      1  1.316  0.000000 4685142682711156200000000.000000  0.000000  0.000000 
  4.72916   1.63110   5.86843     94.70000      0.51962 3659377.5  0.881  1      1  0.850  0.000000 4685142682711156200000000.000000  0.000000  0.000000 
  4.73766   1.61367   5.87725     94.90000      0.51962 3484052.3  0.881  1      1  0.694  0.000000 4685142682711156200000000.000000  0.000000  0.000000 
  3.18640   1.16581   3.09765     95.10000      0.51962 3396628.3  0.881  1      1  0.761  0.000000 4685142682711156200000000.000000  0.000000  0.000000 
  6.21825   0.40282   0.10139     95.30000      0.51962 2350605.5  0.881  1      1  1.273  0.000000 4685142682711156200000000.000000  0.000000  0.000000 
  5.94883   0.37726   0.36689     95.50000      0.51962 2486435.3  0.881  1      1  0.849  0.000000 4685142682711156200000000.000000  0.000000  0.000000 
  1.90880   1.54030   0.56219     95.70000      0.51962 2129093.8  0.881  1      1  1.407  0.000000 4685142682711156200000000.000000  0.000000  0.000000 
  3.42488   2.59107   6.23285     95.90000      0.51962 2997805.3  0.881  1      1  0.903  0.000000 4685142682711156200000000.000000  0.000000  0.000000 
  3.42250   2.58986   6.23520     96.10000      0.51962 2706299.3  0.881  1      1  1.411  0.000000 4685142682711156200000000.000000  0.000000  0.000000 
  3.33826   1.18647   2.94548     96.30000      0.51962 2439618.3  0.881  1      1  1.562  0.000000 4685142682711156200000000.000000  0.000000  0.000000 
  1.68804   1.39654   0.39759     96.50000      0.51962 2551801.0  0.881  1      1  1.486  0.000000 4685142682711156200000000.000000  0.000000  0.000000 
  0.34610   0.53397   6.26659     96.70000      0.51962 2246237.3  0.881  1      1  1.715  0.000000 4685142682711156200000000.000000  0.000000  0.000000 
  4.94493   1.68075   4.33203     96.90000      0.51962 2199855.8  0.881  1      1  0.913  0.000000 4685142682711156200000000.000000  0.000000  0.000000 
  1.79492   1.46349   0.39070     97.10000      0.51962 2244714.5  0.881  1      1  1.403  0.000000 4685142682711156200000000.000000  0.000000  0.000000 
  2.97432   1.81526   0.69891     97.30000      0.51962 2844425.5  0.821  1      1  1.015  0.000000 4685142682711156200000000.000000  0.000000  0.000000 
  4.52291   1.68115   2.72087     97.50000      0.51962 2303975.0  0.869  1      1  1.849  0.000000 4685142682711156200000000.000000  0.000000  0.000000 
  3.00544   1.16396   3.01604     97.70000      0.51962 3011293.0  0.869  1      1  0.889  0.000000 4685142682711156200000000.000000  0.000000  0.000000 
  2.99880   1.80688   0.71239     97.90000      0.51962 2600404.0  0.940  1      1  1.581  0.000000 4685142682711156200000000.000000  0.000000  0.000000 
  3.01086   1.80937   0.71246     98.10000      0.51962 2551891.0  0.940  1      1  1.441  0.000000 4685142682711156200000000.000000  0.000000  0.000000 
  5.40832   0.90727   1.20839     98.30000      0.51962 2479992.5  0.048  1      1  1.915  0.000000 4685142682711156200000000.000000  0.000000  0.000000 
  2.66574   2.09985   0.83283     98.50000      0.51962 2684647.3  0.881  1      1  1.357  0.000000 4685142682711156200000000.000000  0.000000  0.000000 
  3.70270   0.88056   5.45250     98.70000      0.51962 2820810.3  0.881  1      1  1.839  0.000000 4685142682711156200000000.000000  0.000000  0.000000 
  6.09961   2.65781   3.86429     98.90000      0.51962 2727417.5  0.917  1      1  1.213  0.000000 4685142682711156200000000.000000  0.000000  0.000000 
  6.07428   2.67358   3.83906     99.10000      0.51962 2925622.0  0.917  1      1  1.084  0.000000 4685142682711156200000000.000000  0.000000  0.000000 
  6.05876   2.69378   3.83121     99.30000      0.51962 3100735.3  0.917  1      1  0.968  0.000000 4685142682711156200000000.000000  0.000000  0.000000 
  6.06248   2.70429   3.82369     99.50000      0.51962 2560571.0  0.917  1      1  1.462  0.000000 4685142682711156200000000.000000  0.000000  0.000000 
  0.73417   2.86406   4.15502     99.70000      0.51962 3189935.8  0.917  1      1  0.608  0.000000 4685142682711156200000000.000000  0.000000  0.000000 
  3.86695   0.28340   2.12470     99.90000      0.51962 3199394.8  0.917  1      1  0.742  0.000000 4685142682711156200000000.000000  0.000000  0.000000 
  1.30373   1.33903   6.13210    100.10000      0.51962 1893998.6  0.917  1      1  1.506  0.000000 4685142682711156200000000.000000  0.000000  0.000000 
  5.11801   1.37738   1.01818    100.30000      0.51962 2291144.0  0.905  1      1  0.883  0.000000 4685142682711156200000000.000000  0.000000  0.000000 
  0.28622   2.10966   4.47963    100.50000      0.51962 3976972.5  0.905  1      1  0.518  0.000000 4685142682711156200000000.000000  0.000000  0.000000 
  0.71728   0.57851   1.20153    100.70000      0.51962 5178640.5  0.905  1      1  0.754  0.000000 4685142682711156200000000.000000  0.000000  0.000000 
  1.97413   1.76853   0.55185    100.90000      0.51962 4395324.0  0.905  1      1  0.583  0.000000 4685142682711156200000000.000000  0.000000  0.000000 
  5.12179   1.37237   1.01573    101.10000      0.51962 3960014.8  0.905  1      1  0.758  0.000000 4685142682711156200000000.000000  0.000000  0.000000 
  1.98525   1.77294   0.56376    101.30000      0.51962 3657619.5  0.905  1      1  0.717  0.000000 4685142682711156200000000.000000  0.000000  0.000000 
  5.11806   1.35768   1.01815    101.50000      0.51962 3229195.8  0.905  1      1  0.728  0.000000 4685142682711156200000000.000000  0.000000  0.000000 
  1.00892   2.55159   4.21787    101.70000      0.51962 2410920.0  0.798  1      1  1.392  0.000000 4685142682711156200000000.000000  0.000000  0.000000 
  2.99611   1.83940   5.76580    101.90000      0.51962 2517736.0  0.798  1      1  0.944  0.000000 4685142682711156200000000.000000  0.000000  0.000000 
  4.11721   0.58924   2.09276    102.10000      0.51962 2251833.8  0.798  1      1  1.115  0.000000 4685142682711156200000000.000000  0.000000  0.000000 
  2.95210   1.85878   5.73152    102.30000      0.51962 2351385.8  0.798  1      1  1.930  0.000000 4685142682711156200000000.000000  0.000000  0.000000 
  2.22642   1.57109   0.04622    102.50000      0.51962 2510440.3  0.881  1      1  0.891  0.000000 4685142682711156200000000.000000  0.000000  0.000000 
  5.30157   1.74158   4.63826    102.70000      0.51962 1988335.9  0.869  1      1  1.715  0.000000 4685142682711156200000000.000000  0.000000  0.000000 
  6.08775   2.87694   5.78391    102.90000      0.51962 2510684.5  0.000  1      1  1.763  0.000000 4685142682711156200000000.000000  0.000000  0.000000 
  0.61477   1.67178   0.13647    103.10000      0.51962 1922250.0  0.869  1      1  1.755  0.000000 4685142682711156200000000.000000  0.000000  0.000000 
  0.98242   0.47667   3.07155    103.30000      0.51962 2170133.0  0.000  2      1  2.183  0.000000 4685142682711156200000000.000000  0.000000  0.000000 
  4.42237   1.16080   5.64114    103.50000      0.51962 2799806.5  0.869  1      1  0.859  0.000000 4685142682711156200000000.000000  0.000000  0.000000 
  4.44240   1.16029   5.63049    103.70000      0.51962 2214898.8  0.869  1      1  0.984  0.000000 4685142682711156200000000.000000  0.000000  0.000000 
  5.97344   1.22844   0.60304    103.90000      0.51962 2102882.8  0.095  1      1  1.601  0.000000 4685142682711156200000000.000000  0.000000  0.000000 
  6.15486   1.29178   0.56697    104.10000      0.51962 3659557.0  0.881  1      1  0.530  0.000000 4685142682711156200000000.000000  0.000000  0.000000 
  6.15528   1.29188   0.56008    104.30000      0.51962 4188529.5  0.881  1      1  0.681  0.000000 4685142682711156200000000.000000  0.000000  0.000000 
  4.15384   0.61843   2.09559    104.50000      0.51962 3264377.8  0.881  1      1  1.116  0.000000 4685142682711156200000000.000000  0.000000  0.000000 
  4.78530   1.95790   2.68034    104.70000      0.51962 2201889.5  0.238  2      1  1.239  0.000000 4685142682711156200000000.000000  0.000000  0.000000 
  4.13783   1.44455   5.76143    104.90000      0.51962 1934720.8  0.869  1      1  1.310  0.000000 4685142682711156200000000.000000  0.000000  0.000000 
  5.96957   0.55979   1.27625    105.10000      0.51962 2215241.0  0.869  1      1  1.664  0.000000 4685142682711156200000000.000000  0.000000  0.000000 
  4.06143   2.52092   0.46295    105.30000      0.51962 2538720.3  0.881  1      1  1.790  0.000000 4685142682711156200000000.000000  0.000000  0.000000 
  0.91973   0.61278   1.10844    105.50000      0.51962 3012297.3  0.881  1      1  0.921  0.000000 4685142682711156200000000.000000  0.000000  0.000000 
  0.37758   2.11271   4.41745    105.70000      0.51962 4018371.0  0.881  1      1  0.809  0.000000 4685142682711156200000000.000000  0.000000  0.000000 
  0.38543   2.12185   4.42802    105.90000      0.51962 4821015.5  0.881  1      1  0.712  0.000000 4685142682711156200000000.000000  0.000000  0.000000 
  0.39268   2.14062   4.43196    106.10000      0.51962 4096046.5  0.881  1      1  0.394  0.000000 4685142682711156200000000.000000  0.000000  0.000000 
  4.78782   2.10255   3.46399    106.30000      0.51962 2160158.0  0.905  1      1  1.608  0.000000 4685142682711156200000000.000000  0.000000  0.000000 
  3.04999   1.84402   5.72947    106.50000      0.51962 3328995.0  0.905  1      1  0.890  0.000000 4685142682711156200000000.000000  0.000000  0.000000 
  3.04582   1.84802   5.73002    106.70000      0.51962 4589769.0  0.905  1      1  0.597  0.000000 4685142682711156200000000.000000  0.000000  0.000000 
  3.05489   1.85417   5.71714    106.90000      0.51962 4887611.5  0.905  1      1  0.728  0.000000 4685142682711156200000000.000000  0.000000  0.000000 
  3.07399   1.85662   5.72513    107.10000      0.51962 4214517.5  0.905  1      1  0.636  0.000000 4685142682711156200000000.000000  0.000000  0.000000 
  4.23150   0.61711   2.06407    107.30000      0.51962 4118405.5  0.905  1      1  0.554  0.000000 4685142682711156200000000.000000  0.000000  0.000000 
  4.25453   0.61038   5.18375    107.50000      0.51962 4166477.5  0.905  1      1  0.812  0.000000 4685142682711156200000000.000000  0.000000  0.000000 
  3.09259   1.83302   5.74060    107.70000      0.51962 4377551.0  0.905  1      1  0.496  0.000000 4685142682711156200000000.000000  0.000000  0.000000 
  6.26289   1.31659   3.67741    107.90000      0.51962 3578353.3  0.905  1      1  0.880  0.000000 4685142682711156200000000.000000  0.000000  0.000000 
  0.02139   1.31035   3.64294    108.10000      0.51962 3235835.5  0.905  1      1  1.010  0.000000 4685142682711156200000000.000000  0.000000  0.000000 
  3.16443   1.85964   5.78452    108.30000      0.51962 3772781.0  0.905  1      1  0.580  0.000000 4685142682711156200000000.000000  0.000000  0.000000 
  0.13032   1.98177   4.21501    108.50000      0.51962 1809921.8  0.881  1      1  2.107  0.000000 4685142682711156200000000.000000  0.000000  0.000000 
  1.90234   2.01641   0.44191    108.70000      0.51962 2205448.3  0.881  1      1  1.048  0.000000 4685142682711156200000000.000000  0.000000  0.000000 
  1.02871   0.59921   2.33685    108.90000      0.51962 2446149.8  0.881  1      1  0.948  0.000000 4685142682711156200000000.000000  0.000000  0.000000 
  5.03194   1.15139   1.11853    109.10000      0.51962 3853267.8  0.881  1      1  0.566  0.000000 4685142682711156200000000.000000  0.000000  0.000000 
  1.00753   0.59303   3.92287    109.30000      0.51962 2140164.3  0.881  1      1  1.659  0.000000 4685142682711156200000000.000000  0.000000  0.000000 
  4.55009   1.26726   4.72980    109.50000      0.51962 2631550.3  0.881  1      1  0.956  0.000000 4685142682711156200000000.000000  0.000000  0.000000 
  4.55113   1.28821   4.72151    109.70000      0.51962 2833124.5  0.881  1      1  0.848  0.000000 4685142682711156200000000.000000  0.000000  0.000000 
  5.29772   0.60793   1.48470      0.00000      0.69282 3219248.5  0.762  1      1  0.878  0.000000 4685142682711156200000000.000000  0.000000  0.000000 
  5.29045   0.61021   1.49419      0.20000      0.69282 2676695.8  0.762  1      1  0.835  0.000000 4685142682711156200000000.000000  0.000000  0.000000 
  0.64966   2.41922   4.47413      0.40000      0.69282 2382961.8  0.940  1      1  1.263  0.000000 4685142682711156200000000.000000  0.000000  0.000000 
  0.63008   2.42900   4.45701      0.60000      0.69282 2971940.5  0.940  1      1  0.627  0.000000 4685142682711156200000000.000000  0.000000  0.000000 
  3.77195   0.71259   4.96392      0.80000      0.69282 2391130.5  0.940  1      1  0.691  0.000000 4685142682711156200000000.000000  0.000000  0.000000 
  0.62832   2.39901   6.03687      1.00000      0.69282 2411934.5  0.940  1      1  0.987  0.000000 4685142682711156200000000.000000  0.000000  0.000000 
  4.08980   2.30193   4.91452      1.20000      0.69282 2027845.9  0.940  1      1  1.555  0.000000 4685142682711156200000000.000000  0.000000  0.000000 
  0.95468   0.32941   4.75182      1.40000      0.69282 2627840.8  0.881  1      1  0.827  0.000000 4685142682711156200000000.000000  0.000000  0.000000 
  5.69622   1.58587   4.39041      1.60000      0.69282 3634217.3  0.881  1      1  0.682  0.000000 4685142682711156200000000.000000  0.000000  0.000000 
  0.66797   0.89834   4.71391      1.80000      0.69282 1747725.0  0.000  3      1  2.306  0.000000 4685142682711156200000000.000000  0.000000  0.000000 
  4.10209   2.72629   1.57294      2.00000      0.69282 2194574.3  0.881  1      1  1.446  0.000000 4685142682711156200000000.000000  0.000000  0.000000 
  0.92140   0.42193   4.73841      2.20000      0.69282 2641542.3  0.881  1      1  1.044  0.000000 4685142682711156200000000.000000  0.000000  0.000000 
  2.40241   1.74379   0.83874      2.40000      0.69282 2892449.0  0.881  1      1  0.612  0.000000 4685142682711156200000000.000000  0.000000  0.000000 
  0.65411   2.40350   6.04270      2.60000      0.69282 3213005.5  0.881  1      1  0.730  0.000000 4685142682711156200000000.000000  0.000000  0.000000 
  5.53976   1.45891   0.73298      2.80000      0.69282 3133346.8  0.881  1      1  0.641  0.000000 4685142682711156200000000.000000  0.000000  0.000000 
  5.53841   1.48332   3.87177      3.00000      0.69282 3556901.5  0.881  1      1  0.513  0.000000 4685142682711156200000000.000000  0.000000  0.000000 
  5.54354   1.47437   3.85795      3.20000      0.69282 2861679.0  0.881  1      1  0.458  0.000000 4685142682711156200000000.000000  0.000000  0.000000 
  4.07686   2.28287   0.19918      3.40000      0.69282 2354269.0  0.881  1      1  1.517  0.000000 4685142682711156200000000.000000  0.000000  0.000000 
  2.37577   1.75072   0.84344      3.60000      0.69282 2577683.3  0.881  1      1  0.526  0.000000 4685142682711156200000000.000000  0.000000  0.000000 
  4.09557   2.74655   6.26535      3.80000      0.69282 3246638.0  0.881  1      1  0.865  0.000000 4685142682711156200000000.000000  0.000000  0.000000 
  4.09519   2.74738   6.26677      4.00000      0.69282 3088573.5  0.881  1      1  1.092  0.000000 4685142682711156200000000.000000  0.000000  0.000000 
  3.64203   2.76230   1.14049      4.20000      0.69282 3099026.0  0.940  1      1  0.749  0.000000 4685142682711156200000000.000000  0.000000  0.000000 
  0.95695   1.93405   0.14864      4.40000      0.69282 2665330.5  0.940  1      1  0.793  0.000000 4685142682711156200000000.000000  0.000000  0.000000 
  4.09430   2.73306   1.52751      4.60000      0.69282 4586247.0  0.940  1      1  0.640  0.000000 4685142682711156200000000.000000  0.000000  0.000000 
  4.07902   2.72653   1.51487      4.80000      0.69282 5235326.0  0.940  1      1  0.838  0.000000 4685142682711156200000000.000000  0.000000  0.000000 
  4.05604   2.72305   1.49428      5.00000      0.69282 5394893.0  0.940  1      1  0.699  0.000000 4685142682711156200000000.000000  0.000000  0.000000 
  0.99124   1.97758   0.04296      5.20000      0.69282 5318665.5  0.940  1      1  0.761  0.000000 4685142682711156200000000.000000  0.000000  0.000000 
  5.68247   1.62022   4.30684      5.40000      0.69282 3877069.3  0.940  1      1  0.902  0.000000 4685142682711156200000000.000000  0.000000  0.000000 
  2.53139   1.39308   1.98105      5.60000      0.69282 2886902.0  0.940  1      1  1.434  0.000000 4685142682711156200000000.000000  0.000000  0.000000 
  0.54258   0.44726   0.45319      5.80000      0.69282 2575761.0  0.940  1      1  1.616  0.000000 4685142682711156200000000.000000  0.000000  0.000000 
  0.81513   0.40161   4.88827      6.00000      0.69282 2373444.0  0.940  1      1  1.642  0.000000 4685142682711156200000000.000000  0.000000  0.000000 
  2.50378   1.38849   1.97460      6.20000      0.69282 2214692.8  0.940  1      1  1.487  0.000000 4685142682711156200000000.000000  0.000000  0.000000 
  1.72874   1.31326   6.14362      6.40000      0.69282 2792825.0  0.917  1      1  1.501  0.000000 4685142682711156200000000.000000  0.000000  0.000000 
  3.27130   1.70708   2.88340      6.60000      0.69282 3419973.3  0.917  1      1  0.636  0.000000 4685142682711156200000000.000000  0.000000  0.000000 
  3.26879   1.69883   2.89915      6.80000      0.69282 4080480.0  0.917  1      1  0.468  0.000000 4685142682711156200000000.000000  0.000000  0.000000 
  3.27210   1.69889   6.04232      7.00000      0.69282 4738523.0  0.917  1      1  0.567  0.000000 4685142682711156200000000.000000  0.000000  0.000000 
  3.26377   1.69543   2.88980      7.20000      0.69282 3160468.0  0.917  1      1  0.829  0.000000 4685142682711156200000000.000000  0.000000  0.000000 
  0.16745   1.32651   5.01114      7.40000      0.69282 1977319.6  0.060  1      1  1.811  0.000000 4685142682711156200000000.000000  0.000000  0.000000 
  5.73396   1.50556   4.16366      7.60000      0.69282 2354108.3  0.881  1      1  1.340  0.000000 4685142682711156200000000.000000  0.000000  0.000000 
  4.21226   2.57578   0.12269      7.80000      0.69282 2268673.5  0.881  1      1  1.659  0.000000 4685142682711156200000000.000000  0.000000  0.000000 
  5.68236   1.52652   4.14240      8.00000      0.69282 2640829.0  0.881  1      1  1.692  0.000000 4685142682711156200000000.000000  0.000000  0.000000 
  2.55156   1.61409   0.57695      8.20000      0.69282 2859547.3  0.881  1      1  1.572  0.000000 4685142682711156200000000.000000  0.000000  0.000000 
  2.55569   1.62512   0.57004      8.40000      0.69282 2578004.5  0.881  1      1  1.588  0.000000 4685142682711156200000000.000000  0.000000  0.000000 
  2.93687   0.81317   2.82100      8.60000      0.69282 2153672.0  0.929  1      1  1.561  0.000000 4685142682711156200000000.000000  0.000000  0.000000 
  6.10327   2.31130   3.48425      8.80000      0.69282 2691896.8  0.929  1      1  1.745  0.000000 4685142682711156200000000.000000  0.000000  0.000000 
  6.09225   2.31314   0.34344      9.00000      0.69282 2889964.0  0.929  1      1  1.064  0.000000 4685142682711156200000000.000000  0.000000  0.000000 
  6.10172   2.31765   0.34927      9.20000      0.69282 3485557.3  0.929  1      1  0.800  0.000000 4685142682711156200000000.000000  0.000000  0.000000 
  6.10749   2.32077   0.34961      9.40000      0.69282 3687884.0  0.929  1      1  0.701  0.000000 4685142682711156200000000.000000  0.000000  0.000000 
  2.94009   0.81772   2.81591      9.60000      0.69282 2511323.0  0.929  1      1  0.964  0.000000 4685142682711156200000000.000000  0.000000  0.000000 
  2.90459   0.80118   2.84117      9.80000      0.69282 2708688.0  0.929  1      1  1.161  0.000000 4685142682711156200000000.000000  0.000000  0.000000 
  2.89072   0.78993   2.86516     10.00000      0.69282 3071944.0  0.929  1      1  0.777  0.000000 4685142682711156200000000.000000  0.000000  0.000000 
  2.84649   0.77982   2.90040     10.20000      0.69282 2951161.5  0.929  1      1  0.739  0.000000 4685142682711156200000000.000000  0.000000  0.000000 
  4.24309   1.75129   5.48692     10.40000      0.69282 2688367.8  0.929  1      1  0.851  0.000000 4685142682711156200000000.000000  0.000000  0.000000 
  1.12812   1.37139   3.92858     10.60000      0.69282 2645842.5  0.929  1      1  0.936  0.000000 4685142682711156200000000.000000  0.000000  0.000000 
  1.10729   1.39336   0.78597     10.80000      0.69282 2816678.3  0.929  1      1  1.117  0.000000 4685142682711156200000000.000000  0.000000  0.000000 
  4.24191   1.73456   5.49929     11.00000      0.69282 3126829.3  0.929  1      1  1.005  0.000000 4685142682711156200000000.000000  0.000000  0.000000 
  1.05228   1.44502   0.80088     11.20000      0.69282 3533149.5  0.929  1      1  1.140  0.000000 4685142682711156200000000.000000  0.000000  0.000000 
  4.17514   1.67780   5.47304     11.40000      0.69282 4025925.0  0.929  1      1  0.491  0.000000 4685142682711156200000000.000000  0.000000  0.000000 
  2.71917   0.77477   2.99197     11.60000      0.69282 4178776.8  0.929  1      1  0.883  0.000000 4685142682711156200000000.000000  0.000000  0.000000 
  1.04789   1.46969   0.80551     11.80000      0.69282 4046201.0  0.929  1      1  0.635  0.000000 4685142682711156200000000.000000  0.000000  0.000000 
  2.74012   0.76517   2.98424     12.00000      0.69282 3968566.0  0.929  1      1  0.675  0.000000 4685142682711156200000000.000000  0.000000  0.000000 
  1.07636   1.46259   3.95820     12.20000      0.69282 3116178.3  0.929  1      1  1.060  0.000000 4685142682711156200000000.000000  0.000000  0.000000 
  1.76427   1.52274   6.08382     12.40000      0.69282 2427207.8  0.917  1      1  1.762  0.000000 4685142682711156200000000.000000  0.000000  0.000000 
  4.24704   1.70161   5.45509     12.60000      0.69282 2548378.5  0.929  1      1  1.709  0.000000 4685142682711156200000000.000000  0.000000  0.000000 
  1.75106   1.50471   6.07581     12.80000      0.69282 2448522.5  0.917  1      1  1.437  0.000000 4685142682711156200000000.000000  0.000000  0.000000 
  1.76051   1.50879   6.08784     13.00000      0.69282 2572918.3  0.917  1      1  1.969  0.000000 4685142682711156200000000.000000  0.000000  0.000000 
  3.42237   1.66611   6.23989     13.20000      0.69282 2684404.3  0.917  1      1  1.738  0.000000 4685142682711156200000000.000000  0.000000  0.000000 
  1.85538   1.53357   3.04135     13.40000      0.69282 3425693.3  0.917  1      1  0.481  0.000000 4685142682711156200000000.000000  0.000000  0.000000 
  1.84805   1.52832   3.04295     13.60000      0.69282 3700549.0  0.917  1      1  0.742  0.000000 4685142682711156200000000.000000  0.000000  0.000000 
  1.85124   1.51404   3.04976     13.80000      0.69282 3180557.5  0.917  1      1  0.700  0.000000 4685142682711156200000000.000000  0.000000  0.000000 
  5.94065   2.41267   3.31309     14.00000      0.69282 2758984.5  0.929  1      1  0.920  0.000000 4685142682711156200000000.000000  0.000000  0.000000 
  2.80275   0.73094   2.97456     14.20000      0.69282 3957505.3  0.929  1      1  0.500  0.000000 4685142682711156200000000.000000  0.000000  0.000000 
  1.10690   1.46393   0.83156     14.40000      0.69282 4242194.5  0.929  1      1  0.620  0.000000 4685142682711156200000000.000000  0.000000  0.000000 
  3.41930   1.62108   6.03639     14.60000      0.69282 3326158.0  0.940  1      1  1.181  0.000000 4685142682711156200000000.000000  0.000000  0.000000 
  1.85159   1.36104   6.23325     14.80000      0.69282 3228756.0  0.940  1      1  0.663  0.000000 4685142682711156200000000.000000  0.000000  0.000000 
  3.42017   1.61339   6.10181     15.00000      0.69282 4813590.5  0.940  1      1  0.572  0.000000 4685142682711156200000000.000000  0.000000  0.000000 
  3.43149   1.60154   6.09967     15.20000      0.69282 5246479.5  0.940  1      1  0.552  0.000000 4685142682711156200000000.000000  0.000000  0.000000 
  3.45427   1.58143   6.07390     15.40000      0.69282 4830702.0  0.940  1      1  0.731  0.000000 4685142682711156200000000.000000  0.000000  0.000000 
  3.46654   1.57364   6.06480     15.60000      0.69282 5747936.5  0.940  1      1  0.586  0.000000 4685142682711156200000000.000000  0.000000  0.000000 
  3.46487   1.58151   6.06192     15.80000      0.69282 5912878.0  0.940  1      1  0.647  0.000000 4685142682711156200000000.000000  0.000000  0.000000 
  3.45865   1.58602   6.05918     16.00000      0.69282 5824739.0  0.940  1      1  0.565  0.000000 4685142682711156200000000.000000  0.000000  0.000000 
  3.44436   1.60743   6.05684     16.20000      0.69282 4925835.5  0.940  1      1  0.700  0.000000 4685142682711156200000000.000000  0.000000  0.000000 
  3.42205   1.62544   6.06916     16.40000      0.69282 4689160.5  0.940  1      1  0.561  0.000000 4685142682711156200000000.000000  0.000000  0.000000 
  3.42575   1.62587   6.06822     16.60000      0.69282 4690546.0  0.940  1      1  0.474  0.000000 4685142682711156200000000.000000  0.000000  0.000000 
  4.74553   0.23603   1.82541     16.80000      0.69282 5090819.0  0.940  1      1  0.497  0.000000 4685142682711156200000000.000000  0.000000  0.000000 
  4.72917   0.24251   1.83521     17.00000      0.69282 4712176.5  0.940  1      1  0.545  0.000000 4685142682711156200000000.000000  0.000000  0.000000 
  4.69702   0.24140   1.85986     17.20000      0.69282 4604186.0  0.940  1      1  0.743  0.000000 4685142682711156200000000.000000  0.000000  0.000000 
  4.70437   0.24259   1.84709     17.40000      0.69282 4201894.0  0.940  1      1  0.779  0.000000 4685142682711156200000000.000000  0.000000  0.000000 
  1.53253   3.02080   4.42435     17.60000      0.69282 3210248.3  0.940  1      1  1.279  0.000000 4685142682711156200000000.000000  0.000000  0.000000 
  1.42598   3.03232   4.31102     17.80000      0.69282 3875004.3  0.940  1      1  0.548  0.000000 4685142682711156200000000.000000  0.000000  0.000000 
  1.82640   1.46796   6.24754     18.00000      0.69282 4680826.5  0.940  1      1  0.528  0.000000 4685142682711156200000000.000000  0.000000  0.000000 
  1.83370   1.47033   3.11130     18.20000      0.69282 4810773.0  0.940  1      1  0.635  0.000000 4685142682711156200000000.000000  0.000000  0.000000 
  1.82876   1.46190   3.11127     18.40000      0.69282 4608953.5  0.940  1      1  0.720  0.000000 4685142682711156200000000.000000  0.000000  0.000000 
  1.82540   1.47148   6.26553     18.60000      0.69282 4004952.3  0.940  1      1  0.476  0.000000 4685142682711156200000000.000000  0.000000  0.000000 
  3.39234   1.58695   6.19069     18.80000      0.69282 4902431.5  0.940  1      1  0.624  0.000000 4685142682711156200000000.000000  0.000000  0.000000 
  1.80412   1.48157   3.12492     19.00000      0.69282 5181043.5  0.940  1      1  0.545  0.000000 4685142682711156200000000.000000  0.000000  0.000000 
  1.78995   1.47870   3.12635     19.20000      0.69282 4974283.0  0.940  1      1  0.473  0.000000 4685142682711156200000000.000000  0.000000  0.000000 
  1.79748   1.47424   3.12568     19.40000      0.69282 4959700.0  0.940  1      1  0.614  0.000000 4685142682711156200000000.000000  0.000000  0.000000 
  3.36087   1.59163   3.05096     19.60000      0.69282 3640120.8  0.940  1      1  0.511  0.000000 4685142682711156200000000.000000  0.000000  0.000000 
  3.36230   1.60960   3.05696     19.80000      0.69282 3204386.5  0.940  1      1  1.046  0.000000 4685142682711156200000000.000000  0.000000  0.000000 
  1.79180   1.50556   3.10199     20.00000      0.69282 4404879.0  0.940  1      1  0.460  0.000000 4685142682711156200000000.000000  0.000000  0.000000 
  1.78743   1.50652   3.09913     20.20000      0.69282 5147314.0  0.940  1      1  0.643  0.000000 4685142682711156200000000.000000  0.000000  0.000000 
  1.78928   1.51296   3.10057     20.40000      0.69282 4906416.5  0.940  1      1  0.430  0.000000 4685142682711156200000000.000000  0.000000  0.000000 
  1.25099   3.05490   4.16963     20.60000      0.69282 3015924.8  0.940  1      1  0.681  0.000000 4685142682711156200000000.000000  0.000000  0.000000 
  1.20226   3.04513   4.12272     20.80000      0.69282 2762375.5  0.940  1      1  1.129  0.000000 4685142682711156200000000.000000  0.000000  0.000000 
  3.34775   1.61477   6.18934     21.00000      0.69282 4124772.0  0.940  1      1  0.493  0.000000 4685142682711156200000000.000000  0.000000  0.000000 
  1.78706   1.46967   3.12013     21.20000      0.69282 3847551.0  0.940  1      1  0.585  0.000000 4685142682711156200000000.000000  0.000000  0.000000 
  1.79186   1.46523   6.25989     21.40000      0.69282 3237189.3  0.940  1      1  0.816  0.000000 4685142682711156200000000.000000  0.000000  0.000000 
  1.11591   3.05281   5.60881     21.60000      0.69282 2876496.8  0.940  1      1  1.185  0.000000 4685142682711156200000000.000000  0.000000  0.000000 
  4.00271   1.88284   5.49350     21.80000      0.69282 2733084.3  0.917  1      1  1.336  0.000000 4685142682711156200000000.000000  0.000000  0.000000 
  5.89814   2.31183   0.46098     22.00000      0.69282 3080090.0  0.917  1      1  0.779  0.000000 4685142682711156200000000.000000  0.000000  0.000000 
  5.91536   2.29138   0.51004     22.20000      0.69282 3008829.0  0.917  1      1  0.619  0.000000 4685142682711156200000000.000000  0.000000  0.000000 
  3.97934   1.94943   5.48907     22.40000      0.69282 3112372.3  0.917  1      1  0.588  0.000000 4685142682711156200000000.000000  0.000000  0.000000 
  3.97728   1.95448   5.48696     22.60000      0.69282 2716829.0  0.917  1      1  1.120  0.000000 4685142682711156200000000.000000  0.000000  0.000000 
  3.24962   3.09147   1.45250     22.80000      0.69282 3970019.8  0.940  1      1  0.929  0.000000 4685142682711156200000000.000000  0.000000  0.000000 
  3.27117   3.09407   6.18776     23.00000      0.69282 4650919.0  0.940  1      1  0.535  0.000000 4685142682711156200000000.000000  0.000000  0.000000 
  3.24684   3.09759   1.45941     23.20000      0.69282 5029538.5  0.940  1      1  0.550  0.000000 4685142682711156200000000.000000  0.000000  0.000000 
  2.93220   3.09861   5.86001     23.40000      0.69282 5076335.0  0.940  1      1  0.486  0.000000 4685142682711156200000000.000000  0.000000  0.000000 
  1.78506   1.54623   3.18352     23.60000      0.69282 5555611.5  0.940  1      1  0.460  0.000000 4685142682711156200000000.000000  0.000000  0.000000 
  4.92695   1.59765   4.66559     23.80000      0.69282 4582203.0  0.940  1      1  0.509  0.000000 4685142682711156200000000.000000  0.000000  0.000000 
  2.82979   3.07989   5.75716     24.00000      0.69282 3501129.0  0.940  1      1  0.657  0.000000 4685142682711156200000000.000000  0.000000  0.000000 
  4.04894   1.11751   2.39558     24.20000      0.69282 3203734.8  0.940  1      1  1.209  0.000000 4685142682711156200000000.000000  0.000000  0.000000 
  4.07432   1.13553   5.52443     24.40000      0.69282 2809038.3  0.940  1      1  2.046  0.000000 4685142682711156200000000.000000  0.000000  0.000000 
  1.81417   1.54999   3.17483     24.60000      0.69282 4787334.0  0.940  1      1  0.412  0.000000 4685142682711156200000000.000000  0.000000  0.000000 
  1.82844   1.54850   3.18374     24.80000      0.69282 5424714.0  0.940  1      1  0.528  0.000000 4685142682711156200000000.000000  0.000000  0.000000 
  1.81975   1.54349   3.18767     25.00000      0.69282 3004398.0  0.940  1      1  1.370  0.000000 4685142682711156200000000.000000  0.000000  0.000000 
  2.89824   2.31156   2.15884     25.20000      0.69282 4138510.3  0.940  1      1  0.652  0.000000 4685142682711156200000000.000000  0.000000  0.000000 
  4.06105   1.15762   5.52858     25.40000      0.69282 4447411.5  0.940  1      1  0.608  0.000000 4685142682711156200000000.000000  0.000000  0.000000 
  4.07511   1.18588   5.52174     25.60000      0.69282 3919342.5  0.940  1      1  0.596  0.000000 4685142682711156200000000.000000  0.000000  0.000000 
  4.08480   1.18868   5.51971     25.80000      0.69282 3688856.0  0.940  1      1  0.565  0.000000 4685142682711156200000000.000000  0.000000  0.000000 
  2.17941   0.88964   3.62531     26.00000      0.69282 2447699.0  0.940  1      1  1.108  0.000000 4685142682711156200000000.000000  0.000000  0.000000 
  0.51509   3.00682   5.08390     26.20000      0.69282 3417810.8  0.917  1      1  0.556  0.000000 4685142682711156200000000.000000  0.000000  0.000000 
  3.28442   1.69750   6.23617     26.40000      0.69282 4347488.5  0.917  1      1  0.363  0.000000 4685142682711156200000000.000000  0.000000  0.000000 
  1.71849   1.52521   4.58631     26.60000      0.69282 3701289.0  0.917  1      1  0.638  0.000000 4685142682711156200000000.000000  0.000000  0.000000 
  1.73414   1.52272   4.59841     26.80000      0.69282 2646457.0  0.917  1      1  1.394  0.000000 4685142682711156200000000.000000  0.000000  0.000000 
  4.85480   1.56169   4.78012     27.00000      0.69282 2309062.0  0.917  1      1  1.290  0.000000 4685142682711156200000000.000000  0.000000  0.000000 
  4.04755   1.21312   5.57807     27.20000      0.69282 2889991.0  0.881  1      1  0.813  0.000000 4685142682711156200000000.000000  0.000000  0.000000 
  2.87662   2.39161   2.10497     27.40000      0.69282 2141829.0  0.881  1      1  1.007  0.000000 4685142682711156200000000.000000  0.000000  0.000000 
  2.46881   2.03652   0.73945     27.60000      0.69282 2265001.0  0.881  1      1  1.030  0.000000 4685142682711156200000000.000000  0.000000  0.000000 
  3.65791   0.90980   5.30323     27.80000      0.69282 2165458.3  0.881  1      1  1.265  0.000000 4685142682711156200000000.000000  0.000000  0.000000 
  5.67358   3.03055   4.00385     28.00000      0.69282 2680406.8  0.917  1      1  0.718  0.000000 4685142682711156200000000.000000  0.000000  0.000000 
  3.61929   0.92208   5.32630     28.20000      0.69282 2759958.3  0.869  1      1  1.570  0.000000 4685142682711156200000000.000000  0.000000  0.000000 
  3.60263   0.92440   5.32303     28.40000      0.69282 2201653.3  0.869  1      1  1.112  0.000000 4685142682711156200000000.000000  0.000000  0.000000 
  6.26170   1.61460   3.83110     28.60000      0.69282 2096032.8  0.000  2      1  1.989  0.000000 4685142682711156200000000.000000  0.000000  0.000000 
  0.07307   1.44839   4.64780     28.80000      0.69282 2256530.8  0.905  1      1  1.458  0.000000 4685142682711156200000000.000000  0.000000  0.000000 
  5.79352   3.02396   4.14900     29.00000      0.69282 2721608.3  0.905  1      1  1.733  0.000000 4685142682711156200000000.000000  0.000000  0.000000 
  5.56016   1.92634   0.39531     29.20000      0.69282 3263345.3  0.940  1      1  0.663  0.000000 4685142682711156200000000.000000  0.000000  0.000000 
  2.41023   1.22166   2.74410     29.40000      0.69282 3660152.8  0.940  1      1  0.639  0.000000 4685142682711156200000000.000000  0.000000  0.000000 
  5.52914   1.90636   0.40215     29.60000      0.69282 3153408.5  0.940  1      1  0.777  0.000000 4685142682711156200000000.000000  0.000000  0.000000 
  5.50746   1.89584   0.39629     29.80000      0.69282 2922079.0  0.940  1      1  0.658  0.000000 4685142682711156200000000.000000  0.000000  0.000000 
  0.66998   1.16236   3.46197     30.00000      0.69282 3650624.5  0.940  1      1  0.623  0.000000 4685142682711156200000000.000000  0.000000  0.000000 
  2.37536   1.28381   2.71010     30.20000      0.69282 4466929.0  0.940  1      1  0.636  0.000000 4685142682711156200000000.000000  0.000000  0.000000 
  5.51732   1.86440   3.57088     30.40000      0.69282 4827214.5  0.940  1      1  0.569  0.000000 4685142682711156200000000.000000  0.000000  0.000000 
  5.50622   1.87290   5.13496     30.60000      0.69282 4340534.5  0.940  1      1  0.653  0.000000 4685142682711156200000000.000000  0.000000  0.000000 
  0.65879   1.17411   0.32653     30.80000      0.69282 4691306.5  0.940  1      1  0.597  0.000000 4685142682711156200000000.000000  0.000000  0.000000 
  5.49447   1.87933   5.12102     31.00000      0.69282 4791381.0  0.940  1      1  0.751  0.000000 4685142682711156200000000.000000  0.000000  0.000000 
  0.64468   1.17938   0.33293     31.20000      0.69282 4890120.0  0.940  1      1  0.569  0.000000 4685142682711156200000000.000000  0.000000  0.000000 
  5.48131   1.88033   5.11576     31.40000      0.69282 5031481.0  0.940  1      1  0.462  0.000000 4685142682711156200000000.000000  0.000000  0.000000 
  3.77535   1.94558   5.94732     31.60000      0.69282 5341600.0  0.940  1      1  0.531  0.000000 4685142682711156200000000.000000  0.000000  0.000000 
  2.32246   1.25927   2.75335     31.80000      0.69282 5373837.0  0.940  1      1  0.522  0.000000 4685142682711156200000000.000000  0.000000  0.000000 
  1.41907   2.65033   5.43823     32.00000      0.69282 4668794.5  0.940  1      1  0.505  0.000000 4685142682711156200000000.000000  0.000000  0.000000 
  0.66067   1.21626   0.34727     32.20000      0.69282 4060729.0  0.940  1      1  0.587  0.000000 4685142682711156200000000.000000  0.000000  0.000000 
  5.51333   1.89885   0.39478     32.40000      0.69282 3076474.8  0.940  1      1  0.522  0.000000 4685142682711156200000000.000000  0.000000  0.000000 
  2.36683   1.25043   2.74441     32.60000      0.69282 2285493.8  0.940  1      1  1.006  0.000000 4685142682711156200000000.000000  0.000000  0.000000 
  5.44810   1.94864   3.63903     32.80000      0.69282 3496016.8  0.940  1      1  0.773  0.000000 4685142682711156200000000.000000  0.000000  0.000000 
  5.45311   1.94528   3.63537     33.00000      0.69282 4160974.5  0.940  1      1  0.445  0.000000 4685142682711156200000000.000000  0.000000  0.000000 
  0.55306   1.11327   0.41902     33.20000      0.69282 4212588.0  0.940  1      1  0.532  0.000000 4685142682711156200000000.000000  0.000000  0.000000 
  2.37697   1.29423   2.71748     33.40000      0.69282 2719725.0  0.940  1      1  1.974  0.000000 4685142682711156200000000.000000  0.000000  0.000000 
  3.83677   1.96745   5.97624     33.60000      0.69282 3751262.8  0.940  1      1  0.809  0.000000 4685142682711156200000000.000000  0.000000  0.000000 
  4.52685   0.48609   2.52286     33.80000      0.69282 3949626.8  0.940  1      1  0.511  0.000000 4685142682711156200000000.000000  0.000000  0.000000 
  2.39924   1.30093   2.73429     34.00000      0.69282 4104880.0  0.940  1      1  0.624  0.000000 4685142682711156200000000.000000  0.000000  0.000000 
  5.52860   1.85464   5.11821     34.20000      0.69282 3146886.0  0.940  1      1  0.771  0.000000 4685142682711156200000000.000000  0.000000  0.000000 
  4.53697   0.49400   2.50962     34.40000      0.69282 3264443.3  0.940  1      1  0.754  0.000000 4685142682711156200000000.000000  0.000000  0.000000 
  4.51744   0.48577   2.53621     34.60000      0.69282 3912063.0  0.940  1      1  0.654  0.000000 4685142682711156200000000.000000  0.000000  0.000000 
  2.40134   1.30274   2.73913     34.80000      0.69282 3862217.5  0.940  1      1  0.711  0.000000 4685142682711156200000000.000000  0.000000  0.000000 
  0.71970   1.18518   0.29988     35.00000      0.69282 3232393.3  0.940  1      1  0.562  0.000000 4685142682711156200000000.000000  0.000000  0.000000 
  3.76067   1.05654   5.35706     35.20000      0.69282 3449777.3  0.881  1      1  0.995  0.000000 4685142682711156200000000.000000  0.000000  0.000000 
  0.72938   1.18611   0.30544     35.40000      0.69282 2753113.5  0.940  1      1  1.594  0.000000 4685142682711156200000000.000000  0.000000  0.000000 
  1.37785   2.64558   5.29404     35.60000      0.69282 3555522.0  0.940  1      1  0.617  0.000000 4685142682711156200000000.000000  0.000000  0.000000 
  2.41842   1.29431   2.72141     35.80000      0.69282 3045994.5  0.940  1      1  0.862  0.000000 4685142682711156200000000.000000  0.000000  0.000000 
  3.76783   2.02358   5.95398     36.00000      0.69282 3265115.5  0.940  1      1  0.709  0.000000 4685142682711156200000000.000000  0.000000  0.000000 
  0.62494   1.11923   0.32793     36.20000      0.69282 4028834.8  0.940  1      1  0.500  0.000000 4685142682711156200000000.000000  0.000000  0.000000 
  0.60216   1.11683   0.35131     36.40000      0.69282 3265638.0  0.940  1      1  0.911  0.000000 4685142682711156200000000.000000  0.000000  0.000000 
  0.57760   1.12821   0.34220     36.60000      0.69282 3015349.3  0.940  1      1  1.449  0.000000 4685142682711156200000000.000000  0.000000  0.000000 
  0.56726   1.14211   0.32729     36.80000      0.69282 3201269.5  0.940  1      1  0.970  0.000000 4685142682711156200000000.000000  0.000000  0.000000 
  0.56482   1.15434   0.32911     37.00000      0.69282 3018433.5  0.940  1      1  0.875  0.000000 4685142682711156200000000.000000  0.000000  0.000000 
  3.71881   1.99387   5.93386     37.20000      0.69282 1853627.8  0.940  1      1  1.377  0.000000 4685142682711156200000000.000000  0.000000  0.000000 
  0.67406   1.19774   0.33061     37.40000      0.69282 2813897.3  0.940  1      1  0.612  0.000000 4685142682711156200000000.000000  0.000000  0.000000 
  5.50835   1.88815   5.10733     37.60000      0.69282 3901152.0  0.940  1      1  0.566  0.000000 4685142682711156200000000.000000  0.000000  0.000000 
  0.66660   1.19651   0.34252     37.80000      0.69282 3928724.5  0.940  1      1  0.520  0.000000 4685142682711156200000000.000000  0.000000  0.000000 
  5.50812   1.89290   5.11535     38.00000      0.69282 2963383.3  0.940  1      1  0.833  0.000000 4685142682711156200000000.000000  0.000000  0.000000 
  5.51036   1.90863   3.60196     38.20000      0.69282 2757517.3  0.940  1      1  0.879  0.000000 4685142682711156200000000.000000  0.000000  0.000000 
  5.50054   1.89785   3.61202     38.40000      0.69282 3578181.0  0.940  1      1  0.439  0.000000 4685142682711156200000000.000000  0.000000  0.000000 
  5.48606   1.89379   3.61059     38.60000      0.69282 4384669.0  0.940  1      1  0.611  0.000000 4685142682711156200000000.000000  0.000000  0.000000 
  0.61311   1.12176   0.35420     38.80000      0.69282 4995686.5  0.940  1      1  0.518  0.000000 4685142682711156200000000.000000  0.000000  0.000000 
  3.76009   2.02004   5.93293     39.00000      0.69282 4709401.5  0.940  1      1  0.552  0.000000 4685142682711156200000000.000000  0.000000  0.000000 
  5.49435   1.87496   5.17823     39.20000      0.69282 3624826.5  0.940  1      1  0.501  0.000000 4685142682711156200000000.000000  0.000000  0.000000 
  0.84075   2.14643   5.98276     39.40000      0.69282 2983007.5  0.810  1      1  1.716  0.000000 4685142682711156200000000.000000  0.000000  0.000000 
  1.35607   0.65581   4.29107     39.60000      0.69282 2020004.1  0.810  1      1  1.561  0.000000 4685142682711156200000000.000000  0.000000  0.000000 
  1.57171   1.07547   5.51469     39.80000      0.69282 1969079.0  0.762  1      1  1.538  0.000000 4685142682711156200000000.000000  0.000000  0.000000 
  3.57169   0.87929   2.49263     40.00000      0.69282 2239552.5  0.762  1      1  0.831  0.000000 4685142682711156200000000.000000  0.000000  0.000000 
  2.66782   2.22525   5.65176     40.20000      0.69282 2326241.0  0.762  1      1  1.299  0.000000 4685142682711156200000000.000000  0.000000  0.000000 
  5.48092   3.09570   1.29642     40.40000      0.69282 2512527.8  0.881  1      1  0.973  0.000000 4685142682711156200000000.000000  0.000000  0.000000 
  4.18639   1.56869   0.04458     40.60000      0.69282 3952084.8  0.881  1      1  0.446  0.000000 4685142682711156200000000.000000  0.000000  0.000000 
  4.19476   1.56336   0.04377     40.80000      0.69282 4132852.5  0.881  1      1  0.549  0.000000 4685142682711156200000000.000000  0.000000  0.000000 
  4.19795   1.56499   0.04470     41.00000      0.69282 4267700.5  0.881  1      1  0.530  0.000000 4685142682711156200000000.000000  0.000000  0.000000 
  2.60978   1.62493   3.13772     41.20000      0.69282 3452698.5  0.881  1      1  0.779  0.000000 4685142682711156200000000.000000  0.000000  0.000000 
  0.06166   3.04055   3.74181     41.40000      0.69282 2149096.8  0.881  1      1  1.325  0.000000 4685142682711156200000000.000000  0.000000  0.000000 
  3.30862   2.11504   0.62654     41.60000      0.69282 2148281.5  0.917  1      1  1.469  0.000000 4685142682711156200000000.000000  0.000000  0.000000 
  0.23615   1.01740   4.85097     41.80000      0.69282 2389435.0  0.571  2      1  1.299  0.000000 4685142682711156200000000.000000  0.000000  0.000000 
  0.22378   1.01461   4.87280     42.00000      0.69282 2922002.5  0.571  2      1  0.566  0.000000 4685142682711156200000000.000000  0.000000  0.000000 
  4.49733   1.02382   5.38213     42.20000      0.69282 2708886.8  0.917  1      1  1.478  0.000000 4685142682711156200000000.000000  0.000000  0.000000 
  4.50018   1.02214   5.37206     42.40000      0.69282 2828805.8  0.917  1      1  1.180  0.000000 4685142682711156200000000.000000  0.000000  0.000000 
  0.48836   2.55054   4.94848     42.60000      0.69282 2380403.0  0.071  2      1  1.727  0.000000 4685142682711156200000000.000000  0.000000  0.000000 
  2.62995   1.01052   5.36666     42.80000      0.69282 3339555.5  0.881  1      1  0.964  0.000000 4685142682711156200000000.000000  0.000000  0.000000 
  3.57256   2.29298   0.74058     43.00000      0.69282 2628631.0  0.881  1      1  1.225  0.000000 4685142682711156200000000.000000  0.000000  0.000000 
  2.59345   0.96171   5.38091     43.20000      0.69282 2453047.0  0.881  1      1  1.919  0.000000 4685142682711156200000000.000000  0.000000  0.000000 
  3.92558   0.58226   5.07213     43.40000      0.69282 3770154.8  0.881  1      1  0.688  0.000000 4685142682711156200000000.000000  0.000000  0.000000 
  3.91283   0.57476   5.09447     43.60000      0.69282 4481105.0  0.881  1      1  0.454  0.000000 4685142682711156200000000.000000  0.000000  0.000000 
  3.93381   0.55175   5.08524     43.80000      0.69282 5435799.0  0.881  1      1  0.706  0.000000 4685142682711156200000000.000000  0.000000  0.000000 
  5.83330   1.37994   0.51518     44.00000      0.69282 5147115.5  0.881  1      1  0.851  0.000000 4685142682711156200000000.000000  0.000000  0.000000 
  0.82084   2.59715   4.36387     44.20000      0.69282 4183276.8  0.881  1      1  0.545  0.000000 4685142682711156200000000.000000  0.000000  0.000000 
  0.82640   2.60061   4.37165     44.40000      0.69282 3974455.3  0.881  1      1  0.726  0.000000 4685142682711156200000000.000000  0.000000  0.000000 
  3.96150   0.54356   5.05899     44.60000      0.69282 3338279.0  0.881  1      1  0.533  0.000000 4685142682711156200000000.000000  0.000000  0.000000 
  3.98394   0.54092   5.03404     44.80000      0.69282 2674496.0  0.881  1      1  1.656  0.000000 4685142682711156200000000.000000  0.000000  0.000000 
  3.44231   2.04537   0.94787     45.00000      0.69282 2997708.0  0.881  1      1  0.460  0.000000 4685142682711156200000000.000000  0.000000  0.000000 
  0.30723   1.10438   3.76480     45.20000      0.69282 2440860.0  0.881  1      1  1.520  0.000000 4685142682711156200000000.000000  0.000000  0.000000 
  4.40962   1.00069   5.50757     45.40000      0.69282 2913175.8  0.940  1      1  0.785  0.000000 4685142682711156200000000.000000  0.000000  0.000000 
  4.40410   0.99017   5.49552     45.60000      0.69282 3794979.8  0.940  1      1  0.587  0.000000 4685142682711156200000000.000000  0.000000  0.000000 
  3.34414   2.18255   0.75171     45.80000      0.69282 3874038.5  0.940  1      1  0.540  0.000000 4685142682711156200000000.000000  0.000000  0.000000 
  0.19680   0.96546   0.81717     46.00000      0.69282 4228955.5  0.940  1      1  0.720  0.000000 4685142682711156200000000.000000  0.000000  0.000000 
  4.43852   0.97074   5.45948     46.20000      0.69282 4526746.5  0.940  1      1  0.558  0.000000 4685142682711156200000000.000000  0.000000  0.000000 
  3.34700   2.17970   0.75012     46.40000      0.69282 3607091.8  0.940  1      1  0.541  0.000000 4685142682711156200000000.000000  0.000000  0.000000 
  0.19092   0.95745   0.83450     46.60000      0.69282 3514450.8  0.940  1      1  0.688  0.000000 4685142682711156200000000.000000  0.000000  0.000000 
  3.34426   2.17852   0.73048     46.80000      0.69282 3352767.5  0.940  1      1  1.726  0.000000 4685142682711156200000000.000000  0.000000  0.000000 
  0.11173   1.00501   1.01594     47.00000      0.69282 4929873.0  0.940  1      1  0.579  0.000000 4685142682711156200000000.000000  0.000000  0.000000 
  0.09553   1.02773   1.01307     47.20000      0.69282 4418177.0  0.940  1      1  0.640  0.000000 4685142682711156200000000.000000  0.000000  0.000000 
  4.50591   1.09989   5.32672     47.40000      0.69282 4215692.0  0.940  1      1  0.790  0.000000 4685142682711156200000000.000000  0.000000  0.000000 
  4.49811   1.07993   5.30994     47.60000      0.69282 3478748.3  0.940  1      1  1.309  0.000000 4685142682711156200000000.000000  0.000000  0.000000 
  3.21439   2.12771   2.14623     47.80000      0.69282 3423090.3  0.940  1      1  2.195  0.000000 4685142682711156200000000.000000  0.000000  0.000000 
  5.38640   2.13860   3.73599     48.00000      0.69282 3282648.3  0.952  1      1  1.365  0.000000 4685142682711156200000000.000000  0.000000  0.000000 
  3.46053   2.06017   5.62362     48.20000      0.69282 3076162.0  0.952  1      1  0.774  0.000000 4685142682711156200000000.000000  0.000000  0.000000 
  5.27092   1.08484   0.91980     48.40000      0.69282 2686026.0  0.952  1      1  1.005  0.000000 4685142682711156200000000.000000  0.000000  0.000000 
  3.32781   1.00888   5.30014     48.60000      0.69282 3799713.3  0.952  1      1  0.477  0.000000 4685142682711156200000000.000000  0.000000  0.000000 
  3.31189   1.01110   5.30182     48.80000      0.69282 3960634.5  0.952  1      1  0.467  0.000000 4685142682711156200000000.000000  0.000000  0.000000 
  3.31956   1.01143   5.29199     49.00000      0.69282 4157606.0  0.952  1      1  0.542  0.000000 4685142682711156200000000.000000  0.000000  0.000000 
  5.22902   1.09969   0.93437     49.20000      0.69282 4533747.5  0.952  1      1  0.596  0.000000 4685142682711156200000000.000000  0.000000  0.000000 
  5.23607   1.08928   0.93928     49.40000      0.69282 4415666.5  0.952  1      1  0.609  0.000000 4685142682711156200000000.000000  0.000000  0.000000 
  2.09909   2.05042   0.63093     49.60000      0.69282 3117966.0  0.952  1      1  0.969  0.000000 4685142682711156200000000.000000  0.000000  0.000000 
  4.20147   2.38048   0.68661     49.80000      0.69282 2631178.3  0.952  1      1  1.736  0.000000 4685142682711156200000000.000000  0.000000  0.000000 
  1.24793   0.67800   6.20812     50.00000      0.69282 3134847.8  0.762  2      1  0.696  0.000000 4685142682711156200000000.000000  0.000000  0.000000 
  3.47014   0.19387   2.48755     50.20000      0.69282 3434004.5  0.917  1      1  0.832  0.000000 4685142682711156200000000.000000  0.000000  0.000000 
  3.53143   0.19466   2.43995     50.40000      0.69282 4297957.0  0.917  1      1  0.697  0.000000 4685142682711156200000000.000000  0.000000  0.000000 
  4.43462   1.69748   0.14609     50.60000      0.69282 4442363.0  0.917  1      1  0.485  0.000000 4685142682711156200000000.000000  0.000000  0.000000 
  4.42012   1.68696   0.13076     50.80000      0.69282 3521476.8  0.917  1      1  0.970  0.000000 4685142682711156200000000.000000  0.000000  0.000000 
  4.40770   1.68561   0.12798     51.00000      0.69282 3354177.8  0.917  1      1  0.938  0.000000 4685142682711156200000000.000000  0.000000  0.000000 
  4.40171   1.68103   0.13073     51.20000      0.69282 3106857.0  0.917  1      1  0.695  0.000000 4685142682711156200000000.000000  0.000000  0.000000 
  5.38239   1.01370   0.97022     51.40000      0.69282 2814622.0  0.952  1      1  1.160  0.000000 4685142682711156200000000.000000  0.000000  0.000000 
  3.44640   1.05933   5.35618     51.60000      0.69282 4077513.0  0.952  1      1  0.407  0.000000 4685142682711156200000000.000000  0.000000  0.000000 
  3.45613   1.05912   5.35114     51.80000      0.69282 4089274.8  0.952  1      1  0.594  0.000000 4685142682711156200000000.000000  0.000000  0.000000 
  3.44201   1.05985   5.36561     52.00000      0.69282 3550279.5  0.952  1      1  0.540  0.000000 4685142682711156200000000.000000  0.000000  0.000000 
  3.41300   1.05471   5.37283     52.20000      0.69282 4004572.3  0.952  1      1  0.586  0.000000 4685142682711156200000000.000000  0.000000  0.000000 
  3.41797   1.04188   5.38504     52.40000      0.69282 4386336.0  0.952  1      1  0.428  0.000000 4685142682711156200000000.000000  0.000000  0.000000 
  3.42557   1.03258   5.38704     52.60000      0.69282 4482384.0  0.952  1      1  0.545  0.000000 4685142682711156200000000.000000  0.000000  0.000000 
  3.43379   1.02437   5.38407     52.80000      0.69282 4760664.5  0.952  1      1  0.676  0.000000 4685142682711156200000000.000000  0.000000  0.000000 
  3.43094   1.02746   5.38450     53.00000      0.69282 4534433.5  0.952  1      1  0.665  0.000000 4685142682711156200000000.000000  0.000000  0.000000 
  3.41765   1.03762   5.38636     53.20000      0.69282 4358720.5  0.952  1      1  0.448  0.000000 4685142682711156200000000.000000  0.000000  0.000000 
  3.42215   1.04170   5.38134     53.40000      0.69282 4247263.5  0.952  1      1  0.563  0.000000 4685142682711156200000000.000000  0.000000  0.000000 
  3.42169   1.05622   5.38169     53.60000      0.69282 4471297.5  0.952  1      1  0.578  0.000000 4685142682711156200000000.000000  0.000000  0.000000 
  3.40880   1.05354   5.37920     53.80000      0.69282 4174311.5  0.952  1      1  0.852  0.000000 4685142682711156200000000.000000  0.000000  0.000000 
  3.39111   1.05489   5.38276     54.00000      0.69282 4131369.3  0.952  1      1  0.974  0.000000 4685142682711156200000000.000000  0.000000  0.000000 
  0.24473   2.07633   4.03782     54.20000      0.69282 3542452.8  0.952  1      1  0.924  0.000000 4685142682711156200000000.000000  0.000000  0.000000 
  0.23353   2.09296   4.04151     54.40000      0.69282 2125064.5  0.952  1      1  1.701  0.000000 4685142682711156200000000.000000  0.000000  0.000000 
  0.01000   2.16271   4.05161     54.60000      0.69282 2260587.3  0.952  1      1  1.821  0.000000 4685142682711156200000000.000000  0.000000  0.000000 
  2.97996   0.79212   5.48593     54.80000      0.69282 1982310.5  0.476  1      1  1.629  0.000000 4685142682711156200000000.000000  0.000000  0.000000 
  3.08460   2.26085   2.29094     55.00000      0.69282 2719175.3  0.952  1      1  1.484  0.000000 4685142682711156200000000.000000  0.000000  0.000000 
  6.23434   0.88993   0.85356     55.20000      0.69282 4157058.3  0.952  1      1  0.532  0.000000 4685142682711156200000000.000000  0.000000  0.000000 
  3.11153   2.25530   2.31070     55.40000      0.69282 3124737.8  0.952  1      1  0.965  0.000000 4685142682711156200000000.000000  0.000000  0.000000 
  6.25512   0.87033   0.83026     55.60000      0.69282 2960226.0  0.952  1      1  1.118  0.000000 4685142682711156200000000.000000  0.000000  0.000000 
  2.15898   0.99153   0.66028     55.80000      0.69282 3659358.5  0.952  1      1  0.716  0.000000 4685142682711156200000000.000000  0.000000  0.000000 
  3.14527   2.30187   5.49170     56.00000      0.69282 3790142.8  0.952  1      1  1.112  0.000000 4685142682711156200000000.000000  0.000000  0.000000 
  0.00813   0.83028   0.78507     56.20000      0.69282 4607212.5  0.952  1      1  0.949  0.000000 4685142682711156200000000.000000  0.000000  0.000000 
  0.02487   0.79629   0.77841     56.40000      0.69282 4966814.5  0.952  1      1  1.164  0.000000 4685142682711156200000000.000000  0.000000  0.000000 
  0.04394   0.76422   0.77691     56.60000      0.69282 4539224.0  0.952  1      1  1.105  0.000000 4685142682711156200000000.000000  0.000000  0.000000 
  3.19003   2.37144   2.37622     56.80000      0.69282 2715315.8  0.952  1      1  1.711  0.000000 4685142682711156200000000.000000  0.000000  0.000000 
  0.04439   0.75332   0.75198     57.00000      0.69282 3116456.5  0.952  1      1  1.208  0.000000 4685142682711156200000000.000000  0.000000  0.000000 
  4.09583   1.02131   5.70225     57.20000      0.69282 4661109.5  0.952  1      1  0.634  0.000000 4685142682711156200000000.000000  0.000000  0.000000 
  0.05442   0.79908   0.71810     57.40000      0.69282 5626436.0  0.952  1      1  0.551  0.000000 4685142682711156200000000.000000  0.000000  0.000000 
  3.20585   2.35255   0.84921     57.60000      0.69282 4904458.5  0.952  1      1  0.604  0.000000 4685142682711156200000000.000000  0.000000  0.000000 
  0.06556   0.79330   0.72759     57.80000      0.69282 3518322.5  0.952  1      1  0.956  0.000000 4685142682711156200000000.000000  0.000000  0.000000 
  3.17503   2.34204   2.37380     58.00000      0.69282 3460306.0  0.952  1      1  0.876  0.000000 4685142682711156200000000.000000  0.000000  0.000000 
  0.02034   0.81309   0.76567     58.20000      0.69282 4202617.0  0.952  1      1  0.696  0.000000 4685142682711156200000000.000000  0.000000  0.000000 
  0.03582   0.80842   0.74734     58.40000      0.69282 4895376.5  0.952  1      1  0.599  0.000000 4685142682711156200000000.000000  0.000000  0.000000 
  0.03401   0.81252   0.76557     58.60000      0.69282 3859364.3  0.952  1      1  0.892  0.000000 4685142682711156200000000.000000  0.000000  0.000000 
  3.16532   2.31439   2.35552     58.80000      0.69282 4390931.0  0.952  1      1  0.926  0.000000 4685142682711156200000000.000000  0.000000  0.000000 
  0.94684   0.83205   2.56098     59.00000      0.69282 2655275.3  0.952  1      1  1.753  0.000000 4685142682711156200000000.000000  0.000000  0.000000 
  3.29067   0.90815   5.28281     59.20000      0.69282 4097138.5  0.952  1      1  0.655  0.000000 4685142682711156200000000.000000  0.000000  0.000000 
  3.27856   0.91601   5.28696     59.40000      0.69282 4227085.0  0.952  1      1  0.576  0.000000 4685142682711156200000000.000000  0.000000  0.000000 
  2.09588   2.02285   0.73519     59.60000      0.69282 3465743.0  0.952  1      1  0.701  0.000000 4685142682711156200000000.000000  0.000000  0.000000 
  2.10126   2.00913   0.74087     59.80000      0.69282 3346769.8  0.952  1      1  0.635  0.000000 4685142682711156200000000.000000  0.000000  0.000000 
  0.16886   2.24215   4.14739     60.00000      0.69282 3722763.0  0.952  1      1  0.811  0.000000 4685142682711156200000000.000000  0.000000  0.000000 
  3.28234   0.92476   5.27715     60.20000      0.69282 4341656.5  0.952  1      1  0.664  0.000000 4685142682711156200000000.000000  0.000000  0.000000 
  3.28945   0.92167   5.28081     60.40000      0.69282 4794918.0  0.952  1      1  0.663  0.000000 4685142682711156200000000.000000  0.000000  0.000000 
  3.28458   0.90655   5.29376     60.60000      0.69282 4947511.0  0.952  1      1  0.451  0.000000 4685142682711156200000000.000000  0.000000  0.000000 
  0.14402   2.24352   4.13899     60.80000      0.69282 4137341.0  0.952  1      1  0.589  0.000000 4685142682711156200000000.000000  0.000000  0.000000 
  3.30195   0.88065   5.27585     61.00000      0.69282 3113052.5  0.952  1      1  0.507  0.000000 4685142682711156200000000.000000  0.000000  0.000000 
  3.32000   0.86884   5.26288     61.20000      0.69282 2624275.5  0.952  1      1  1.175  0.000000 4685142682711156200000000.000000  0.000000  0.000000 
  1.18314   2.99274   5.83727     61.40000      0.69282 2314852.0  0.917  1      1  1.601  0.000000 4685142682711156200000000.000000  0.000000  0.000000 
  2.68760   2.57645   0.14870     61.60000      0.69282 2788914.3  0.869  1      1  1.692  0.000000 4685142682711156200000000.000000  0.000000  0.000000 
  5.82836   0.56399   1.42564     61.80000      0.69282 3766162.8  0.869  1      1  0.699  0.000000 4685142682711156200000000.000000  0.000000  0.000000 
  5.66372   2.12890   4.61122     62.00000      0.69282 3513644.5  0.869  1      1  0.847  0.000000 4685142682711156200000000.000000  0.000000  0.000000 
  2.52821   1.01329   4.81762     62.20000      0.69282 2517108.0  0.869  1      1  0.797  0.000000 4685142682711156200000000.000000  0.000000  0.000000 
  2.52990   1.01338   1.69521     62.40000      0.69282 1801909.9  0.869  1      1  0.968  0.000000 4685142682711156200000000.000000  0.000000  0.000000 
  0.15138   1.06544   3.46011     62.60000      0.69282 2636300.5  0.881  1      1  0.820  0.000000 4685142682711156200000000.000000  0.000000  0.000000 
  3.28524   2.07488   5.95445     62.80000      0.69282 4355837.0  0.881  1      1  0.478  0.000000 4685142682711156200000000.000000  0.000000  0.000000 
  3.26662   2.07432   5.95178     63.00000      0.69282 4807060.5  0.881  1      1  0.645  0.000000 4685142682711156200000000.000000  0.000000  0.000000 
  3.26650   2.07589   5.95171     63.20000      0.69282 3625382.0  0.881  1      1  0.656  0.000000 4685142682711156200000000.000000  0.000000  0.000000 
  1.85906   1.29560   1.04346     63.40000      0.69282 1761590.3  0.881  1      1  1.185  0.000000 4685142682711156200000000.000000  0.000000  0.000000 
  1.86913   1.39586   5.78024     63.60000      0.69282 2187080.5  0.857  1      1  1.649  0.000000 4685142682711156200000000.000000  0.000000  0.000000 
  1.35438   2.99438   4.43177     63.80000      0.69282 2339962.8  1.000  1      1  1.650  0.000000 4685142682711156200000000.000000  0.000000  0.000000 
  3.21655   1.61713   6.16568     64.00000      0.69282 2924727.3  1.000  1      1  1.241  0.000000 4685142682711156200000000.000000  0.000000  0.000000 
  1.30336   3.01951   4.36557     64.20000      0.69282 3241049.5  1.000  1      1  0.896  0.000000 4685142682711156200000000.000000  0.000000  0.000000 
  1.62759   1.45066   3.11315     64.40000      0.69282 3414986.5  1.000  1      1  0.823  0.000000 4685142682711156200000000.000000  0.000000  0.000000 
  1.63368   1.44946   3.11489     64.60000      0.69282 3921140.0  1.000  1      1  0.590  0.000000 4685142682711156200000000.000000  0.000000  0.000000 
  1.62020   1.44748   6.26412     64.80000      0.69282 3092449.8  1.000  1      1  1.047  0.000000 4685142682711156200000000.000000  0.000000  0.000000 
  3.16497   1.59354   3.00939     65.00000      0.69282 2938067.5  1.000  1      1  1.948  0.000000 4685142682711156200000000.000000  0.000000  0.000000 
  0.03675   0.88229   0.80740     65.20000      0.69282 3014059.3  0.905  1      1  1.143  0.000000 4685142682711156200000000.000000  0.000000  0.000000 
  3.19487   2.24861   0.76438     65.40000      0.69282 2746664.5  0.905  1      1  1.099  0.000000 4685142682711156200000000.000000  0.000000  0.000000 
  3.18300   2.24054   0.76083     65.60000      0.69282 3119825.3  0.905  1      1  0.938  0.000000 4685142682711156200000000.000000  0.000000  0.000000 
  3.22802   2.21343   0.77880     65.80000      0.69282 2989320.8  0.905  1      1  0.786  0.000000 4685142682711156200000000.000000  0.000000  0.000000 
  0.11219   0.92695   0.78614     66.00000      0.69282 3063351.0  0.905  1      1  0.559  0.000000 4685142682711156200000000.000000  0.000000  0.000000 
  3.77767   0.52889   2.68909     66.20000      0.69282 2329526.8  0.893  1      1  1.510  0.000000 4685142682711156200000000.000000  0.000000  0.000000 
  3.74991   0.50751   2.73913     66.40000      0.69282 2811352.5  0.893  1      1  1.344  0.000000 4685142682711156200000000.000000  0.000000  0.000000 
  3.31020   2.02778   6.06720     66.60000      0.69282 3687681.8  0.893  1      1  0.607  0.000000 4685142682711156200000000.000000  0.000000  0.000000 
  1.82877   1.38157   1.09875     66.80000      0.69282 3985998.0  0.893  1      1  0.537  0.000000 4685142682711156200000000.000000  0.000000  0.000000 
  4.97499   1.75475   5.18714     67.00000      0.69282 4192570.8  0.893  1      1  0.468  0.000000 4685142682711156200000000.000000  0.000000  0.000000 
  3.32625   2.03418   6.08674     67.20000      0.69282 5193339.0  0.893  1      1  0.377  0.000000 4685142682711156200000000.000000  0.000000  0.000000 
  3.74312   0.49763   2.77081     67.40000      0.69282 5635601.0  0.893  1      1  0.350  0.000000 4685142682711156200000000.000000  0.000000  0.000000 
  4.98331   1.75055   5.18173     67.60000      0.69282 4685604.0  0.893  1      1  0.599  0.000000 4685142682711156200000000.000000  0.000000  0.000000 
  4.97476   1.74944   5.18134     67.80000      0.69282 4059515.5  0.893  1      1  0.658  0.000000 4685142682711156200000000.000000  0.000000  0.000000 
  3.78282   0.54053   5.84029     68.00000      0.69282 2315262.5  0.893  1      1  1.843  0.000000 4685142682711156200000000.000000  0.000000  0.000000 
  4.98476   1.85375   2.07484     68.20000      0.69282 2637504.0  0.893  1      1  0.572  0.000000 4685142682711156200000000.000000  0.000000  0.000000 
  4.97824   1.81321   2.05215     68.40000      0.69282 2304404.5  0.893  1      1  1.791  0.000000 4685142682711156200000000.000000  0.000000  0.000000 
  3.90991   0.59284   2.58774     68.60000      0.69282 3515035.3  0.893  1      1  0.235  0.000000 4685142682711156200000000.000000  0.000000  0.000000 
  0.13207   1.07106   3.47992     68.80000      0.69282 3990575.8  0.893  1      1  0.545  0.000000 4685142682711156200000000.000000  0.000000  0.000000 
  5.02012   1.86720   3.68558     69.00000      0.69282 3366217.8  0.893  1      1  0.488  0.000000 4685142682711156200000000.000000  0.000000  0.000000 
  3.27411   2.09581   5.93804     69.20000      0.69282 4077271.8  0.893  1      1  0.653  0.000000 4685142682711156200000000.000000  0.000000  0.000000 
  4.99683   1.86752   3.70198     69.40000      0.69282 4496651.5  0.893  1      1  0.781  0.000000 4685142682711156200000000.000000  0.000000  0.000000 
  3.22782   2.08922   5.93201     69.60000      0.69282 5002775.0  0.893  1      1  0.554  0.000000 4685142682711156200000000.000000  0.000000  0.000000 
  1.83648   1.26992   1.03066     69.80000      0.69282 3891565.3  0.893  1      1  0.507  0.000000 4685142682711156200000000.000000  0.000000  0.000000 
  3.24713   2.06029   5.97350     70.00000      0.69282 2511439.0  0.893  1      1  1.563  0.000000 4685142682711156200000000.000000  0.000000  0.000000 
  3.26440   2.03491   6.04167     70.20000      0.69282 2502475.8  0.893  1      1  1.367  0.000000 4685142682711156200000000.000000  0.000000  0.000000 
  0.12968   1.09692   1.78163     70.40000      0.69282 3392737.5  0.893  1      1  0.533  0.000000 4685142682711156200000000.000000  0.000000  0.000000 
  3.27026   2.05579   6.06747     70.60000      0.69282 4275483.5  0.893  1      1  0.523  0.000000 4685142682711156200000000.000000  0.000000  0.000000 
  3.71707   0.51768   2.76013     70.80000      0.69282 4304626.0  0.893  1      1  0.509  0.000000 4685142682711156200000000.000000  0.000000  0.000000 
  3.70174   0.51208   2.77870     71.00000      0.69282 4923184.0  0.893  1      1  0.541  0.000000 4685142682711156200000000.000000  0.000000  0.000000 
  3.69803   0.51572   2.78588     71.20000      0.69282 4642130.5  0.893  1      1  0.544  0.000000 4685142682711156200000000.000000  0.000000  0.000000 
  3.27630   2.06964   6.07611     71.40000      0.69282 3293172.0  0.893  1      1  0.801  0.000000 4685142682711156200000000.000000  0.000000  0.000000 
  5.61412   2.11166   4.64027     71.60000      0.69282 2932620.0  0.810  1      1  0.849  0.000000 4685142682711156200000000.000000  0.000000  0.000000 
  0.96304   1.50067   0.54814     71.80000      0.69282 2588190.5  0.881  1      1  1.768  0.000000 4685142682711156200000000.000000  0.000000  0.000000 
  5.73416   2.13268   4.79325     72.00000      0.69282 3872311.0  0.881  1      1  0.518  0.000000 4685142682711156200000000.000000  0.000000  0.000000 
  0.99146   1.50464   0.56606     72.20000      0.69282 4054925.3  0.881  1      1  0.692  0.000000 4685142682711156200000000.000000  0.000000  0.000000 
  2.62132   0.99938   3.06361     72.40000      0.69282 3851977.3  0.881  1      1  0.690  0.000000 4685142682711156200000000.000000  0.000000  0.000000 
  2.65298   0.98468   3.06122     72.60000      0.69282 3947251.8  0.881  1      1  0.627  0.000000 4685142682711156200000000.000000  0.000000  0.000000 
  4.17331   1.65338   5.68614     72.80000      0.69282 3908605.0  0.881  1      1  0.779  0.000000 4685142682711156200000000.000000  0.000000  0.000000 
  5.60855   0.58976   1.70488     73.00000      0.69282 4464089.5  0.881  1      1  0.663  0.000000 4685142682711156200000000.000000  0.000000  0.000000 
  5.76939   2.15888   4.80429     73.20000      0.69282 5031304.5  0.881  1      1  0.700  0.000000 4685142682711156200000000.000000  0.000000  0.000000 
  5.61204   0.59683   1.70137     73.40000      0.69282 4672690.0  0.881  1      1  0.640  0.000000 4685142682711156200000000.000000  0.000000  0.000000 
  2.60623   0.98662   3.06276     73.60000      0.69282 4509854.5  0.881  1      1  0.581  0.000000 4685142682711156200000000.000000  0.000000  0.000000 
  2.57269   1.00062   3.07649     73.80000      0.69282 4020016.0  0.881  1      1  0.707  0.000000 4685142682711156200000000.000000  0.000000  0.000000 
  5.58430   0.56209   1.66589     74.00000      0.69282 4168443.3  0.881  1      1  0.348  0.000000 4685142682711156200000000.000000  0.000000  0.000000 
  2.52518   1.03905   3.09287     74.20000      0.69282 3296183.3  0.881  1      1  0.560  0.000000 4685142682711156200000000.000000  0.000000  0.000000 
  5.79054   0.54361   1.44127     74.40000      0.69282 3435786.0  0.750  1      1  0.944  0.000000 4685142682711156200000000.000000  0.000000  0.000000 
  5.81237   0.55297   1.41986     74.60000      0.69282 4542437.0  0.750  1      1  0.600  0.000000 4685142682711156200000000.000000  0.000000  0.000000 
  5.82189   0.56276   1.41478     74.80000      0.69282 3620713.3  0.750  1      1  0.576  0.000000 4685142682711156200000000.000000  0.000000  0.000000 
  3.17579   2.36195   6.11827     75.00000      0.69282 2310264.3  0.881  1      1  1.859  0.000000 4685142682711156200000000.000000  0.000000  0.000000 
  3.16218   2.34904   6.12141     75.20000      0.69282 2966258.3  0.881  1      1  0.843  0.000000 4685142682711156200000000.000000  0.000000  0.000000 
  3.15016   2.33497   6.10592     75.40000      0.69282 3527986.8  0.881  1      1  0.697  0.000000 4685142682711156200000000.000000  0.000000  0.000000 
  4.85352   1.70304   5.47626     75.60000      0.69282 4018298.3  0.881  1      1  0.568  0.000000 4685142682711156200000000.000000  0.000000  0.000000 
  0.02574   0.80333   1.74752     75.80000      0.69282 3736093.0  0.881  1      1  0.426  0.000000 4685142682711156200000000.000000  0.000000  0.000000 
  0.02680   0.79808   1.74724     76.00000      0.69282 4275848.5  0.881  1      1  0.529  0.000000 4685142682711156200000000.000000  0.000000  0.000000 
  0.28738   2.35141   4.90072     76.20000      0.69282 3917902.3  0.881  1      1  0.726  0.000000 4685142682711156200000000.000000  0.000000  0.000000 
  3.43374   0.78847   2.93559     76.40000      0.69282 2953859.0  0.881  1      1  1.418  0.000000 4685142682711156200000000.000000  0.000000  0.000000 
  4.95723   1.02604   4.40097     76.60000      0.69282 2418973.5  0.881  1      1  1.647  0.000000 4685142682711156200000000.000000  0.000000  0.000000 
  1.19284   2.30838   6.05885     76.80000      0.69282 2613519.8  0.917  1      1  1.767  0.000000 4685142682711156200000000.000000  0.000000  0.000000 
  2.93413   1.71686   5.45494     77.00000      0.69282 2594912.3  0.917  1      1  1.600  0.000000 4685142682711156200000000.000000  0.000000  0.000000 
  6.08141   1.42858   0.81825     77.20000      0.69282 2896199.8  0.917  1      1  0.999  0.000000 4685142682711156200000000.000000  0.000000  0.000000 
  3.43448   2.00564   6.22746     77.40000      0.69282 3002933.0  0.893  1      1  0.908  0.000000 4685142682711156200000000.000000  0.000000  0.000000 
  3.56100   0.43659   3.01886     77.60000      0.69282 2279352.3  0.893  1      1  1.059  0.000000 4685142682711156200000000.000000  0.000000  0.000000 
  0.30060   1.08306   1.64904     77.80000      0.69282 2086838.6  0.893  1      1  1.255  0.000000 4685142682711156200000000.000000  0.000000  0.000000 
  0.51853   2.70083   4.91141     78.00000      0.69282 1762723.3  0.893  1      1  1.557  0.000000 4685142682711156200000000.000000  0.000000  0.000000 
  3.29776   2.06251   6.10597     78.20000      0.69282 1948358.3  0.893  1      1  1.494  0.000000 4685142682711156200000000.000000  0.000000  0.000000 
  3.28639   2.06839   6.10893     78.40000      0.69282 2811900.0  0.893  1      1  0.554  0.000000 4685142682711156200000000.000000  0.000000  0.000000 
  4.95267   1.71309   0.51723     78.60000      0.69282 2149068.0  0.012  2      1  2.011  0.000000 4685142682711156200000000.000000  0.000000  0.000000 
  3.28532   2.10049   5.95346     78.80000      0.69282 2103970.3  0.893  1      1  0.649  0.000000 4685142682711156200000000.000000  0.000000  0.000000 
  3.87027   0.61420   2.65365     79.00000      0.69282 2067625.0  0.893  1      1  1.187  0.000000 4685142682711156200000000.000000  0.000000  0.000000
[truncated: 53,336,162 more chars]
