# Supplementary material for: Data related to the microstructural identification and analyzing the mechanical properties of maraging stainless steel 13Cr10Ni1.7Mo2Al0.4Mn0.4Si (commercially known as CX) processed by laser powder bed fusion method
Source: Data Brief. 2022 Jan 24;41:107856. doi: 10.1016/j.dib.2022.107856 (PMC8814306; doi:10.1016/j.dib.2022.107856)
Supplement: Supplementary file 1 [file mmc1.zip › Supplementary material/Vertical (as-built).txt]

# Header: Project1::V1-2000X-250221::New Partition::Grain Size   12/14/2021
# 
# Column 1-3: phi1, PHI, phi2 (orientation of point in radians)
# Column 4-5: x, y (coordinates of point in microns)
# Column 6:   IQ (image quality)
# Column 7:   CI (Confidence Index)
# Column 8:   Fit (degrees)
# Column 9:   Phase (index identifying phase)
# Column 10:  sem (detector signal value)
  0.26983   2.55534   4.35037      0.00000      0.00000 5575233.5  0.881  1      1  0.568  0.000000 4685142682711156200000000.000000  0.000000  0.000000 
  0.26765   2.55989   4.35008      0.20000      0.00000 3820333.0  0.881  1      1  0.516  0.000000 4685142682711156200000000.000000  0.000000  0.000000 
  3.84425   1.58842   6.21506      0.40000      0.00000 3967688.5  0.881  1      1  0.736  0.000000 4685142682711156200000000.000000  0.000000  0.000000 
  2.28644   1.49911   3.12242      0.60000      0.00000 4210464.0  0.881  1      1  0.568  0.000000 4685142682711156200000000.000000  0.000000  0.000000 
  2.28768   1.49319   3.10995      0.80000      0.00000 4323775.0  0.881  1      1  0.771  0.000000 4685142682711156200000000.000000  0.000000  0.000000 
  3.85309   1.59301   6.20939      1.00000      0.00000 3819433.0  0.881  1      1  0.633  0.000000 4685142682711156200000000.000000  0.000000  0.000000 
  3.84863   1.59148   6.20067      1.20000      0.00000 2650434.3  0.881  1      1  1.247  0.000000 4685142682711156200000000.000000  0.000000  0.000000 
  0.66062   0.47627   3.58543      1.40000      0.00000 2840380.5  0.048  2      1  1.966  0.000000 4685142682711156200000000.000000  0.000000  0.000000 
  0.21566   1.70401   3.82836      1.60000      0.00000 3110789.3  0.881  1      1  1.212  0.000000 4685142682711156200000000.000000  0.000000  0.000000 
  5.09071   0.71095   1.35598      1.80000      0.00000 2826480.0  0.881  1      1  1.566  0.000000 4685142682711156200000000.000000  0.000000  0.000000 
  3.36258   1.41117   5.56351      2.00000      0.00000 2607063.5  0.881  1      1  1.154  0.000000 4685142682711156200000000.000000  0.000000  0.000000 
  0.21762   1.73728   0.70197      2.20000      0.00000 4093187.3  0.881  1      1  0.430  0.000000 4685142682711156200000000.000000  0.000000  0.000000 
  3.36387   1.40152   5.58012      2.40000      0.00000 4406616.5  0.881  1      1  0.885  0.000000 4685142682711156200000000.000000  0.000000  0.000000 
  3.35283   1.39875   5.58724      2.60000      0.00000 3221241.5  0.881  1      1  1.362  0.000000 4685142682711156200000000.000000  0.000000  0.000000 
  3.95536   1.48373   6.12589      2.80000      0.00000 4466228.0  0.762  1      1  0.646  0.000000 4685142682711156200000000.000000  0.000000  0.000000 
  3.95256   1.47985   6.12697      3.00000      0.00000 4921643.0  0.762  1      1  0.519  0.000000 4685142682711156200000000.000000  0.000000  0.000000 
  3.94959   1.47427   6.12492      3.20000      0.00000 5400799.5  0.762  1      1  0.614  0.000000 4685142682711156200000000.000000  0.000000  0.000000 
  3.95456   1.47827   6.12290      3.40000      0.00000 4835029.0  0.762  1      1  0.513  0.000000 4685142682711156200000000.000000  0.000000  0.000000 
  3.97112   1.47998   6.12384      3.60000      0.00000 4148761.0  0.762  1      1  0.879  0.000000 4685142682711156200000000.000000  0.000000  0.000000 
  3.98634   1.46742   6.12745      3.80000      0.00000 2856153.3  0.762  1      1  1.327  0.000000 4685142682711156200000000.000000  0.000000  0.000000 
  4.63051   1.65406   5.92584      4.00000      0.00000 3725625.0  0.929  1      1  0.475  0.000000 4685142682711156200000000.000000  0.000000  0.000000 
  4.62749   1.66503   5.90242      4.20000      0.00000 4407341.0  0.929  1      1  0.731  0.000000 4685142682711156200000000.000000  0.000000  0.000000 
  2.79151   2.74931   5.99539      4.40000      0.00000 3156760.0  0.929  1      1  0.957  0.000000 4685142682711156200000000.000000  0.000000  0.000000 
  6.12805   1.05632   0.93436      4.60000      0.00000 2637440.0  0.952  1      1  1.123  0.000000 4685142682711156200000000.000000  0.000000  0.000000 
  2.97442   2.07373   2.19818      4.80000      0.00000 2669814.5  0.952  1      1  1.056  0.000000 4685142682711156200000000.000000  0.000000  0.000000 
  6.11254   1.06922   0.93652      5.00000      0.00000 4002838.5  0.952  1      1  0.629  0.000000 4685142682711156200000000.000000  0.000000  0.000000 
  6.11176   1.07794   0.93869      5.20000      0.00000 4079491.5  0.952  1      1  0.422  0.000000 4685142682711156200000000.000000  0.000000  0.000000 
  6.12890   1.08572   0.93695      5.40000      0.00000 3942996.0  0.952  1      1  0.721  0.000000 4685142682711156200000000.000000  0.000000  0.000000 
  3.88962   1.46006   6.14840      5.60000      0.00000 2067988.8  0.869  1      1  1.445  0.000000 4685142682711156200000000.000000  0.000000  0.000000 
  3.87452   1.45435   6.14475      5.80000      0.00000 4067691.0  0.869  1      1  0.559  0.000000 4685142682711156200000000.000000  0.000000  0.000000 
  2.29723   1.45634   3.15296      6.00000      0.00000 3544963.5  0.857  1      1  0.761  0.000000 4685142682711156200000000.000000  0.000000  0.000000 
  3.84955   1.55529   6.18281      6.20000      0.00000 4593985.0  0.857  1      1  0.665  0.000000 4685142682711156200000000.000000  0.000000  0.000000 
  2.26574   1.48054   3.14803      6.40000      0.00000 4020836.5  0.857  1      1  0.425  0.000000 4685142682711156200000000.000000  0.000000  0.000000 
  3.82307   1.59721   6.20887      6.60000      0.00000 4150448.0  0.857  1      1  0.451  0.000000 4685142682711156200000000.000000  0.000000  0.000000 
  5.67678   1.95570   1.36549      6.80000      0.00000 3957835.3  0.000  1      1  1.732  0.000000 4685142682711156200000000.000000  0.000000  0.000000 
  4.31398   1.70480   2.74815      7.00000      0.00000 3031204.0  0.012  2      1  2.123  0.000000 4685142682711156200000000.000000  0.000000  0.000000 
  4.00810   1.46048   6.11220      7.20000      0.00000 4596244.0  0.750  1      1  0.669  0.000000 4685142682711156200000000.000000  0.000000  0.000000 
  4.00220   1.45445   6.12578      7.40000      0.00000 4366530.0  0.750  1      1  0.775  0.000000 4685142682711156200000000.000000  0.000000  0.000000 
  1.99167   1.74017   2.98260      7.60000      0.00000 2654373.0  0.190  1      1  1.627  0.000000 4685142682711156200000000.000000  0.000000  0.000000 
  4.68453   1.25941   5.63283      7.80000      0.00000 4018647.0  0.881  1      1  0.646  0.000000 4685142682711156200000000.000000  0.000000  0.000000 
  4.67030   1.25094   5.64052      8.00000      0.00000 4227897.0  0.881  1      1  0.463  0.000000 4685142682711156200000000.000000  0.000000  0.000000 
  0.32451   0.71126   1.08060      8.20000      0.00000 3241082.8  0.881  1      1  1.093  0.000000 4685142682711156200000000.000000  0.000000  0.000000 
  5.57842   1.38221   1.31065      8.40000      0.00000 2404619.5  0.881  1      1  1.297  0.000000 4685142682711156200000000.000000  0.000000  0.000000 
  0.84171   1.81635   6.09329      8.60000      0.00000 3077563.0  0.881  1      1  0.595  0.000000 4685142682711156200000000.000000  0.000000  0.000000 
  3.99923   1.34403   1.73624      8.80000      0.00000 3868674.3  0.881  1      1  0.710  0.000000 4685142682711156200000000.000000  0.000000  0.000000 
  5.59388   1.41798   4.51628      9.00000      0.00000 3012371.5  0.881  1      1  1.150  0.000000 4685142682711156200000000.000000  0.000000  0.000000 
  4.27152   2.90993   1.94415      9.20000      0.00000 4629601.0  0.845  1      1  0.851  0.000000 4685142682711156200000000.000000  0.000000  0.000000 
  4.25054   2.92312   1.91633      9.40000      0.00000 4152192.5  0.845  1      1  0.620  0.000000 4685142682711156200000000.000000  0.000000  0.000000 
  0.37091   1.00943   0.89072      9.60000      0.00000 2855600.0  0.548  1      1  1.128  0.000000 4685142682711156200000000.000000  0.000000  0.000000 
  4.00102   1.46345   2.98057      9.80000      0.00000 2793773.0  0.071  1      1  1.749  0.000000 4685142682711156200000000.000000  0.000000  0.000000 
  2.45259   1.41898   3.26559     10.00000      0.00000 2400301.8  0.071  1      1  1.826  0.000000 4685142682711156200000000.000000  0.000000  0.000000 
  2.53774   1.41557   0.03682     10.20000      0.00000 3092824.8  0.881  1      1  0.918  0.000000 4685142682711156200000000.000000  0.000000  0.000000 
  2.88733   2.97734   0.35508     10.40000      0.00000 2744789.0  0.881  1      1  1.424  0.000000 4685142682711156200000000.000000  0.000000  0.000000 
  4.58483   1.04090   5.36837     10.60000      0.00000 4708649.0  0.952  1      1  1.000  0.000000 4685142682711156200000000.000000  0.000000  0.000000 
  4.58486   1.03551   5.34552     10.80000      0.00000 5352295.0  0.952  1      1  0.737  0.000000 4685142682711156200000000.000000  0.000000  0.000000 
  3.37316   2.09760   0.64707     11.00000      0.00000 4651478.5  0.952  1      1  0.864  0.000000 4685142682711156200000000.000000  0.000000  0.000000 
  0.23837   1.05827   0.93009     11.20000      0.00000 3308805.8  0.952  1      1  1.567  0.000000 4685142682711156200000000.000000  0.000000  0.000000 
  2.79872   0.16500   4.27071     11.40000      0.00000 3056053.0  0.750  1      1  0.931  0.000000 4685142682711156200000000.000000  0.000000  0.000000 
  0.42438   0.97696   0.77785     11.60000      0.00000 2247629.8  0.881  1      1  1.630  0.000000 4685142682711156200000000.000000  0.000000  0.000000 
  4.61798   0.95951   5.50281     11.80000      0.00000 2954233.5  0.881  1      1  1.309  0.000000 4685142682711156200000000.000000  0.000000  0.000000 
  1.49172   1.66219   0.67645     12.00000      0.00000 2512573.5  0.131  1      1  1.765  0.000000 4685142682711156200000000.000000  0.000000  0.000000 
  2.18985   1.59126   3.06908     12.20000      0.00000 3781680.8  0.869  1      1  0.677  0.000000 4685142682711156200000000.000000  0.000000  0.000000 
  2.18189   1.60088   3.04983     12.40000      0.00000 4329586.5  0.869  1      1  0.532  0.000000 4685142682711156200000000.000000  0.000000  0.000000 
  2.18111   1.61450   3.03996     12.60000      0.00000 4432418.5  0.869  1      1  0.561  0.000000 4685142682711156200000000.000000  0.000000  0.000000 
  3.03246   0.96802   3.11093     12.80000      0.00000 2726671.0  0.060  1      1  1.737  0.000000 4685142682711156200000000.000000  0.000000  0.000000 
  4.57829   1.60297   5.66231     13.00000      0.00000 2698437.3  0.060  1      1  1.633  0.000000 4685142682711156200000000.000000  0.000000  0.000000 
  2.71923   0.17893   1.15379     13.20000      0.00000 2867809.8  0.762  1      1  0.831  0.000000 4685142682711156200000000.000000  0.000000  0.000000 
  2.74882   0.17392   1.13514     13.40000      0.00000 3191857.3  0.762  1      1  0.719  0.000000 4685142682711156200000000.000000  0.000000  0.000000 
  2.31413   1.73833   3.06775     13.60000      0.00000 3336279.0  0.762  1      1  0.857  0.000000 4685142682711156200000000.000000  0.000000  0.000000 
  2.31958   0.87986   4.04456     13.80000      0.00000 2945144.0  0.881  1      1  0.711  0.000000 4685142682711156200000000.000000  0.000000  0.000000 
  4.56364   0.91308   5.36344     14.00000      0.00000 4257878.0  0.881  1      1  0.470  0.000000 4685142682711156200000000.000000  0.000000  0.000000 
  2.31204   0.88192   4.04123     14.20000      0.00000 2923446.8  0.881  1      1  1.124  0.000000 4685142682711156200000000.000000  0.000000  0.000000 
  4.55287   0.94768   5.34018     14.40000      0.00000 3032674.8  0.881  1      1  1.168  0.000000 4685142682711156200000000.000000  0.000000  0.000000 
  5.45954   2.25696   3.83091     14.60000      0.00000 2472292.8  0.881  1      1  1.117  0.000000 4685142682711156200000000.000000  0.000000  0.000000 
  2.19189   1.74550   3.06864     14.80000      0.00000 2644557.3  0.548  1      1  0.951  0.000000 4685142682711156200000000.000000  0.000000  0.000000 
  2.06792   1.25239   0.40112     15.00000      0.00000 2053103.6  0.917  1      1  0.615  0.000000 4685142682711156200000000.000000  0.000000  0.000000 
  2.99892   2.62447   0.85896     15.20000      0.00000 3791550.0  0.917  1      1  0.794  0.000000 4685142682711156200000000.000000  0.000000  0.000000 
  3.78698   1.19141   5.94124     15.40000      0.00000 4354284.5  0.917  1      1  0.670  0.000000 4685142682711156200000000.000000  0.000000  0.000000 
  3.02328   2.63398   0.86587     15.60000      0.00000 4706889.0  0.917  1      1  0.855  0.000000 4685142682711156200000000.000000  0.000000  0.000000 
  2.08768   1.23966   3.55137     15.80000      0.00000 4214695.0  0.917  1      1  0.556  0.000000 4685142682711156200000000.000000  0.000000  0.000000 
  2.08739   1.22893   3.56164     16.00000      0.00000 4757238.5  0.917  1      1  0.858  0.000000 4685142682711156200000000.000000  0.000000  0.000000 
  2.08722   1.22868   3.55591     16.20000      0.00000 3799950.8  0.917  1      1  0.703  0.000000 4685142682711156200000000.000000  0.000000  0.000000 
  1.77785   1.36889   3.13293     16.40000      0.00000 4334431.5  0.881  1      1  0.544  0.000000 4685142682711156200000000.000000  0.000000  0.000000 
  4.91705   1.77275   3.14629     16.60000      0.00000 4437799.5  0.881  1      1  0.674  0.000000 4685142682711156200000000.000000  0.000000  0.000000 
  3.33135   1.56794   6.07859     16.80000      0.00000 4880834.5  0.881  1      1  0.683  0.000000 4685142682711156200000000.000000  0.000000  0.000000 
  3.33474   1.56184   6.07525     17.00000      0.00000 4473300.5  0.881  1      1  0.554  0.000000 4685142682711156200000000.000000  0.000000  0.000000 
  3.32220   1.55460   6.08736     17.20000      0.00000 3192384.5  0.881  1      1  0.974  0.000000 4685142682711156200000000.000000  0.000000  0.000000 
  1.78538   2.92247   0.03829     17.40000      0.00000 3748069.8  0.881  1      1  0.878  0.000000 4685142682711156200000000.000000  0.000000  0.000000 
  3.96979   2.58473   1.18459     17.60000      0.00000 3093769.8  0.881  1      1  0.694  0.000000 4685142682711156200000000.000000  0.000000  0.000000 
  3.98693   1.22726   5.78786     17.80000      0.00000 3358354.0  0.881  1      1  1.226  0.000000 4685142682711156200000000.000000  0.000000  0.000000 
  4.00451   1.23262   5.76856     18.00000      0.00000 4451133.5  0.881  1      1  0.731  0.000000 4685142682711156200000000.000000  0.000000  0.000000 
  5.42182   2.01959   4.25475     18.20000      0.00000 3759979.8  0.881  1      1  0.771  0.000000 4685142682711156200000000.000000  0.000000  0.000000 
  4.09307   1.16313   5.76500     18.40000      0.00000 4146804.3  0.881  1      1  0.887  0.000000 4685142682711156200000000.000000  0.000000  0.000000 
  5.81478   1.20289   0.52755     18.60000      0.00000 2935421.0  0.881  1      1  1.538  0.000000 4685142682711156200000000.000000  0.000000  0.000000 
  2.67270   1.94156   5.74389     18.80000      0.00000 3120347.0  0.881  1      1  1.993  0.000000 4685142682711156200000000.000000  0.000000  0.000000 
  1.65292   0.22072   3.35981     19.00000      0.00000 3715954.8  0.548  1      1  1.057  0.000000 4685142682711156200000000.000000  0.000000  0.000000 
  1.75647   0.22514   3.25668     19.20000      0.00000 3794892.3  0.548  1      1  0.654  0.000000 4685142682711156200000000.000000  0.000000  0.000000 
  0.46398   2.52132   4.03519     19.40000      0.00000 3146648.0  0.881  1      1  1.622  0.000000 4685142682711156200000000.000000  0.000000  0.000000 
  0.47332   2.52670   4.04826     19.60000      0.00000 3043519.0  0.881  1      1  1.097  0.000000 4685142682711156200000000.000000  0.000000  0.000000 
  4.55757   2.03739   3.69032     19.80000      0.00000 2640489.0  0.798  1      1  1.225  0.000000 4685142682711156200000000.000000  0.000000  0.000000 
  2.71186   2.08525   5.75551     20.00000      0.00000 3046880.8  0.798  1      1  0.831  0.000000 4685142682711156200000000.000000  0.000000  0.000000 
  3.52995   0.85902   5.55678     20.20000      0.00000 2201848.0  0.881  1      1  1.896  0.000000 4685142682711156200000000.000000  0.000000  0.000000 
  3.59432   0.86871   5.52992     20.40000      0.00000 3452509.8  0.881  1      1  1.094  0.000000 4685142682711156200000000.000000  0.000000  0.000000 
  3.59733   0.84956   5.52199     20.60000      0.00000 2762448.3  0.881  1      1  0.897  0.000000 4685142682711156200000000.000000  0.000000  0.000000 
  2.54881   1.79935   5.84188     20.80000      0.00000 2556351.0  0.548  1      1  1.147  0.000000 4685142682711156200000000.000000  0.000000  0.000000 
  1.08297   1.14787   6.02606     21.00000      0.00000 2872729.0  0.548  1      1  1.878  0.000000 4685142682711156200000000.000000  0.000000  0.000000 
  3.51837   0.85676   5.52887     21.20000      0.00000 2727748.5  0.429  1      1  1.196  0.000000 4685142682711156200000000.000000  0.000000  0.000000 
  3.53895   0.84457   5.52943     21.40000      0.00000 3187043.3  0.429  1      1  1.210  0.000000 4685142682711156200000000.000000  0.000000  0.000000 
  0.19287   0.78190   1.04546     21.60000      0.00000 3643625.0  0.821  1      1  1.380  0.000000 4685142682711156200000000.000000  0.000000  0.000000 
  3.35332   2.34838   3.67903     21.80000      0.00000 2410950.0  0.821  1      1  2.033  0.000000 4685142682711156200000000.000000  0.000000  0.000000 
  2.81316   1.84367   2.53554     22.00000      0.00000 2658279.0  0.786  1      1  2.236  0.000000 4685142682711156200000000.000000  0.000000  0.000000 
  0.51393   2.63356   4.18717     22.20000      0.00000 3308774.8  0.881  1      1  0.647  0.000000 4685142682711156200000000.000000  0.000000  0.000000 
  0.51781   2.63634   4.18268     22.40000      0.00000 4414693.5  0.881  1      1  0.485  0.000000 4685142682711156200000000.000000  0.000000  0.000000 
  3.66251   0.50199   5.23981     22.60000      0.00000 4172130.8  0.881  1      1  0.496  0.000000 4685142682711156200000000.000000  0.000000  0.000000 
  3.64107   0.51537   5.26474     22.80000      0.00000 3807859.5  0.881  1      1  0.466  0.000000 4685142682711156200000000.000000  0.000000  0.000000 
  0.51022   2.62500   4.16754     23.00000      0.00000 4134134.0  0.881  1      1  0.634  0.000000 4685142682711156200000000.000000  0.000000  0.000000 
  2.55825   1.83399   5.82793     23.20000      0.00000 3893446.0  0.881  1      1  0.737  0.000000 4685142682711156200000000.000000  0.000000  0.000000 
  0.03060   0.77591   0.91050     23.40000      0.00000 3461126.5  0.881  1      1  1.517  0.000000 4685142682711156200000000.000000  0.000000  0.000000 
  4.23310   1.12135   5.61795     23.60000      0.00000 4108667.5  0.881  1      1  0.523  0.000000 4685142682711156200000000.000000  0.000000  0.000000 
  0.03489   0.77650   0.89354     23.80000      0.00000 4949656.5  0.881  1      1  0.714  0.000000 4685142682711156200000000.000000  0.000000  0.000000 
  0.02320   0.77373   0.89536     24.00000      0.00000 5072425.0  0.881  1      1  0.682  0.000000 4685142682711156200000000.000000  0.000000  0.000000 
  6.28009   0.77429   0.92090     24.20000      0.00000 3874103.5  0.881  1      1  0.589  0.000000 4685142682711156200000000.000000  0.000000  0.000000 
  4.24415   1.15946   2.47849     24.40000      0.00000 2432384.5  0.881  1      1  1.354  0.000000 4685142682711156200000000.000000  0.000000  0.000000 
  4.25369   1.15631   2.45857     24.60000      0.00000 3728416.8  0.881  1      1  0.936  0.000000 4685142682711156200000000.000000  0.000000  0.000000 
  4.26278   1.15382   2.46413     24.80000      0.00000 3531969.8  0.881  1      1  0.989  0.000000 4685142682711156200000000.000000  0.000000  0.000000 
  4.27180   1.15791   2.46342     25.00000      0.00000 3818963.5  0.881  1      1  1.005  0.000000 4685142682711156200000000.000000  0.000000  0.000000 
  4.25826   1.15226   2.46399     25.20000      0.00000 3993919.3  0.881  1      1  1.040  0.000000 4685142682711156200000000.000000  0.000000  0.000000 
  4.30623   1.17599   2.46812     25.40000      0.00000 4426327.5  0.881  1      1  0.784  0.000000 4685142682711156200000000.000000  0.000000  0.000000 
  4.31542   1.18587   5.61709     25.60000      0.00000 4523308.0  0.881  1      1  0.456  0.000000 4685142682711156200000000.000000  0.000000  0.000000 
  0.03396   0.74773   0.99868     25.80000      0.00000 4749686.5  0.881  1      1  0.557  0.000000 4685142682711156200000000.000000  0.000000  0.000000 
  4.30174   1.20105   5.62410     26.00000      0.00000 4782329.0  0.881  1      1  0.515  0.000000 4685142682711156200000000.000000  0.000000  0.000000 
  1.16352   1.94143   0.66081     26.20000      0.00000 4340619.0  0.881  1      1  0.766  0.000000 4685142682711156200000000.000000  0.000000  0.000000 
  5.60212   2.17093   4.24801     26.40000      0.00000 4792510.0  0.881  1      1  0.577  0.000000 4685142682711156200000000.000000  0.000000  0.000000 
  5.61087   2.15603   4.24088     26.60000      0.00000 4994938.5  0.881  1      1  0.426  0.000000 4685142682711156200000000.000000  0.000000  0.000000 
  5.60621   2.14853   4.23758     26.80000      0.00000 5205396.5  0.881  1      1  0.623  0.000000 4685142682711156200000000.000000  0.000000  0.000000 
  0.08794   0.73502   0.94626     27.00000      0.00000 5001886.5  0.881  1      1  0.497  0.000000 4685142682711156200000000.000000  0.000000  0.000000 
  0.10063   0.72944   0.93375     27.20000      0.00000 4919408.0  0.881  1      1  0.446  0.000000 4685142682711156200000000.000000  0.000000  0.000000 
  0.10470   0.72124   0.92866     27.40000      0.00000 5253600.0  0.881  1      1  0.726  0.000000 4685142682711156200000000.000000  0.000000  0.000000 
  0.10929   0.72780   0.92694     27.60000      0.00000 4163261.5  0.881  1      1  0.763  0.000000 4685142682711156200000000.000000  0.000000  0.000000 
  4.30200   1.15363   2.51982     27.80000      0.00000 3653450.5  0.881  1      1  0.766  0.000000 4685142682711156200000000.000000  0.000000  0.000000 
  0.09700   0.73002   0.91958     28.00000      0.00000 4746068.0  0.881  1      1  0.585  0.000000 4685142682711156200000000.000000  0.000000  0.000000 
  0.11344   0.72053   0.91059     28.20000      0.00000 5162738.5  0.881  1      1  0.668  0.000000 4685142682711156200000000.000000  0.000000  0.000000 
  0.10541   0.72059   0.92706     28.40000      0.00000 5793196.5  0.881  1      1  0.724  0.000000 4685142682711156200000000.000000  0.000000  0.000000 
  0.10245   0.72142   0.92550     28.60000      0.00000 6112134.0  0.881  1      1  0.767  0.000000 4685142682711156200000000.000000  0.000000  0.000000 
  0.10225   0.72119   0.92794     28.80000      0.00000 6337644.5  0.881  1      1  0.782  0.000000 4685142682711156200000000.000000  0.000000  0.000000 
  0.11057   0.72277   0.92003     29.00000      0.00000 6329609.5  0.881  1      1  0.627  0.000000 4685142682711156200000000.000000  0.000000  0.000000 
  0.11686   0.72416   0.90927     29.20000      0.00000 6186181.0  0.881  1      1  0.604  0.000000 4685142682711156200000000.000000  0.000000  0.000000 
  0.11681   0.72358   0.91241     29.40000      0.00000 6124071.0  0.881  1      1  0.676  0.000000 4685142682711156200000000.000000  0.000000  0.000000 
  5.60410   2.13425   4.22441     29.60000      0.00000 4807132.0  0.881  1      1  0.596  0.000000 4685142682711156200000000.000000  0.000000  0.000000 
  0.09049   0.74218   0.94808     29.80000      0.00000 3803832.8  0.881  1      1  0.651  0.000000 4685142682711156200000000.000000  0.000000  0.000000 
  2.74305   1.80780   2.70176     30.00000      0.00000 2230815.5  0.929  1      1  1.889  0.000000 4685142682711156200000000.000000  0.000000  0.000000 
  0.65981   2.61622   4.18420     30.20000      0.00000 3189378.3  0.929  1      1  0.873  0.000000 4685142682711156200000000.000000  0.000000  0.000000 
  3.79683   0.53693   5.23775     30.40000      0.00000 4683197.0  0.929  1      1  0.656  0.000000 4685142682711156200000000.000000  0.000000  0.000000 
  3.80397   0.53993   5.24490     30.60000      0.00000 4741967.0  0.929  1      1  0.634  0.000000 4685142682711156200000000.000000  0.000000  0.000000 
  0.64587   2.60214   4.17416     30.80000      0.00000 3662871.5  0.929  1      1  1.011  0.000000 4685142682711156200000000.000000  0.000000  0.000000 
  0.00144   0.78237   0.92724     31.00000      0.00000 3537715.3  0.190  1      1  1.419  0.000000 4685142682711156200000000.000000  0.000000  0.000000 
  3.16367   2.35375   3.78977     31.20000      0.00000 3196126.8  0.190  1      1  1.621  0.000000 4685142682711156200000000.000000  0.000000  0.000000 
  3.68403   0.56451   2.18133     31.40000      0.00000 3317887.5  0.929  1      1  1.662  0.000000 4685142682711156200000000.000000  0.000000  0.000000 
  5.78208   1.26070   0.50075     31.60000      0.00000 4366379.5  0.929  1      1  0.567  0.000000 4685142682711156200000000.000000  0.000000  0.000000 
  2.64518   1.87308   2.64746     31.80000      0.00000 5146901.0  0.929  1      1  0.546  0.000000 4685142682711156200000000.000000  0.000000  0.000000 
  3.71907   0.57136   5.29718     32.00000      0.00000 5320851.0  0.929  1      1  0.513  0.000000 4685142682711156200000000.000000  0.000000  0.000000 
  3.72903   0.57391   5.29464     32.20000      0.00000 5505423.5  0.929  1      1  0.522  0.000000 4685142682711156200000000.000000  0.000000  0.000000 
  5.80483   1.26793   0.49551     32.40000      0.00000 5503248.5  0.929  1      1  0.645  0.000000 4685142682711156200000000.000000  0.000000  0.000000 
  3.71193   0.58022   5.30456     32.60000      0.00000 5540976.0  0.929  1      1  0.550  0.000000 4685142682711156200000000.000000  0.000000  0.000000 
  5.78010   1.26040   0.49973     32.80000      0.00000 5615162.0  0.929  1      1  0.517  0.000000 4685142682711156200000000.000000  0.000000  0.000000 
  5.77291   1.26553   0.50186     33.00000      0.00000 5683257.0  0.929  1      1  0.550  0.000000 4685142682711156200000000.000000  0.000000  0.000000 
  5.76601   1.26333   0.50397     33.20000      0.00000 5448757.0  0.929  1      1  0.480  0.000000 4685142682711156200000000.000000  0.000000  0.000000 
  5.76584   1.26357   0.50416     33.40000      0.00000 5606308.0  0.929  1      1  0.508  0.000000 4685142682711156200000000.000000  0.000000  0.000000 
  5.77401   1.26511   0.50366     33.60000      0.00000 5767456.5  0.929  1      1  0.718  0.000000 4685142682711156200000000.000000  0.000000  0.000000 
  5.76553   1.26264   0.50438     33.80000      0.00000 5416988.5  0.929  1      1  0.473  0.000000 4685142682711156200000000.000000  0.000000  0.000000 
  3.69392   0.58781   5.31112     34.00000      0.00000 5481156.5  0.929  1      1  0.555  0.000000 4685142682711156200000000.000000  0.000000  0.000000 
  5.78005   1.25230   0.50670     34.20000      0.00000 5484049.0  0.929  1      1  0.741  0.000000 4685142682711156200000000.000000  0.000000  0.000000 
  3.69809   0.60222   5.30133     34.40000      0.00000 4692031.0  0.929  1      1  0.879  0.000000 4685142682711156200000000.000000  0.000000  0.000000 
  2.54796   1.86546   5.80146     34.60000      0.00000 3237768.3  0.190  1      1  1.538  0.000000 4685142682711156200000000.000000  0.000000  0.000000 
  2.58862   1.89696   5.76875     34.80000      0.00000 3771120.0  0.190  1      1  1.946  0.000000 4685142682711156200000000.000000  0.000000  0.000000 
  3.80922   2.52214   0.05708     35.00000      0.00000 2997145.3  0.881  1      1  1.606  0.000000 4685142682711156200000000.000000  0.000000  0.000000 
  3.82726   2.52279   1.62717     35.20000      0.00000 3541732.0  0.881  1      1  0.940  0.000000 4685142682711156200000000.000000  0.000000  0.000000 
  0.68079   0.61817   6.21663     35.40000      0.00000 4169240.0  0.881  1      1  0.734  0.000000 4685142682711156200000000.000000  0.000000  0.000000 
  0.67180   0.62747   6.23601     35.60000      0.00000 4081739.0  0.881  1      1  0.538  0.000000 4685142682711156200000000.000000  0.000000  0.000000 
  2.20942   1.60496   0.61622     35.80000      0.00000 2697890.8  0.881  1      1  0.717  0.000000 4685142682711156200000000.000000  0.000000  0.000000 
  6.20767   1.50240   0.49439     36.00000      0.00000 2654796.8  0.619  1      1  0.961  0.000000 4685142682711156200000000.000000  0.000000  0.000000 
  6.03441   0.68898   1.28932     36.20000      0.00000 2436826.0  0.036  1      1  1.499  0.000000 4685142682711156200000000.000000  0.000000  0.000000 
  1.36911   2.57605   6.17015     36.40000      0.00000 2823457.0  0.488  1      1  1.358  0.000000 4685142682711156200000000.000000  0.000000  0.000000 
  1.57630   1.15432   0.46268     36.60000      0.00000 3498367.3  0.762  2      1  0.812  0.000000 4685142682711156200000000.000000  0.000000  0.000000 
  2.89235   1.83368   5.71983     36.80000      0.00000 2611076.0  0.369  1      1  1.430  0.000000 4685142682711156200000000.000000  0.000000  0.000000 
  2.86570   1.84751   2.59496     37.00000      0.00000 2388770.3  0.369  1      1  1.932  0.000000 4685142682711156200000000.000000  0.000000  0.000000 
  2.84959   1.79552   2.74001     37.20000      0.00000 4861650.5  0.881  1      1  0.634  0.000000 4685142682711156200000000.000000  0.000000  0.000000 
  5.99816   1.33907   0.37464     37.40000      0.00000 4466141.0  0.881  1      1  0.892  0.000000 4685142682711156200000000.000000  0.000000  0.000000 
  3.86897   0.42408   5.31651     37.60000      0.00000 5146118.5  0.881  1      1  0.705  0.000000 4685142682711156200000000.000000  0.000000  0.000000 
  5.99410   1.32626   0.36947     37.80000      0.00000 5365526.5  0.881  1      1  0.839  0.000000 4685142682711156200000000.000000  0.000000  0.000000 
  3.84246   0.43772   2.20052     38.00000      0.00000 3346544.3  0.881  1      1  1.290  0.000000 4685142682711156200000000.000000  0.000000  0.000000 
  1.16111   1.13671   5.98870     38.20000      0.00000 2086157.8  0.940  1      1  1.263  0.000000 4685142682711156200000000.000000  0.000000  0.000000 
  2.58403   1.83752   5.82543     38.40000      0.00000 2554076.5  0.940  1      1  1.227  0.000000 4685142682711156200000000.000000  0.000000  0.000000 
  0.52030   2.62709   4.17923     38.60000      0.00000 2693950.3  0.940  1      1  1.015  0.000000 4685142682711156200000000.000000  0.000000  0.000000 
  2.55412   1.82839   5.82407     38.80000      0.00000 4154436.8  0.940  1      1  0.567  0.000000 4685142682711156200000000.000000  0.000000  0.000000 
  2.55462   1.83567   2.68152     39.00000      0.00000 4559332.0  0.940  1      1  0.485  0.000000 4685142682711156200000000.000000  0.000000  0.000000 
  2.55927   1.84580   2.67735     39.20000      0.00000 4262880.5  0.940  1      1  0.565  0.000000 4685142682711156200000000.000000  0.000000  0.000000 
  2.56321   1.85855   5.81932     39.40000      0.00000 4474981.0  0.940  1      1  0.603  0.000000 4685142682711156200000000.000000  0.000000  0.000000 
  3.60547   0.53313   5.30551     39.60000      0.00000 4025102.0  0.940  1      1  0.993  0.000000 4685142682711156200000000.000000  0.000000  0.000000 
  0.38277   2.52395   4.08866     39.80000      0.00000 4046123.0  0.940  1      1  0.446  0.000000 4685142682711156200000000.000000  0.000000  0.000000 
  3.52605   0.62774   5.33197     40.00000      0.00000 4823241.5  0.940  1      1  0.490  0.000000 4685142682711156200000000.000000  0.000000  0.000000 
  3.51363   0.62334   5.33862     40.20000      0.00000 5470868.0  0.940  1      1  0.553  0.000000 4685142682711156200000000.000000  0.000000  0.000000 
  3.51955   0.62087   5.33693     40.40000      0.00000 5574069.0  0.940  1      1  0.454  0.000000 4685142682711156200000000.000000  0.000000  0.000000 
  3.51826   0.62590   5.33871     40.60000      0.00000 5758636.5  0.940  1      1  0.470  0.000000 4685142682711156200000000.000000  0.000000  0.000000 
  3.52615   0.62637   5.33155     40.80000      0.00000 5446257.0  0.940  1      1  0.426  0.000000 4685142682711156200000000.000000  0.000000  0.000000 
  0.38749   2.52080   4.10162     41.00000      0.00000 4781135.0  0.940  1      1  0.435  0.000000 4685142682711156200000000.000000  0.000000  0.000000 
  3.53015   0.61445   5.32000     41.20000      0.00000 4633972.0  0.940  1      1  0.588  0.000000 4685142682711156200000000.000000  0.000000  0.000000 
  3.52187   0.59981   5.32144     41.40000      0.00000 2785082.8  0.940  1      1  1.414  0.000000 4685142682711156200000000.000000  0.000000  0.000000 
  4.22920   1.98483   3.80404     41.60000      0.00000 1918439.3  0.345  1      1  1.378  0.000000 4685142682711156200000000.000000  0.000000  0.000000 
  5.39390   0.97347   0.66501     41.80000      0.00000 2375566.8  0.857  1      1  0.622  0.000000 4685142682711156200000000.000000  0.000000  0.000000 
  3.20815   0.84013   5.54781     42.00000      0.00000 3067910.0  0.857  1      1  1.147  0.000000 4685142682711156200000000.000000  0.000000  0.000000 
  2.55138   1.88749   5.77306     42.20000      0.00000 2294536.0  0.940  1      1  1.490  0.000000 4685142682711156200000000.000000  0.000000  0.000000 
  3.65312   0.58197   5.30855     42.40000      0.00000 2946345.5  0.940  1      1  0.853  0.000000 4685142682711156200000000.000000  0.000000  0.000000 
  2.61113   1.90104   5.76788     42.60000      0.00000 4194698.5  0.940  1      1  1.019  0.000000 4685142682711156200000000.000000  0.000000  0.000000 
  2.58767   1.88492   5.78312     42.80000      0.00000 3552909.3  0.940  1      1  1.362  0.000000 4685142682711156200000000.000000  0.000000  0.000000 
  2.53339   1.85590   5.80020     43.00000      0.00000 4093923.0  0.940  1      1  0.693  0.000000 4685142682711156200000000.000000  0.000000  0.000000 
  2.51308   1.86014   5.79295     43.20000      0.00000 4819916.5  0.940  1      1  1.075  0.000000 4685142682711156200000000.000000  0.000000  0.000000 
  3.58635   0.55264   5.26060     43.40000      0.00000 5105772.0  0.940  1      1  0.685  0.000000 4685142682711156200000000.000000  0.000000  0.000000 
  3.58164   0.54975   5.26383     43.60000      0.00000 4662018.0  0.940  1      1  0.456  0.000000 4685142682711156200000000.000000  0.000000  0.000000 
  3.55417   0.56036   5.28807     43.80000      0.00000 3741814.3  0.940  1      1  0.539  0.000000 4685142682711156200000000.000000  0.000000  0.000000 
  3.53956   0.55634   5.30471     44.00000      0.00000 4302986.0  0.940  1      1  0.459  0.000000 4685142682711156200000000.000000  0.000000  0.000000 
  3.53954   0.55337   5.30283     44.20000      0.00000 4489420.5  0.940  1      1  0.578  0.000000 4685142682711156200000000.000000  0.000000  0.000000 
  2.48591   1.87191   5.81234     44.40000      0.00000 4780018.0  0.940  1      1  0.412  0.000000 4685142682711156200000000.000000  0.000000  0.000000 
  0.39925   2.59180   4.12296     44.60000      0.00000 4453240.5  0.940  1      1  1.097  0.000000 4685142682711156200000000.000000  0.000000  0.000000 
  3.59611   0.59518   2.17745     44.80000      0.00000 3887124.8  0.940  1      1  1.036  0.000000 4685142682711156200000000.000000  0.000000  0.000000 
  3.59451   0.61150   2.18266     45.00000      0.00000 3446883.5  0.940  1      1  0.985  0.000000 4685142682711156200000000.000000  0.000000  0.000000 
  0.36731   2.58243   4.07578     45.20000      0.00000 2721486.5  0.940  1      1  1.444  0.000000 4685142682711156200000000.000000  0.000000  0.000000 
  0.43452   2.48180   4.10604     45.40000      0.00000 2983283.3  0.940  1      1  1.724  0.000000 4685142682711156200000000.000000  0.000000  0.000000 
  0.42412   2.48112   4.10207     45.60000      0.00000 3705833.3  0.940  1      1  1.147  0.000000 4685142682711156200000000.000000  0.000000  0.000000 
  0.39798   2.50000   4.08650     45.80000      0.00000 3466726.8  0.940  1      1  1.574  0.000000 4685142682711156200000000.000000  0.000000  0.000000 
  3.52938   0.62942   5.34050     46.00000      0.00000 3390417.8  0.940  1      1  1.776  0.000000 4685142682711156200000000.000000  0.000000  0.000000 
  3.50432   0.56945   5.33427     46.20000      0.00000 3625409.3  0.940  1      1  0.765  0.000000 4685142682711156200000000.000000  0.000000  0.000000 
  3.47501   0.56757   5.35261     46.40000      0.00000 3937948.3  0.940  1      1  0.668  0.000000 4685142682711156200000000.000000  0.000000  0.000000 
  3.46247   0.55842   5.36483     46.60000      0.00000 4691655.5  0.940  1      1  0.599  0.000000 4685142682711156200000000.000000  0.000000  0.000000 
  0.33562   2.58459   4.06743     46.80000      0.00000 5488336.5  0.940  1      1  0.619  0.000000 4685142682711156200000000.000000  0.000000  0.000000 
  0.33103   2.59192   4.06602     47.00000      0.00000 5713464.5  0.940  1      1  0.544  0.000000 4685142682711156200000000.000000  0.000000  0.000000 
  0.33328   2.59263   4.06443     47.20000      0.00000 5862309.5  0.940  1      1  0.570  0.000000 4685142682711156200000000.000000  0.000000  0.000000 
  3.49021   0.54819   5.34604     47.40000      0.00000 5786372.0  0.940  1      1  0.486  0.000000 4685142682711156200000000.000000  0.000000  0.000000 
  3.49146   0.54542   5.34497     47.60000      0.00000 6068444.5  0.940  1      1  0.496  0.000000 4685142682711156200000000.000000  0.000000  0.000000 
  2.48340   1.87883   2.68687     47.80000      0.00000 5909298.5  0.940  1      1  0.667  0.000000 4685142682711156200000000.000000  0.000000  0.000000 
  3.48623   0.54758   5.34464     48.00000      0.00000 5992429.5  0.940  1      1  0.517  0.000000 4685142682711156200000000.000000  0.000000  0.000000 
  0.32654   2.59848   4.05736     48.20000      0.00000 5924373.5  0.940  1      1  0.530  0.000000 4685142682711156200000000.000000  0.000000  0.000000 
  0.31373   2.60207   4.05038     48.40000      0.00000 5064800.0  0.940  1      1  0.456  0.000000 4685142682711156200000000.000000  0.000000  0.000000 
  3.44978   0.53397   5.37991     48.60000      0.00000 4154934.0  0.940  1      1  0.493  0.000000 4685142682711156200000000.000000  0.000000  0.000000 
  3.43471   0.53921   5.40137     48.80000      0.00000 3776605.0  0.940  1      1  0.445  0.000000 4685142682711156200000000.000000  0.000000  0.000000 
  3.40652   0.54770   5.42148     49.00000      0.00000 3763343.0  0.940  1      1  0.665  0.000000 4685142682711156200000000.000000  0.000000  0.000000 
  2.46460   1.93095   2.70809     49.20000      0.00000 3955897.8  0.940  1      1  0.396  0.000000 4685142682711156200000000.000000  0.000000  0.000000 
  3.40547   0.55105   5.42429     49.40000      0.00000 3852820.0  0.940  1      1  0.608  0.000000 4685142682711156200000000.000000  0.000000  0.000000 
  3.44268   0.55274   5.39441     49.60000      0.00000 3831987.8  0.940  1      1  0.697  0.000000 4685142682711156200000000.000000  0.000000  0.000000 
  0.35336   2.59953   4.07252     49.80000      0.00000 4193509.0  0.940  1      1  0.649  0.000000 4685142682711156200000000.000000  0.000000  0.000000 
  0.36925   2.60107   4.07700     50.00000      0.00000 4778940.5  0.940  1      1  0.463  0.000000 4685142682711156200000000.000000  0.000000  0.000000 
  3.53188   0.54197   5.33725     50.20000      0.00000 5075770.0  0.940  1      1  0.599  0.000000 4685142682711156200000000.000000  0.000000  0.000000 
  2.52025   1.87543   2.69647     50.40000      0.00000 4406851.0  0.940  1      1  0.461  0.000000 4685142682711156200000000.000000  0.000000  0.000000 
  0.38548   2.61275   4.08029     50.60000      0.00000 3047911.0  0.940  1      1  0.752  0.000000 4685142682711156200000000.000000  0.000000  0.000000 
  1.08291   1.12540   5.94072     50.80000      0.00000 2677690.3  0.940  1      1  1.781  0.000000 4685142682711156200000000.000000  0.000000  0.000000 
  4.60576   1.84843   5.82261     51.00000      0.00000 2372380.8  0.071  1      1  2.227  0.000000 4685142682711156200000000.000000  0.000000  0.000000 
  2.70680   2.71686   5.91462     51.20000      0.00000 3172008.0  0.940  1      1  1.271  0.000000 4685142682711156200000000.000000  0.000000  0.000000 
  1.45269   1.42425   0.39879     51.40000      0.00000 4464862.5  0.940  1      1  0.553  0.000000 4685142682711156200000000.000000  0.000000  0.000000 
  4.59511   1.71858   5.88139     51.60000      0.00000 5239041.0  0.940  1      1  0.782  0.000000 4685142682711156200000000.000000  0.000000  0.000000 
  3.08320   1.17025   2.97732     51.80000      0.00000 5320979.5  0.940  1      1  0.682  0.000000 4685142682711156200000000.000000  0.000000  0.000000 
  5.85881   0.41400   1.91624     52.00000      0.00000 4712629.5  0.940  1      1  0.473  0.000000 4685142682711156200000000.000000  0.000000  0.000000 
  3.69571   1.99179   5.67669     52.20000      0.00000 3612885.5  0.952  1      1  1.138  0.000000 4685142682711156200000000.000000  0.000000  0.000000 
  2.40401   1.01313   2.65634     52.40000      0.00000 4647015.5  0.952  1      1  0.541  0.000000 4685142682711156200000000.000000  0.000000  0.000000 
  0.55174   1.15905   0.60696     52.60000      0.00000 4679346.0  0.952  1      1  0.589  0.000000 4685142682711156200000000.000000  0.000000  0.000000 
  0.54346   1.15374   0.60934     52.80000      0.00000 5026501.5  0.952  1      1  0.658  0.000000 4685142682711156200000000.000000  0.000000  0.000000 
  2.37037   1.00706   2.64947     53.00000      0.00000 5195105.0  0.952  1      1  0.593  0.000000 4685142682711156200000000.000000  0.000000  0.000000 
  2.36965   1.00600   2.64983     53.20000      0.00000 5203665.5  0.952  1      1  0.474  0.000000 4685142682711156200000000.000000  0.000000  0.000000 
  0.53716   1.15838   3.75632     53.40000      0.00000 4289052.0  0.952  1      1  0.423  0.000000 4685142682711156200000000.000000  0.000000  0.000000 
  0.55019   1.15421   0.60194     53.60000      0.00000 4199668.0  0.952  1      1  0.403  0.000000 4685142682711156200000000.000000  0.000000  0.000000 
  5.54030   2.11026   3.64339     53.80000      0.00000 3797275.8  0.952  1      1  0.560  0.000000 4685142682711156200000000.000000  0.000000  0.000000 
  5.54331   2.11413   3.64363     54.00000      0.00000 4117770.0  0.952  1      1  0.783  0.000000 4685142682711156200000000.000000  0.000000  0.000000 
  5.55189   2.11600   5.21596     54.20000      0.00000 2902305.3  0.952  1      1  1.429  0.000000 4685142682711156200000000.000000  0.000000  0.000000 
  0.54522   1.14440   0.57902     54.40000      0.00000 2261349.8  0.952  1      1  1.725  0.000000 4685142682711156200000000.000000  0.000000  0.000000 
  1.48679   1.55714   0.32642     54.60000      0.00000 2908871.5  0.869  1      1  1.586  0.000000 4685142682711156200000000.000000  0.000000  0.000000 
  4.57075   1.58888   5.95271     54.80000      0.00000 4610694.5  0.869  1      1  0.705  0.000000 4685142682711156200000000.000000  0.000000  0.000000 
  4.55242   1.59009   5.94506     55.00000      0.00000 3784260.3  0.869  1      1  0.724  0.000000 4685142682711156200000000.000000  0.000000  0.000000 
  2.99244   1.21211   3.12856     55.20000      0.00000 2163221.5  0.012  2      1  2.125  0.000000 4685142682711156200000000.000000  0.000000  0.000000 
  1.67428   0.68528   4.85198     55.40000      0.00000 2604990.3  0.881  2      1  1.388  0.000000 4685142682711156200000000.000000  0.000000  0.000000 
  0.88715   2.06490   5.93407     55.60000      0.00000 2254764.8  0.917  1      1  1.757  0.000000 4685142682711156200000000.000000  0.000000  0.000000 
  4.63428   1.68346   4.35018     55.80000      0.00000 3054765.8  0.881  1      1  1.645  0.000000 4685142682711156200000000.000000  0.000000  0.000000 
  4.61800   1.67850   5.91724     56.00000      0.00000 4266705.5  0.881  1      1  0.599  0.000000 4685142682711156200000000.000000  0.000000  0.000000 
  4.62240   1.67573   5.92498     56.20000      0.00000 3542474.0  0.881  1      1  0.614  0.000000 4685142682711156200000000.000000  0.000000  0.000000 
  3.06519   1.22096   3.02911     56.40000      0.00000 2777746.0  0.881  1      1  1.105  0.000000 4685142682711156200000000.000000  0.000000  0.000000 
  4.56475   1.67137   2.78711     56.60000      0.00000 2469852.8  0.881  1      1  1.928  0.000000 4685142682711156200000000.000000  0.000000  0.000000 
  2.73617   2.98113   5.66430     56.80000      0.00000 3042737.8  0.952  1      1  1.070  0.000000 4685142682711156200000000.000000  0.000000  0.000000 
  4.56799   1.64440   5.95901     57.00000      0.00000 2654919.0  0.952  1      1  1.815  0.000000 4685142682711156200000000.000000  0.000000  0.000000 
  4.64695   1.62627   5.93705     57.20000      0.00000 3521800.5  0.952  1      1  1.268  0.000000 4685142682711156200000000.000000  0.000000  0.000000 
  2.93856   2.79220   6.14107     57.40000      0.00000 4108359.8  0.952  1      1  0.939  0.000000 4685142682711156200000000.000000  0.000000  0.000000 
  6.06987   0.35114   3.29718     57.60000      0.00000 4568916.0  0.952  1      1  0.586  0.000000 4685142682711156200000000.000000  0.000000  0.000000 
  2.95098   2.78530   6.13940     57.80000      0.00000 3906498.0  0.952  1      1  0.841  0.000000 4685142682711156200000000.000000  0.000000  0.000000 
  6.00458   0.35951   3.36205     58.00000      0.00000 3343208.3  0.952  1      1  0.707  0.000000 4685142682711156200000000.000000  0.000000  0.000000 
  2.84324   2.76891   6.02873     58.20000      0.00000 4682715.0  0.952  1      1  0.707  0.000000 4685142682711156200000000.000000  0.000000  0.000000 
  2.89430   2.77310   6.08289     58.40000      0.00000 4906926.0  0.952  1      1  0.793  0.000000 4685142682711156200000000.000000  0.000000  0.000000 
  1.51624   1.50582   0.37206     58.60000      0.00000 4891327.0  0.952  1      1  0.789  0.000000 4685142682711156200000000.000000  0.000000  0.000000 
  2.95565   2.77129   6.14666     58.80000      0.00000 4954855.5  0.952  1      1  0.858  0.000000 4685142682711156200000000.000000  0.000000  0.000000 
  4.65864   1.60364   5.92167     59.00000      0.00000 5092788.0  0.952  1      1  0.940  0.000000 4685142682711156200000000.000000  0.000000  0.000000 
  4.65700   1.61153   5.93848     59.20000      0.00000 2881737.5  0.952  1      1  1.167  0.000000 4685142682711156200000000.000000  0.000000  0.000000 
  1.44802   1.47728   0.28505     59.40000      0.00000 2837707.3  0.952  1      1  0.853  0.000000 4685142682711156200000000.000000  0.000000  0.000000 
  4.59202   1.66613   5.98929     59.60000      0.00000 4703034.0  0.952  1      1  0.821  0.000000 4685142682711156200000000.000000  0.000000  0.000000 
  4.58518   1.66910   5.97798     59.80000      0.00000 4956315.5  0.952  1      1  0.718  0.000000 4685142682711156200000000.000000  0.000000  0.000000 
  4.69988   1.61813   2.81888     60.00000      0.00000 3381932.8  0.952  1      1  1.020  0.000000 4685142682711156200000000.000000  0.000000  0.000000 
  4.70333   1.62112   5.95696     60.20000      0.00000 4049432.8  0.952  1      1  0.911  0.000000 4685142682711156200000000.000000  0.000000  0.000000 
  4.70360   1.61417   5.94311     60.40000      0.00000 3236810.0  0.952  1      1  0.763  0.000000 4685142682711156200000000.000000  0.000000  0.000000 
  0.51019   2.70386   4.39227     60.60000      0.00000 3321113.3  0.738  2      1  1.665  0.000000 4685142682711156200000000.000000  0.000000  0.000000 
  2.37472   1.70907   2.71758     60.80000      0.00000 4298772.0  0.738  2      1  0.802  0.000000 4685142682711156200000000.000000  0.000000  0.000000 
  2.37077   1.70355   2.73118     61.00000      0.00000 3918322.3  0.738  2      1  1.448  0.000000 4685142682711156200000000.000000  0.000000  0.000000 
  4.78445   1.76713   3.97878     61.20000      0.00000 2740838.5  0.881  1      1  1.473  0.000000 4685142682711156200000000.000000  0.000000  0.000000 
  1.62428   1.38123   0.72710     61.40000      0.00000 3541434.0  0.881  1      1  0.700  0.000000 4685142682711156200000000.000000  0.000000  0.000000 
  1.62054   1.37302   0.72075     61.60000      0.00000 3857345.0  0.881  1      1  0.947  0.000000 4685142682711156200000000.000000  0.000000  0.000000 
  4.76309   1.76182   3.98439     61.80000      0.00000 3989517.0  0.881  1      1  0.731  0.000000 4685142682711156200000000.000000  0.000000  0.000000 
  4.76323   1.76472   3.97530     62.00000      0.00000 3759347.0  0.881  1      1  0.796  0.000000 4685142682711156200000000.000000  0.000000  0.000000 
  4.76672   1.76959   3.96432     62.20000      0.00000 3756533.3  0.881  1      1  0.707  0.000000 4685142682711156200000000.000000  0.000000  0.000000 
  2.99261   2.37427   5.99725     62.40000      0.00000 2066694.5  0.881  1      1  2.172  0.000000 4685142682711156200000000.000000  0.000000  0.000000 
  4.81373   1.76132   3.98221     62.60000      0.00000 2620522.5  0.881  1      1  1.746  0.000000 4685142682711156200000000.000000  0.000000  0.000000 
  5.63886   0.62550   1.46785     62.80000      0.00000 2922293.5  0.881  1      1  0.764  0.000000 4685142682711156200000000.000000  0.000000  0.000000 
  5.62366   0.61708   1.48137     63.00000      0.00000 3273491.0  0.881  1      1  0.701  0.000000 4685142682711156200000000.000000  0.000000  0.000000 
  0.10264   1.32336   0.97517     63.20000      0.00000 4478482.5  0.881  1      1  0.731  0.000000 4685142682711156200000000.000000  0.000000  0.000000 
  0.10431   1.30959   0.97269     63.40000      0.00000 5329376.0  0.881  1      1  0.609  0.000000 4685142682711156200000000.000000  0.000000  0.000000 
  0.10575   1.29949   0.97267     63.60000      0.00000 5257928.0  0.881  1      1  0.809  0.000000 4685142682711156200000000.000000  0.000000  0.000000 
  0.10681   1.27667   0.98587     63.80000      0.00000 5080820.5  0.881  1      1  0.489  0.000000 4685142682711156200000000.000000  0.000000  0.000000 
  0.10183   1.26845   0.98712     64.00000      0.00000 4892750.5  0.881  1      1  0.786  0.000000 4685142682711156200000000.000000  0.000000  0.000000 
  1.00003   0.70138   4.29483     64.20000      0.00000 2447057.3  0.393  1      1  1.189  0.000000 4685142682711156200000000.000000  0.000000  0.000000 
  5.38539   1.30509   0.91583     64.40000      0.00000 3073552.3  0.393  1      1  1.659  0.000000 4685142682711156200000000.000000  0.000000  0.000000 
  1.01587   0.69144   4.28473     64.60000      0.00000 2311817.8  0.393  1      1  1.181  0.000000 4685142682711156200000000.000000  0.000000  0.000000 
  0.35027   2.18194   4.35003     64.80000      0.00000 3967107.5  0.762  1      1  0.668  0.000000 4685142682711156200000000.000000  0.000000  0.000000 
  5.28676   1.28788   0.92850     65.00000      0.00000 5075298.5  0.762  1      1  0.687  0.000000 4685142682711156200000000.000000  0.000000  0.000000 
  5.29589   1.29847   0.92639     65.20000      0.00000 5590243.0  0.762  1      1  0.604  0.000000 4685142682711156200000000.000000  0.000000  0.000000 
  5.29909   1.30291   0.92515     65.40000      0.00000 5620085.0  0.762  1      1  0.587  0.000000 4685142682711156200000000.000000  0.000000  0.000000 
  0.39898   2.19333   4.37496     65.60000      0.00000 5127658.5  0.762  1      1  0.573  0.000000 4685142682711156200000000.000000  0.000000  0.000000 
  0.40829   2.19582   4.37855     65.80000      0.00000 4983444.0  0.762  1      1  0.461  0.000000 4685142682711156200000000.000000  0.000000  0.000000 
  0.94277   0.68590   1.16629     66.00000      0.00000 5511118.5  0.762  1      1  0.572  0.000000 4685142682711156200000000.000000  0.000000  0.000000 
  2.18911   1.81018   0.64013     66.20000      0.00000 5554008.0  0.762  1      1  0.631  0.000000 4685142682711156200000000.000000  0.000000  0.000000 
  0.92796   0.68935   1.20032     66.40000      0.00000 3136945.8  0.762  1      1  0.929  0.000000 4685142682711156200000000.000000  0.000000  0.000000 
  0.00812   1.16438   0.72544     66.60000      0.00000 3905384.3  0.881  1      1  0.656  0.000000 4685142682711156200000000.000000  0.000000  0.000000 
  0.01476   1.16358   0.73660     66.80000      0.00000 3660981.5  0.881  1      1  0.776  0.000000 4685142682711156200000000.000000  0.000000  0.000000 
  0.01647   1.17482   0.73242     67.00000      0.00000 2906595.0  0.881  1      1  1.667  0.000000 4685142682711156200000000.000000  0.000000  0.000000 
  0.07594   1.37541   0.58577     67.20000      0.00000 3806943.5  0.762  1      1  0.615  0.000000 4685142682711156200000000.000000  0.000000  0.000000 
  0.10612   1.39652   3.72722     67.40000      0.00000 2986625.0  0.762  1      1  1.281  0.000000 4685142682711156200000000.000000  0.000000  0.000000 
  5.23969   1.31101   0.83811     67.60000      0.00000 3792447.5  0.881  1      1  0.662  0.000000 4685142682711156200000000.000000  0.000000  0.000000 
  3.96474   2.21400   5.86252     67.80000      0.00000 2419312.8  0.726  2      1  1.255  0.000000 4685142682711156200000000.000000  0.000000  0.000000 
  5.80520   1.91412   3.82945     68.00000      0.00000 2946636.8  0.726  2      1  0.810  0.000000 4685142682711156200000000.000000  0.000000  0.000000 
  3.26252   1.75361   0.96057     68.20000      0.00000 2893797.0  0.548  1      1  0.877  0.000000 4685142682711156200000000.000000  0.000000  0.000000 
  3.29431   1.75898   5.69455     68.40000      0.00000 2805845.5  0.548  1      1  1.480  0.000000 4685142682711156200000000.000000  0.000000  0.000000 
  0.38901   2.20217   4.36981     68.60000      0.00000 2836088.0  0.881  1      1  1.304  0.000000 4685142682711156200000000.000000  0.000000  0.000000 
  0.39511   2.18773   1.21203     68.80000      0.00000 2125303.3  0.881  1      1  2.172  0.000000 4685142682711156200000000.000000  0.000000  0.000000 
  1.65159   2.14332   0.75038     69.00000      0.00000 3424413.3  0.917  1      1  1.029  0.000000 4685142682711156200000000.000000  0.000000  0.000000 
  2.55507   1.05899   3.08270     69.20000      0.00000 1815669.3  0.000  1      1  2.261  0.000000 4685142682711156200000000.000000  0.000000  0.000000 
  6.18227   2.70463   0.07007     69.40000      0.00000 2755260.0  0.250  2      1  1.449  0.000000 4685142682711156200000000.000000  0.000000  0.000000 
  2.99017   1.88040   0.73411     69.60000      0.00000 2898285.5  0.131  1      1  1.735  0.000000 4685142682711156200000000.000000  0.000000  0.000000 
  3.00935   1.87865   0.73446     69.80000      0.00000 3047045.3  0.131  1      1  1.529  0.000000 4685142682711156200000000.000000  0.000000  0.000000 
  5.84316   2.18967   3.99114     70.00000      0.00000 2644454.0  0.917  1      1  1.987  0.000000 4685142682711156200000000.000000  0.000000  0.000000 
  0.56874   0.88118   0.80377     70.20000      0.00000 2740429.3  0.917  1      1  1.085  0.000000 4685142682711156200000000.000000  0.000000  0.000000 
  4.71374   1.02764   5.60597     70.40000      0.00000 3906457.0  0.917  1      1  0.629  0.000000 4685142682711156200000000.000000  0.000000  0.000000 
  3.70360   2.32712   0.75803     70.60000      0.00000 4190909.0  0.917  1      1  0.550  0.000000 4685142682711156200000000.000000  0.000000  0.000000 
  1.55826   2.08570   0.65681     70.80000      0.00000 2494437.5  0.917  1      1  1.846  0.000000 4685142682711156200000000.000000  0.000000  0.000000 
  0.27425   2.31591   1.26074     71.00000      0.00000 3359073.0  0.881  1      1  0.901  0.000000 4685142682711156200000000.000000  0.000000  0.000000 
  0.28756   2.31035   4.40951     71.20000      0.00000 4856640.5  0.881  1      1  0.507  0.000000 4685142682711156200000000.000000  0.000000  0.000000 
  0.29274   2.30408   4.40560     71.40000      0.00000 5057950.5  0.881  1      1  0.724  0.000000 4685142682711156200000000.000000  0.000000  0.000000 
  0.29068   2.31068   4.38908     71.60000      0.00000 4966102.0  0.881  1      1  0.669  0.000000 4685142682711156200000000.000000  0.000000  0.000000 
  0.31832   2.31529   1.24986     71.80000      0.00000 3688196.8  0.881  1      1  0.917  0.000000 4685142682711156200000000.000000  0.000000  0.000000 
  0.30430   2.29294   4.39568     72.00000      0.00000 3161912.3  0.881  1      1  1.189  0.000000 4685142682711156200000000.000000  0.000000  0.000000 
  0.28859   2.26209   4.39207     72.20000      0.00000 4246746.5  0.881  1      1  0.755  0.000000 4685142682711156200000000.000000  0.000000  0.000000 
  0.29183   2.25739   4.39792     72.40000      0.00000 4778883.0  0.881  1      1  0.612  0.000000 4685142682711156200000000.000000  0.000000  0.000000 
  0.28470   2.26059   4.38877     72.60000      0.00000 5327173.5  0.881  1      1  0.499  0.000000 4685142682711156200000000.000000  0.000000  0.000000 
  0.28500   2.25136   4.37981     72.80000      0.00000 5600794.0  0.881  1      1  0.577  0.000000 4685142682711156200000000.000000  0.000000  0.000000 
  0.29561   2.26333   4.39340     73.00000      0.00000 4107385.0  0.881  1      1  0.736  0.000000 4685142682711156200000000.000000  0.000000  0.000000 
  0.29206   2.27340   4.38947     73.20000      0.00000 4137551.8  0.881  1      1  0.579  0.000000 4685142682711156200000000.000000  0.000000  0.000000 
  6.18313   1.28491   0.83554     73.40000      0.00000 2670744.5  0.881  1      1  1.557  0.000000 4685142682711156200000000.000000  0.000000  0.000000 
  6.17768   1.26753   0.82444     73.60000      0.00000 4280390.5  0.881  1      1  0.712  0.000000 4685142682711156200000000.000000  0.000000  0.000000 
  6.16574   1.26154   0.82723     73.80000      0.00000 4026075.5  0.881  1      1  1.340  0.000000 4685142682711156200000000.000000  0.000000  0.000000 
  6.16599   1.24147   0.84314     74.00000      0.00000 3153922.5  0.881  1      1  0.977  0.000000 4685142682711156200000000.000000  0.000000  0.000000 
  2.19885   1.84819   0.76903     74.20000      0.00000 3275101.5  0.762  1      1  0.786  0.000000 4685142682711156200000000.000000  0.000000  0.000000 
  0.36915   2.31376   4.33771     74.40000      0.00000 3083956.5  0.762  1      1  0.626  0.000000 4685142682711156200000000.000000  0.000000  0.000000 
  4.02054   2.37907   0.36185     74.60000      0.00000 3424194.3  0.762  1      1  0.808  0.000000 4685142682711156200000000.000000  0.000000  0.000000 
  5.32369   1.32880   0.84684     74.80000      0.00000 3791150.5  0.762  1      1  0.971  0.000000 4685142682711156200000000.000000  0.000000  0.000000 
  5.23813   2.73550   4.01438     75.00000      0.00000 3241097.0  0.881  1      1  1.733  0.000000 4685142682711156200000000.000000  0.000000  0.000000 
  2.11191   0.40580   3.83857     75.20000      0.00000 4896053.5  0.881  1      1  0.562  0.000000 4685142682711156200000000.000000  0.000000  0.000000 
  4.35139   1.33156   5.02719     75.40000      0.00000 3604847.8  0.881  1      1  0.656  0.000000 4685142682711156200000000.000000  0.000000  0.000000 
  2.20317   0.16285   3.97789     75.60000      0.00000 3780617.0  0.952  1      1  0.647  0.000000 4685142682711156200000000.000000  0.000000  0.000000 
  5.23733   2.98352   2.18064     75.80000      0.00000 4900325.5  0.952  1      1  0.856  0.000000 4685142682711156200000000.000000  0.000000  0.000000 
  2.10677   0.15748   4.09916     76.00000      0.00000 4667694.5  0.952  1      1  0.937  0.000000 4685142682711156200000000.000000  0.000000  0.000000 
  2.10912   0.16990   4.08142     76.20000      0.00000 3672205.5  0.952  1      1  1.011  0.000000 4685142682711156200000000.000000  0.000000  0.000000 
  1.45558   1.70614   6.17187     76.40000      0.00000 3989251.8  0.952  1      1  0.920  0.000000 4685142682711156200000000.000000  0.000000  0.000000 
  4.60124   1.44322   4.82131     76.60000      0.00000 2865016.5  0.952  1      1  1.491  0.000000 4685142682711156200000000.000000  0.000000  0.000000 
  6.04441   0.50958   4.58606     76.80000      0.00000 2905958.5  0.095  2      1  1.338  0.000000 4685142682711156200000000.000000  0.000000  0.000000 
  2.10022   0.13156   5.63827     77.00000      0.00000 2889039.3  0.952  1      1  2.037  0.000000 4685142682711156200000000.000000  0.000000  0.000000 
  5.35901   2.92555   2.36210     77.20000      0.00000 2881477.5  0.952  1      1  1.522  0.000000 4685142682711156200000000.000000  0.000000  0.000000 
  2.19244   0.16169   4.00109     77.40000      0.00000 4241801.0  0.952  1      1  1.253  0.000000 4685142682711156200000000.000000  0.000000  0.000000 
  2.20641   0.16188   3.99212     77.60000      0.00000 5108459.5  0.952  1      1  0.971  0.000000 4685142682711156200000000.000000  0.000000  0.000000 
  5.27551   2.98462   2.20676     77.80000      0.00000 5369859.5  0.952  1      1  1.009  0.000000 4685142682711156200000000.000000  0.000000  0.000000 
  1.48070   1.69438   6.20823     78.00000      0.00000 5048095.5  0.952  1      1  0.814  0.000000 4685142682711156200000000.000000  0.000000  0.000000 
  2.02057   0.19658   2.69166     78.20000      0.00000 3885371.8  0.952  1      1  1.336  0.000000 4685142682711156200000000.000000  0.000000  0.000000 
  2.10066   0.20501   2.61858     78.40000      0.00000 4463379.0  0.952  1      1  0.527  0.000000 4685142682711156200000000.000000  0.000000  0.000000 
  1.52532   1.72362   6.16915     78.60000      0.00000 4367736.0  0.952  1      1  0.789  0.000000 4685142682711156200000000.000000  0.000000  0.000000 
  5.39239   2.94418   2.32628     78.80000      0.00000 4430665.5  0.952  1      1  0.560  0.000000 4685142682711156200000000.000000  0.000000  0.000000 
  1.45400   1.70607   6.11984     79.00000      0.00000 4776223.5  0.952  1      1  0.690  0.000000 4685142682711156200000000.000000  0.000000  0.000000 
  1.43242   1.68755   6.11662     79.20000      0.00000 5386208.0  0.952  1      1  0.727  0.000000 4685142682711156200000000.000000  0.000000  0.000000 
  1.43326   1.68691   6.12555     79.40000      0.00000 4843286.5  0.952  1      1  0.674  0.000000 4685142682711156200000000.000000  0.000000  0.000000 
  3.15605   0.82829   3.21856     79.60000      0.00000 2173727.0  0.012  2      1  2.016  0.000000 4685142682711156200000000.000000  0.000000  0.000000 
  5.28008   3.01635   2.18933     79.80000      0.00000 4313931.0  0.952  1      1  0.978  0.000000 4685142682711156200000000.000000  0.000000  0.000000 
  2.10768   0.11162   4.12513     80.00000      0.00000 5058352.0  0.952  1      1  0.782  0.000000 4685142682711156200000000.000000  0.000000  0.000000 
  2.08604   0.11084   4.15431     80.20000      0.00000 5350730.5  0.952  1      1  0.635  0.000000 4685142682711156200000000.000000  0.000000  0.000000 
  2.19756   0.11291   4.03890     80.40000      0.00000 5082843.0  0.952  1      1  0.370  0.000000 4685142682711156200000000.000000  0.000000  0.000000 
  5.35595   3.02711   2.26403     80.60000      0.00000 4960386.5  0.952  1      1  0.547  0.000000 4685142682711156200000000.000000  0.000000  0.000000 
  4.73195   1.36889   4.77747     80.80000      0.00000 3811236.5  0.952  1      1  0.783  0.000000 4685142682711156200000000.000000  0.000000  0.000000 
  4.98493   2.93231   3.39183     81.00000      0.00000 4874846.5  0.952  1      1  0.648  0.000000 4685142682711156200000000.000000  0.000000  0.000000 
  5.02387   2.93633   1.86594     81.20000      0.00000 3078146.0  0.952  1      1  1.444  0.000000 4685142682711156200000000.000000  0.000000  0.000000 
  4.66105   1.49774   4.74895     81.40000      0.00000 3845302.3  0.952  1      1  0.743  0.000000 4685142682711156200000000.000000  0.000000  0.000000 
  4.66848   1.48246   4.73862     81.60000      0.00000 4016875.3  0.952  1      1  0.632  0.000000 4685142682711156200000000.000000  0.000000  0.000000 
  4.65359   1.49339   4.73180     81.80000      0.00000 4273473.0  0.952  1      1  0.601  0.000000 4685142682711156200000000.000000  0.000000  0.000000 
  4.63872   1.49403   4.75014     82.00000      0.00000 4018533.3  0.952  1      1  0.689  0.000000 4685142682711156200000000.000000  0.000000  0.000000 
  1.81538   0.07750   4.39351     82.20000      0.00000 4625748.5  0.952  1      1  0.538  0.000000 4685142682711156200000000.000000  0.000000  0.000000 
  4.63429   1.50052   4.73901     82.40000      0.00000 4495228.0  0.952  1      1  0.481  0.000000 4685142682711156200000000.000000  0.000000  0.000000 
  4.64261   1.49750   4.73649     82.60000      0.00000 3388930.3  0.952  1      1  1.078  0.000000 4685142682711156200000000.000000  0.000000  0.000000 
  4.65017   1.48538   4.74140     82.80000      0.00000 2236198.3  0.952  1      1  1.760  0.000000 4685142682711156200000000.000000  0.000000  0.000000 
  0.55428   1.78970   3.90538     83.00000      0.00000 3787998.3  0.940  1      1  0.747  0.000000 4685142682711156200000000.000000  0.000000  0.000000 
  3.69442   1.34624   2.39278     83.20000      0.00000 2860827.8  0.940  1      1  1.110  0.000000 4685142682711156200000000.000000  0.000000  0.000000 
  1.53212   1.98471   0.60724     83.40000      0.00000 1929548.8  0.881  1      1  1.912  0.000000 4685142682711156200000000.000000  0.000000  0.000000 
  1.53549   1.97196   0.62827     83.60000      0.00000 3119735.5  0.881  1      1  0.894  0.000000 4685142682711156200000000.000000  0.000000  0.000000 
  5.97511   2.14558   4.19926     83.80000      0.00000 2978410.8  0.881  1      1  0.784  0.000000 4685142682711156200000000.000000  0.000000  0.000000 
  5.98841   2.13695   4.18361     84.00000      0.00000 1986923.0  0.881  1      1  1.258  0.000000 4685142682711156200000000.000000  0.000000  0.000000 
  1.64938   1.46418   0.15892     84.20000      0.00000 2734703.5  0.881  1      1  0.545  0.000000 4685142682711156200000000.000000  0.000000  0.000000 
  2.51477   2.97099   5.60131     84.40000      0.00000 2478782.5  0.881  1      1  1.517  0.000000 4685142682711156200000000.000000  0.000000  0.000000 
  3.74838   1.24577   5.57781     84.60000      0.00000 2908029.3  0.940  1      1  1.416  0.000000 4685142682711156200000000.000000  0.000000  0.000000 
  3.79095   1.27111   2.41913     84.80000      0.00000 2470526.8  0.940  1      1  1.484  0.000000 4685142682711156200000000.000000  0.000000  0.000000 
  0.62774   1.88418   3.86580     85.00000      0.00000 3450330.3  0.940  1      1  0.806  0.000000 4685142682711156200000000.000000  0.000000  0.000000 
  0.59437   1.89386   0.70193     85.20000      0.00000 3904377.5  0.940  1      1  0.916  0.000000 4685142682711156200000000.000000  0.000000  0.000000 
  3.71591   1.24097   5.59017     85.40000      0.00000 5099978.0  0.940  1      1  0.718  0.000000 4685142682711156200000000.000000  0.000000  0.000000 
  3.70641   1.22829   5.58296     85.60000      0.00000 5081085.5  0.940  1      1  0.803  0.000000 4685142682711156200000000.000000  0.000000  0.000000 
  0.56420   1.90818   3.84287     85.80000      0.00000 4920752.0  0.940  1      1  0.558  0.000000 4685142682711156200000000.000000  0.000000  0.000000 
  3.68701   1.21920   5.58828     86.00000      0.00000 4897641.5  0.940  1      1  0.724  0.000000 4685142682711156200000000.000000  0.000000  0.000000 
  5.64954   0.76784   1.05082     86.20000      0.00000 5167377.0  0.940  1      1  0.457  0.000000 4685142682711156200000000.000000  0.000000  0.000000 
  3.69684   1.21779   5.58371     86.40000      0.00000 5157600.5  0.940  1      1  0.585  0.000000 4685142682711156200000000.000000  0.000000  0.000000 
  3.70322   1.21844   5.59321     86.60000      0.00000 5353165.5  0.940  1      1  0.516  0.000000 4685142682711156200000000.000000  0.000000  0.000000 
  3.70563   1.22555   5.59167     86.80000      0.00000 4239704.5  0.940  1      1  0.603  0.000000 4685142682711156200000000.000000  0.000000  0.000000 
  2.21078   0.16560   4.10285     87.00000      0.00000 2559276.0  0.893  1      1  1.890  0.000000 4685142682711156200000000.000000  0.000000  0.000000 
  2.21745   0.14909   4.10671     87.20000      0.00000 2608509.3  0.893  1      1  1.370  0.000000 4685142682711156200000000.000000  0.000000  0.000000 
  1.61145   1.69516   6.20792     87.40000      0.00000 4446276.5  0.893  1      1  0.631  0.000000 4685142682711156200000000.000000  0.000000  0.000000 
  1.60873   1.67864   6.21165     87.60000      0.00000 5172853.5  0.893  1      1  0.736  0.000000 4685142682711156200000000.000000  0.000000  0.000000 
  4.74282   1.46581   4.78795     87.80000      0.00000 4571491.0  0.893  1      1  0.865  0.000000 4685142682711156200000000.000000  0.000000  0.000000 
  1.58310   1.69976   6.21351     88.00000      0.00000 2955557.3  0.893  1      1  1.774  0.000000 4685142682711156200000000.000000  0.000000  0.000000 
  4.91576   2.97702   3.35925     88.20000      0.00000 4890735.0  0.893  1      1  0.584  0.000000 4685142682711156200000000.000000  0.000000  0.000000 
  1.54800   1.73246   6.25094     88.40000      0.00000 5249296.0  0.893  1      1  0.564  0.000000 4685142682711156200000000.000000  0.000000  0.000000 
  4.89798   2.98141   1.78745     88.60000      0.00000 4971791.0  0.893  1      1  0.913  0.000000 4685142682711156200000000.000000  0.000000  0.000000 
  3.72599   1.34367   5.52447     88.80000      0.00000 4595371.0  0.881  1      1  0.518  0.000000 4685142682711156200000000.000000  0.000000  0.000000 
  3.72046   1.35451   5.52297     89.00000      0.00000 4954536.5  0.881  1      1  0.885  0.000000 4685142682711156200000000.000000  0.000000  0.000000 
  3.71649   1.34384   5.51790     89.20000      0.00000 4963909.0  0.881  1      1  0.424  0.000000 4685142682711156200000000.000000  0.000000  0.000000 
  0.58557   1.78602   3.90844     89.40000      0.00000 4287395.5  0.881  1      1  0.486  0.000000 4685142682711156200000000.000000  0.000000  0.000000 
  3.75183   1.34634   5.52235     89.60000      0.00000 4398065.0  0.881  1      1  0.760  0.000000 4685142682711156200000000.000000  0.000000  0.000000 
  3.76253   1.32471   5.52440     89.80000      0.00000 4402394.0  0.881  1      1  0.779  0.000000 4685142682711156200000000.000000  0.000000  0.000000 
  3.78725   1.30860   5.51417     90.00000      0.00000 2703320.3  0.881  1      1  1.258  0.000000 4685142682711156200000000.000000  0.000000  0.000000 
  2.51440   2.33816   5.10209     90.20000      0.00000 2494533.5  0.881  1      1  1.305  0.000000 4685142682711156200000000.000000  0.000000  0.000000 
  5.69809   0.79954   4.30992     90.40000      0.00000 2152358.5  0.881  1      1  2.082  0.000000 4685142682711156200000000.000000  0.000000  0.000000 
  2.33291   0.82743   3.16928     90.60000      0.00000 2251492.8  0.798  1      1  0.953  0.000000 4685142682711156200000000.000000  0.000000  0.000000 
  3.93893   1.55441   5.52805     90.80000      0.00000 1882496.1  0.798  1      1  1.497  0.000000 4685142682711156200000000.000000  0.000000  0.000000 
  1.86524   1.33396   1.08108     91.00000      0.00000 2002373.0  0.857  1      1  1.774  0.000000 4685142682711156200000000.000000  0.000000  0.000000 
  3.30683   2.03585   6.01428     91.20000      0.00000 2739949.8  0.857  1      1  0.993  0.000000 4685142682711156200000000.000000  0.000000  0.000000 
  3.31020   2.04244   6.00881     91.40000      0.00000 3472512.3  0.857  1      1  0.867  0.000000 4685142682711156200000000.000000  0.000000  0.000000 
  5.01292   1.80983   3.63205     91.60000      0.00000 3749406.5  0.857  1      1  0.886  0.000000 4685142682711156200000000.000000  0.000000  0.000000 
  3.84868   0.54494   2.67263     91.80000      0.00000 2918195.8  0.857  1      1  0.730  0.000000 4685142682711156200000000.000000  0.000000  0.000000 
  1.86321   1.32883   1.07134     92.00000      0.00000 2459612.0  0.857  1      1  1.289  0.000000 4685142682711156200000000.000000  0.000000  0.000000 
  1.87196   1.32783   1.05986     92.20000      0.00000 2573760.0  0.857  1      1  1.751  0.000000 4685142682711156200000000.000000  0.000000  0.000000 
  4.88354   1.08170   1.32830     92.40000      0.00000 3160405.0  0.881  1      1  0.937  0.000000 4685142682711156200000000.000000  0.000000  0.000000 
  0.04841   1.79064   1.07015     92.60000      0.00000 3862430.0  0.881  1      1  0.917  0.000000 4685142682711156200000000.000000  0.000000  0.000000 
  0.05975   1.78215   1.07239     92.80000      0.00000 3647720.5  0.881  1      1  1.033  0.000000 4685142682711156200000000.000000  0.000000  0.000000 
  0.88920   1.58361   0.77632     93.00000      0.00000 3211744.5  0.940  1      1  1.680  0.000000 4685142682711156200000000.000000  0.000000  0.000000 
  0.88374   1.57384   0.77291     93.20000      0.00000 3785586.0  0.940  1      1  0.905  0.000000 4685142682711156200000000.000000  0.000000  0.000000 
  5.58921   2.34363   3.14030     93.40000      0.00000 3241965.0  0.940  1      1  1.297  0.000000 4685142682711156200000000.000000  0.000000  0.000000 
  2.45271   0.82385   3.14318     93.60000      0.00000 3596261.0  0.940  1      1  0.931  0.000000 4685142682711156200000000.000000  0.000000  0.000000 
  0.05462   1.71472   4.28638     93.80000      0.00000 2763737.8  0.798  1      1  1.335  0.000000 4685142682711156200000000.000000  0.000000  0.000000 
  1.69370   2.00359   4.90146     94.00000      0.00000 3207837.5  0.798  1      1  0.854  0.000000 4685142682711156200000000.000000  0.000000  0.000000 
  0.05956   1.74541   4.29500     94.20000      0.00000 3156750.3  0.798  1      1  0.922  0.000000 4685142682711156200000000.000000  0.000000  0.000000 
  4.03228   1.61821   5.93225     94.40000      0.00000 2695718.3  0.929  1      1  1.284  0.000000 4685142682711156200000000.000000  0.000000  0.000000 
  5.44453   0.34904   1.75082     94.60000      0.00000 2579115.0  0.929  1      1  0.699  0.000000 4685142682711156200000000.000000  0.000000  0.000000 
  4.04560   1.62815   5.96718     94.80000      0.00000 3021010.5  0.929  1      1  1.078  0.000000 4685142682711156200000000.000000  0.000000  0.000000 
  3.97154   1.56043   5.86159     95.00000      0.00000 3152196.5  0.929  1      1  0.508  0.000000 4685142682711156200000000.000000  0.000000  0.000000 
  1.79234   1.82671   0.92989     95.20000      0.00000 2906002.8  0.762  1      1  0.893  0.000000 4685142682711156200000000.000000  0.000000  0.000000 
  1.78259   1.82004   0.93520     95.40000      0.00000 3507041.8  0.762  1      1  0.803  0.000000 4685142682711156200000000.000000  0.000000  0.000000 
  3.51420   2.19570   3.43626     95.60000      0.00000 2471206.0  0.762  1      1  0.988  0.000000 4685142682711156200000000.000000  0.000000  0.000000 
  3.77914   1.32151   5.54564     95.80000      0.00000 2977712.5  0.881  1      1  0.848  0.000000 4685142682711156200000000.000000  0.000000  0.000000 
  3.77843   1.32205   5.54664     96.00000      0.00000 4330391.5  0.881  1      1  0.546  0.000000 4685142682711156200000000.000000  0.000000  0.000000 
  3.77050   1.30609   5.55091     96.20000      0.00000 4114592.8  0.881  1      1  0.728  0.000000 4685142682711156200000000.000000  0.000000  0.000000 
  3.77778   1.27204   5.56161     96.40000      0.00000 3127804.3  0.881  1      1  0.917  0.000000 4685142682711156200000000.000000  0.000000  0.000000 
  3.73946   1.24986   5.59565     96.60000      0.00000 4098210.5  0.881  1      1  0.530  0.000000 4685142682711156200000000.000000  0.000000  0.000000 
  3.71720   1.24345   5.59259     96.80000      0.00000 4442629.0  0.881  1      1  0.683  0.000000 4685142682711156200000000.000000  0.000000  0.000000 
  0.57434   1.90457   3.84303     97.00000      0.00000 3153472.5  0.881  1      1  1.247  0.000000 4685142682711156200000000.000000  0.000000  0.000000 
  3.63582   0.67730   2.47394     97.20000      0.00000 2899030.5  0.000  1      1  2.295  0.000000 4685142682711156200000000.000000  0.000000  0.000000 
  2.57028   0.22500   3.52670     97.40000      0.00000 3326113.3  0.881  1      1  0.858  0.000000 4685142682711156200000000.000000  0.000000  0.000000 
  6.14828   2.38087   4.34435     97.60000      0.00000 2796371.5  0.762  1      1  0.998  0.000000 4685142682711156200000000.000000  0.000000  0.000000 
  6.19592   2.41261   4.34212     97.80000      0.00000 4363035.5  0.762  1      1  0.927  0.000000 4685142682711156200000000.000000  0.000000  0.000000 
  6.20669   2.42379   4.33845     98.00000      0.00000 3711949.8  0.762  1      1  0.695  0.000000 4685142682711156200000000.000000  0.000000  0.000000 
  3.44148   2.30614   6.07226     98.20000      0.00000 2700122.3  0.369  1      1  1.505  0.000000 4685142682711156200000000.000000  0.000000  0.000000 
  6.05941   1.86619   4.27686     98.40000      0.00000 2109088.3  0.000  1      1  2.213  0.000000 4685142682711156200000000.000000  0.000000  0.000000 
  0.10578   1.53648   3.95219     98.60000      0.00000 2347979.5  0.488  1      1  1.146  0.000000 4685142682711156200000000.000000  0.000000  0.000000 
  5.81652   2.24734   1.64653     98.80000      0.00000 2313584.0  0.929  1      1  1.698  0.000000 4685142682711156200000000.000000  0.000000  0.000000 
  5.82329   2.25563   1.64246     99.00000      0.00000 3242217.8  0.929  1      1  1.148  0.000000 4685142682711156200000000.000000  0.000000  0.000000 
  5.80834   2.24490   4.78027     99.20000      0.00000 3590517.0  0.929  1      1  1.006  0.000000 4685142682711156200000000.000000  0.000000  0.000000 
  5.68029   0.67634   1.67851     99.40000      0.00000 3570654.8  0.929  1      1  1.204  0.000000 4685142682711156200000000.000000  0.000000  0.000000 
  1.04279   1.51238   3.80453     99.60000      0.00000 3362764.8  0.929  1      1  1.034  0.000000 4685142682711156200000000.000000  0.000000  0.000000 
  5.69475   0.65574   1.64707     99.80000      0.00000 4266285.5  0.929  1      1  0.588  0.000000 4685142682711156200000000.000000  0.000000  0.000000 
  5.71017   0.64994   1.63805    100.00000      0.00000 5113815.5  0.929  1      1  0.623  0.000000 4685142682711156200000000.000000  0.000000  0.000000 
  5.78593   2.21740   4.75714    100.20000      0.00000 5406600.0  0.929  1      1  0.545  0.000000 4685142682711156200000000.000000  0.000000  0.000000 
  5.77420   2.22530   4.74939    100.40000      0.00000 5336435.5  0.929  1      1  0.490  0.000000 4685142682711156200000000.000000  0.000000  0.000000 
  5.71262   0.65456   1.61859    100.60000      0.00000 5412250.5  0.929  1      1  0.510  0.000000 4685142682711156200000000.000000  0.000000  0.000000 
  5.78079   2.22389   4.75572    100.80000      0.00000 5160140.0  0.929  1      1  0.447  0.000000 4685142682711156200000000.000000  0.000000  0.000000 
  5.78449   2.21423   4.75466    101.00000      0.00000 4823475.5  0.929  1      1  0.372  0.000000 4685142682711156200000000.000000  0.000000  0.000000 
  5.72125   0.64762   1.61636    101.20000      0.00000 4843103.5  0.929  1      1  0.521  0.000000 4685142682711156200000000.000000  0.000000  0.000000 
  5.76540   2.21611   4.72404    101.40000      0.00000 4866319.0  0.929  1      1  0.418  0.000000 4685142682711156200000000.000000  0.000000  0.000000 
  5.77843   2.21105   4.73853    101.60000      0.00000 4811842.0  0.929  1      1  0.714  0.000000 4685142682711156200000000.000000  0.000000  0.000000 
  5.77652   2.20155   4.73807    101.80000      0.00000 5061561.5  0.929  1      1  0.630  0.000000 4685142682711156200000000.000000  0.000000  0.000000 
  5.77267   2.19699   4.73213    102.00000      0.00000 4819843.5  0.929  1      1  0.639  0.000000 4685142682711156200000000.000000  0.000000  0.000000 
  5.78569   2.18205   4.74506    102.20000      0.00000 4537832.0  0.929  1      1  0.637  0.000000 4685142682711156200000000.000000  0.000000  0.000000 
  5.78424   2.18317   4.73887    102.40000      0.00000 4914553.5  0.929  1      1  0.822  0.000000 4685142682711156200000000.000000  0.000000  0.000000 
  5.78936   2.18508   4.73867    102.60000      0.00000 4747576.0  0.929  1      1  0.701  0.000000 4685142682711156200000000.000000  0.000000  0.000000 
  5.78563   2.17835   4.73851    102.80000      0.00000 4710110.0  0.929  1      1  0.711  0.000000 4685142682711156200000000.000000  0.000000  0.000000 
  5.78274   2.17940   4.73616    103.00000      0.00000 4816350.5  0.929  1      1  0.801  0.000000 4685142682711156200000000.000000  0.000000  0.000000 
  5.77508   2.17114   4.73814    103.20000      0.00000 4697886.0  0.929  1      1  0.684  0.000000 4685142682711156200000000.000000  0.000000  0.000000 
  5.76325   2.18103   4.74119    103.40000      0.00000 4450575.0  0.929  1      1  0.568  0.000000 4685142682711156200000000.000000  0.000000  0.000000 
  5.76946   2.19611   1.62116    103.60000      0.00000 3219315.0  0.929  1      1  0.936  0.000000 4685142682711156200000000.000000  0.000000  0.000000 
  5.77732   2.21040   1.64472    103.80000      0.00000 3051200.3  0.929  1      1  0.944  0.000000 4685142682711156200000000.000000  0.000000  0.000000 
  5.78287   2.22626   1.65614    104.00000      0.00000 3486596.5  0.929  1      1  1.058  0.000000 4685142682711156200000000.000000  0.000000  0.000000 
  5.78075   2.23091   4.79825    104.20000      0.00000 3891308.3  0.929  1      1  1.184  0.000000 4685142682711156200000000.000000  0.000000  0.000000 
  5.77850   2.21512   1.66527    104.40000      0.00000 3646662.0  0.929  1      1  1.019  0.000000 4685142682711156200000000.000000  0.000000  0.000000 
  5.77014   2.21083   4.80305    104.60000      0.00000 3663982.5  0.929  1      1  1.421  0.000000 4685142682711156200000000.000000  0.000000  0.000000 
  5.77222   2.15965   1.64364    104.80000      0.00000 3953168.3  0.929  1      1  0.788  0.000000 4685142682711156200000000.000000  0.000000  0.000000 
  5.76809   2.15769   4.77458    105.00000      0.00000 4445592.0  0.929  1      1  0.603  0.000000 4685142682711156200000000.000000  0.000000  0.000000 
  5.76808   2.15935   4.76824    105.20000      0.00000 4583743.0  0.929  1      1  0.711  0.000000 4685142682711156200000000.000000  0.000000  0.000000 
  5.76947   2.15546   4.77354    105.40000      0.00000 4639881.5  0.929  1      1  0.871  0.000000 4685142682711156200000000.000000  0.000000  0.000000 
  5.78175   2.16663   4.77860    105.60000      0.00000 4285326.5  0.929  1      1  0.539  0.000000 4685142682711156200000000.000000  0.000000  0.000000 
  5.65675   0.62032   1.68596    105.80000      0.00000 4180511.0  0.929  1      1  1.037  0.000000 4685142682711156200000000.000000  0.000000  0.000000 
  1.03631   1.48719   0.61994    106.00000      0.00000 3213280.5  0.929  1      1  0.842  0.000000 4685142682711156200000000.000000  0.000000  0.000000 
  4.18143   1.66042   5.66956    106.20000      0.00000 3560921.8  0.929  1      1  0.901  0.000000 4685142682711156200000000.000000  0.000000  0.000000 
  5.61680   0.63420   1.72556    106.40000      0.00000 3298175.8  0.929  1      1  1.296  0.000000 4685142682711156200000000.000000  0.000000  0.000000 
  5.64567   0.74342   1.59748    106.60000      0.00000 3370278.3  0.881  1      1  1.620  0.000000 4685142682711156200000000.000000  0.000000  0.000000 
  2.76374   1.44792   5.30390    106.80000      0.00000 2925417.3  0.048  2      1  2.056  0.000000 4685142682711156200000000.000000  0.000000  0.000000 
  0.43278   1.94857   1.24528    107.00000      0.00000 2843630.8  0.012  1      1  1.765  0.000000 4685142682711156200000000.000000  0.000000  0.000000 
  2.21665   1.76553   5.15379    107.20000      0.00000 2504797.8  0.881  1      1  0.913  0.000000 4685142682711156200000000.000000  0.000000  0.000000 
  1.00127   0.47996   5.86816    107.40000      0.00000 4549678.5  0.881  1      1  0.514  0.000000 4685142682711156200000000.000000  0.000000  0.000000 
  2.18846   1.77903   5.16892    107.60000      0.00000 4307388.0  0.881  1      1  0.423  0.000000 4685142682711156200000000.000000  0.000000  0.000000 
  2.18359   1.76867   5.15989    107.80000      0.00000 3928896.8  0.881  1      1  0.827  0.000000 4685142682711156200000000.000000  0.000000  0.000000 
  2.10250   1.87614   0.43094    108.00000      0.00000 3703753.0  0.881  1      1  0.718  0.000000 4685142682711156200000000.000000  0.000000  0.000000 
  0.37383   1.98904   1.23197    108.20000      0.00000 4941176.5  0.881  1      1  0.766  0.000000 4685142682711156200000000.000000  0.000000  0.000000 
  0.35760   1.98304   1.23075    108.40000      0.00000 4083382.3  0.881  1      1  0.883  0.000000 4685142682711156200000000.000000  0.000000  0.000000 
  5.33265   1.39287   4.25889    108.60000      0.00000 5029228.5  0.881  1      1  0.530  0.000000 4685142682711156200000000.000000  0.000000  0.000000 
  0.97379   0.48653   5.89507    108.80000      0.00000 4321267.5  0.881  1      1  0.579  0.000000 4685142682711156200000000.000000  0.000000  0.000000 
  5.23880   1.26149   1.15548    109.00000      0.00000 4411299.5  0.881  1      1  1.086  0.000000 4685142682711156200000000.000000  0.000000  0.000000 
  5.22934   1.26002   1.14962    109.20000      0.00000 5170743.5  0.881  1      1  0.457  0.000000 4685142682711156200000000.000000  0.000000  0.000000 
  1.10000   0.51585   4.06546    109.40000      0.00000 4927509.5  0.881  1      1  0.660  0.000000 4685142682711156200000000.000000  0.000000  0.000000 
  5.24096   1.27612   1.14152    109.60000      0.00000 5514159.5  0.881  1      1  0.949  0.000000 4685142682711156200000000.000000  0.000000  0.000000 
  5.24262   1.28843   1.12299    109.80000      0.00000 4619665.5  0.881  1      1  0.910  0.000000 4685142682711156200000000.000000  0.000000  0.000000 
  3.81257   1.61939   6.24669      0.10000      0.17321 4066761.0  0.881  1      1  0.810  0.000000 4685142682711156200000000.000000  0.000000  0.000000 
  2.26492   1.52170   3.09683      0.30000      0.17321 5007617.0  0.881  1      1  0.646  0.000000 4685142682711156200000000.000000  0.000000  0.000000 
  3.85920   1.59822   6.22018      0.50000      0.17321 5017344.0  0.881  1      1  0.731  0.000000 4685142682711156200000000.000000  0.000000  0.000000 
  3.86215   1.59651   6.21625      0.70000      0.17321 5164120.0  0.881  1      1  0.521  0.000000 4685142682711156200000000.000000  0.000000  0.000000 
  3.85879   1.59817   6.21476      0.90000      0.17321 5006113.5  0.881  1      1  0.539  0.000000 4685142682711156200000000.000000  0.000000  0.000000 
  3.85883   1.60136   6.21653      1.10000      0.17321 4967631.0  0.881  1      1  0.628  0.000000 4685142682711156200000000.000000  0.000000  0.000000 
  3.84513   1.59186   6.19434      1.30000      0.17321 4456053.5  0.881  1      1  0.616  0.000000 4685142682711156200000000.000000  0.000000  0.000000 
  3.84504   1.59538   6.18229      1.50000      0.17321 3969332.3  0.881  1      1  0.582  0.000000 4685142682711156200000000.000000  0.000000  0.000000 
  4.07075   1.31600   5.98623      1.70000      0.17321 2607794.3  0.881  1      1  1.715  0.000000 4685142682711156200000000.000000  0.000000  0.000000 
  4.08113   1.31053   5.99011      1.90000      0.17321 4165699.5  0.881  1      1  1.156  0.000000 4685142682711156200000000.000000  0.000000  0.000000 
  4.09302   1.30964   5.98696      2.10000      0.17321 3216442.5  0.881  1      1  0.701  0.000000 4685142682711156200000000.000000  0.000000  0.000000 
  0.21007   1.74612   0.69789      2.30000      0.17321 3718383.5  0.881  1      1  0.955  0.000000 4685142682711156200000000.000000  0.000000  0.000000 
  0.21199   1.75653   0.70012      2.50000      0.17321 4578929.0  0.881  1      1  0.571  0.000000 4685142682711156200000000.000000  0.000000  0.000000 
  3.35811   1.37461   5.58909      2.70000      0.17321 3905213.0  0.881  1      1  0.974  0.000000 4685142682711156200000000.000000  0.000000  0.000000 
  2.96173   2.96581   0.57631      2.90000      0.17321 3233455.5  0.762  1      1  1.363  0.000000 4685142682711156200000000.000000  0.000000  0.000000 
  3.95143   1.47533   6.12219      3.10000      0.17321 3677520.3  0.762  1      1  0.874  0.000000 4685142682711156200000000.000000  0.000000  0.000000 
  6.09428   0.19479   1.00119      3.30000      0.17321 3613308.3  0.762  1      1  0.883  0.000000 4685142682711156200000000.000000  0.000000  0.000000 
  0.80263   1.66851   0.15763      3.50000      0.17321 3095758.0  0.762  1      1  1.246  0.000000 4685142682711156200000000.000000  0.000000  0.000000 
  3.86866   1.51778   6.19017      3.70000      0.17321 2532176.0  0.429  1      1  2.020  0.000000 4685142682711156200000000.000000  0.000000  0.000000 
  2.91068   2.83129   5.87868      3.90000      0.17321 2172162.3  0.369  1      1  1.010  0.000000 4685142682711156200000000.000000  0.000000  0.000000 
  3.08772   1.19830   3.04932      4.10000      0.17321 2762937.8  0.929  1      1  1.001  0.000000 4685142682711156200000000.000000  0.000000  0.000000 
  4.62458   1.66638   5.90291      4.30000      0.17321 3354054.8  0.929  1      1  0.887  0.000000 4685142682711156200000000.000000  0.000000  0.000000 
  3.09796   1.19176   3.00809      4.50000      0.17321 2773973.3  0.929  1      1  0.831  0.000000 4685142682711156200000000.000000  0.000000  0.000000 
  2.61522   2.74625   5.82209      4.70000      0.17321 2410639.8  0.929  1      1  0.840  0.000000 4685142682711156200000000.000000  0.000000  0.000000 
  3.62397   0.46125   3.50161      4.90000      0.17321 2401167.3  0.905  1      1  1.576  0.000000 4685142682711156200000000.000000  0.000000  0.000000 
  1.96907   0.77967   5.53184      5.10000      0.17321 2602459.8  0.952  1      1  1.753  0.000000 4685142682711156200000000.000000  0.000000  0.000000 
  6.12350   1.08327   0.93094      5.30000      0.17321 2925904.8  0.952  1      1  0.591  0.000000 4685142682711156200000000.000000  0.000000  0.000000 
  6.14294   1.10379   0.92753      5.50000      0.17321 2709269.5  0.952  1      1  0.628  0.000000 4685142682711156200000000.000000  0.000000  0.000000 
  0.10801   0.99669   4.80439      5.70000      0.17321 1918765.4  0.012  1      1  2.199  0.000000 4685142682711156200000000.000000  0.000000  0.000000 
  2.29946   1.43004   3.25269      5.90000      0.17321 2221417.0  0.869  1      1  1.448  0.000000 4685142682711156200000000.000000  0.000000  0.000000 
  3.86783   1.55694   6.17054      6.10000      0.17321 4249353.0  0.857  1      1  0.634  0.000000 4685142682711156200000000.000000  0.000000  0.000000 
  2.27221   1.48000   3.15428      6.30000      0.17321 4307294.0  0.857  1      1  0.839  0.000000 4685142682711156200000000.000000  0.000000  0.000000 
  2.25181   1.50092   3.13208      6.50000      0.17321 4092877.8  0.857  1      1  1.036  0.000000 4685142682711156200000000.000000  0.000000  0.000000 
  2.25368   1.50406   3.11773      6.70000      0.17321 4814945.5  0.857  1      1  0.708  0.000000 4685142682711156200000000.000000  0.000000  0.000000 
  2.24239   1.50823   3.09812      6.90000      0.17321 4725007.0  0.857  1      1  0.475  0.000000 4685142682711156200000000.000000  0.000000  0.000000 
  2.24834   1.49794   3.09638      7.10000      0.17321 3907964.8  0.857  1      1  0.822  0.000000 4685142682711156200000000.000000  0.000000  0.000000 
  3.98972   1.46634   6.12484      7.30000      0.17321 3800865.0  0.750  1      1  0.888  0.000000 4685142682711156200000000.000000  0.000000  0.000000 
  3.59837   1.84138   3.31313      7.50000      0.17321 2832603.3  0.000  1      1  2.066  0.000000 4685142682711156200000000.000000  0.000000  0.000000 
  0.35574   0.72027   1.06958      7.70000      0.17321 3112258.5  0.881  1      1  1.117  0.000000 4685142682711156200000000.000000  0.000000  0.000000 
  6.00369   2.18059   4.30098      7.90000      0.17321 4374292.5  0.881  1      1  0.786  0.000000 4685142682711156200000000.000000  0.000000  0.000000 
  5.99455   2.18245   4.31268      8.10000      0.17321 3910940.5  0.881  1      1  0.696  0.000000 4685142682711156200000000.000000  0.000000  0.000000 
  0.25841   2.15958   0.57629      8.30000      0.17321 2245393.5  0.286  1      1  1.355  0.000000 4685142682711156200000000.000000  0.000000  0.000000 
  5.47437   2.23754   3.05333      8.50000      0.17321 2570404.3  0.405  2      1  1.212  0.000000 4685142682711156200000000.000000  0.000000  0.000000 
  4.70225   2.85730   0.68603      8.70000      0.17321 2237678.3  0.881  1      1  1.814  0.000000 4685142682711156200000000.000000  0.000000  0.000000 
  5.59908   1.41740   4.49925      8.90000      0.17321 4193677.5  0.881  1      1  0.480  0.000000 4685142682711156200000000.000000  0.000000  0.000000 
  1.50340   0.23542   5.64262      9.10000      0.17321 4070172.8  0.881  1      1  0.887  0.000000 4685142682711156200000000.000000  0.000000  0.000000 
  4.20443   2.92344   1.87041      9.30000      0.17321 4245923.0  0.845  1      1  0.922  0.000000 4685142682711156200000000.000000  0.000000  0.000000 
  3.90864   1.36777   0.07008      9.50000      0.17321 3940012.8  0.845  1      1  0.625  0.000000 4685142682711156200000000.000000  0.000000  0.000000 
  2.54231   1.40416   3.19245      9.70000      0.17321 2011275.9  0.881  1      1  2.074  0.000000 4685142682711156200000000.000000  0.000000  0.000000 
  6.21518   2.43981   4.30559      9.90000      0.17321 2876971.0  0.429  1      1  0.914  0.000000 4685142682711156200000000.000000  0.000000  0.000000 
  2.54511   1.41785   3.17138     10.10000      0.17321 3776025.5  0.881  1      1  0.645  0.000000 4685142682711156200000000.000000  0.000000  0.000000 
  4.10791   1.53123   6.12355     10.30000      0.17321 4715761.5  0.881  1      1  0.646  0.000000 4685142682711156200000000.000000  0.000000  0.000000 
  4.11766   1.52029   6.13267     10.50000      0.17321 2987243.0  0.881  1      1  1.953  0.000000 4685142682711156200000000.000000  0.000000  0.000000 
  3.39121   2.11410   0.62689     10.70000      0.17321 4149210.8  0.952  1      1  0.931  0.000000 4685142682711156200000000.000000  0.000000  0.000000 
  3.37607   2.09660   0.64164     10.90000      0.17321 5265271.0  0.952  1      1  0.813  0.000000 4685142682711156200000000.000000  0.000000  0.000000 
  4.59055   1.02317   5.32692     11.10000      0.17321 5595998.5  0.952  1      1  0.993  0.000000 4685142682711156200000000.000000  0.000000  0.000000 
  4.59960   1.01884   5.32395     11.30000      0.17321 3795967.0  0.952  1      1  0.997  0.000000 4685142682711156200000000.000000  0.000000  0.000000 
  3.80099   1.81746   2.99368     11.50000      0.17321 2193502.8  0.000  1      1  2.230  0.000000 4685142682711156200000000.000000  0.000000  0.000000 
  0.41461   0.96925   0.78230     11.70000      0.17321 3903659.5  0.881  1      1  0.498  0.000000 4685142682711156200000000.000000  0.000000  0.000000 
  4.61786   0.96509   5.50687     11.90000      0.17321 4166033.5  0.881  1      1  0.635  0.000000 4685142682711156200000000.000000  0.000000  0.000000 
  3.75850   1.65149   0.01273     12.10000      0.17321 3077186.8  0.869  1      1  1.498  0.000000 4685142682711156200000000.000000  0.000000  0.000000 
  2.17444   1.59408   3.06486     12.30000      0.17321 4457497.5  0.869  1      1  0.777  0.000000 4685142682711156200000000.000000  0.000000  0.000000 
  2.17680   1.60398   3.04509     12.50000      0.17321 3698774.5  0.869  1      1  0.598  0.000000 4685142682711156200000000.000000  0.000000  0.000000 
  0.23869   3.03919   4.35039     12.70000      0.17321 2346229.8  0.869  1      1  1.527  0.000000 4685142682711156200000000.000000  0.000000  0.000000 
  0.25510   1.02154   0.88365     12.90000      0.17321 2475412.5  0.952  1      1  1.388  0.000000 4685142682711156200000000.000000  0.000000  0.000000 
  3.38485   2.03031   0.76925     13.10000      0.17321 3317132.5  0.881  1      1  0.550  0.000000 4685142682711156200000000.000000  0.000000  0.000000 
  3.39365   2.03439   0.78499     13.30000      0.17321 3176409.3  0.881  1      1  0.662  0.000000 4685142682711156200000000.000000  0.000000  0.000000 
  0.25579   1.09788   0.78683     13.50000      0.17321 3024866.5  0.881  1      1  0.513  0.000000 4685142682711156200000000.000000  0.000000  0.000000 
  0.26461   1.09460   0.78061     13.70000      0.17321 3131432.3  0.881  1      1  0.470  0.000000 4685142682711156200000000.000000  0.000000  0.000000 
  4.54540   0.90204   5.35902     13.90000      0.17321 3834358.0  0.881  1      1  0.498  0.000000 4685142682711156200000000.000000  0.000000  0.000000 
  4.54958   0.89902   5.35857     14.10000      0.17321 4018888.0  0.881  1      1  0.711  0.000000 4685142682711156200000000.000000  0.000000  0.000000 
  2.28793   0.89594   4.06129     14.30000      0.17321 3387395.0  0.881  1      1  0.512  0.000000 4685142682711156200000000.000000  0.000000  0.000000 
  2.30922   0.87484   0.89242     14.50000      0.17321 2594007.5  0.881  1      1  1.163  0.000000 4685142682711156200000000.000000  0.000000  0.000000 
  2.29145   0.89854   4.04683     14.70000      0.17321 3009827.3  0.881  1      1  0.619  0.000000 4685142682711156200000000.000000  0.000000  0.000000 
  2.20434   1.30961   0.45307     14.90000      0.17321 1984798.0  0.917  1      1  1.532  0.000000 4685142682711156200000000.000000  0.000000  0.000000 
  3.26037   2.62852   0.99568     15.10000      0.17321 2806329.3  0.917  1      1  0.628  0.000000 4685142682711156200000000.000000  0.000000  0.000000 
  3.78553   1.19067   5.93321     15.30000      0.17321 2781326.5  0.917  1      1  0.784  0.000000 4685142682711156200000000.000000  0.000000  0.000000 
  2.09156   1.25624   0.39614     15.50000      0.17321 2830502.0  0.917  1      1  0.941  0.000000 4685142682711156200000000.000000  0.000000  0.000000 
  2.10144   1.23989   0.39958     15.70000      0.17321 2630026.0  0.917  1      1  1.129  0.000000 4685142682711156200000000.000000  0.000000  0.000000 
  2.08390   1.23336   0.41956     15.90000      0.17321 2954828.3  0.917  1      1  1.525  0.000000 4685142682711156200000000.000000  0.000000  0.000000 
  3.79846   1.15531   5.91681     16.10000      0.17321 3334065.5  0.917  1      1  0.822  0.000000 4685142682711156200000000.000000  0.000000  0.000000 
  2.09020   1.22947   3.58564     16.30000      0.17321 2008490.3  0.917  1      1  1.349  0.000000 4685142682711156200000000.000000  0.000000  0.000000 
  4.91191   1.76427   3.14093     16.50000      0.17321 3883416.0  0.881  1      1  0.527  0.000000 4685142682711156200000000.000000  0.000000  0.000000 
  1.76967   1.36978   3.14733     16.70000      0.17321 5129433.5  0.881  1      1  0.438  0.000000 4685142682711156200000000.000000  0.000000  0.000000 
  3.32963   1.56826   6.07124     16.90000      0.17321 5577141.5  0.881  1      1  0.499  0.000000 4685142682711156200000000.000000  0.000000  0.000000 
  3.32648   1.56167   6.07022     17.10000      0.17321 5316712.0  0.881  1      1  0.742  0.000000 4685142682711156200000000.000000  0.000000  0.000000 
  3.32221   1.55754   6.07021     17.30000      0.17321 5231524.0  0.881  1      1  0.720  0.000000 4685142682711156200000000.000000  0.000000  0.000000 
  3.33151   1.54889   6.06905     17.50000      0.17321 5256734.5  0.881  1      1  0.500  0.000000 4685142682711156200000000.000000  0.000000  0.000000 
  4.83890   1.75015   3.69404     17.70000      0.17321 2607134.0  0.060  1      1  2.266  0.000000 4685142682711156200000000.000000  0.000000  0.000000 
  2.92003   2.46565   5.36371     17.90000      0.17321 3090623.0  0.881  1      1  1.533  0.000000 4685142682711156200000000.000000  0.000000  0.000000 
  6.09122   0.62749   0.95505     18.10000      0.17321 4080434.5  0.881  1      1  0.839  0.000000 4685142682711156200000000.000000  0.000000  0.000000 
  6.25729   0.64444   0.84321     18.30000      0.17321 4049468.5  0.881  1      1  0.736  0.000000 4685142682711156200000000.000000  0.000000  0.000000 
  2.65170   1.94016   5.75715     18.50000      0.17321 3052167.3  0.881  1      1  1.629  0.000000 4685142682711156200000000.000000  0.000000  0.000000 
  2.64824   1.92724   5.75020     18.70000      0.17321 3316619.3  0.881  1      1  1.165  0.000000 4685142682711156200000000.000000  0.000000  0.000000 
  2.64305   1.93471   5.74487     18.90000      0.17321 3048114.8  0.881  1      1  0.974  0.000000 4685142682711156200000000.000000  0.000000  0.000000 
  0.50972   2.50400   4.04807     19.10000      0.17321 2965754.8  0.881  1      1  1.469  0.000000 4685142682711156200000000.000000  0.000000  0.000000 
  0.48747   2.50976   4.04962     19.30000      0.17321 3265101.0  0.881  1      1  1.015  0.000000 4685142682711156200000000.000000  0.000000  0.000000 
  3.60343   0.60454   5.38413     19.50000      0.17321 2939177.8  0.881  1      1  1.511  0.000000 4685142682711156200000000.000000  0.000000  0.000000 
  4.56006   2.04791   3.69284     19.70000      0.17321 2224003.0  0.798  1      1  1.596  0.000000 4685142682711156200000000.000000  0.000000  0.000000 
  0.47754   2.41696   3.89448     19.90000      0.17321 3801703.0  0.798  1      1  0.728  0.000000 4685142682711156200000000.000000  0.000000  0.000000 
  3.50495   0.85503   5.57556     20.10000      0.17321 3167483.5  0.881  1      1  0.772  0.000000 4685142682711156200000000.000000  0.000000  0.000000 
  0.42217   2.28030   3.87795     20.30000      0.17321 3417449.3  0.881  1      1  0.859  0.000000 4685142682711156200000000.000000  0.000000  0.000000 
  5.77431   0.99374   0.66812     20.50000      0.17321 4369512.0  0.881  1      1  0.572  0.000000 4685142682711156200000000.000000  0.000000  0.000000 
  5.77383   1.01351   0.66760     20.70000      0.17321 3656879.5  0.881  1      1  0.711  0.000000 4685142682711156200000000.000000  0.000000  0.000000 
  5.97970   1.23924   0.66473     20.90000      0.17321 2854824.0  0.429  1      1  1.218  0.000000 4685142682711156200000000.000000  0.000000  0.000000 
  5.98172   1.23628   0.67745     21.10000      0.17321 3524831.8  0.429  1      1  1.118  0.000000 4685142682711156200000000.000000  0.000000  0.000000 
  0.38457   2.29276   3.90179     21.30000      0.17321 3522930.8  0.429  1      1  0.917  0.000000 4685142682711156200000000.000000  0.000000  0.000000 
  0.17964   0.72143   1.03898     21.50000      0.17321 3689360.8  0.821  1      1  0.849  0.000000 4685142682711156200000000.000000  0.000000  0.000000 
  0.19488   0.76549   1.04707     21.70000      0.17321 3106364.0  0.821  1      1  1.677  0.000000 4685142682711156200000000.000000  0.000000  0.000000 
  5.95949   1.32017   0.61296     21.90000      0.17321 3743622.5  0.786  1      1  0.874  0.000000 4685142682711156200000000.000000  0.000000  0.000000 
  5.93142   1.28688   0.61811     22.10000      0.17321 3737954.3  0.786  1      1  1.091  0.000000 4685142682711156200000000.000000  0.000000  0.000000 
  3.65540   0.51943   2.09543     22.30000      0.17321 2581389.0  0.881  1      1  1.427  0.000000 4685142682711156200000000.000000  0.000000  0.000000 
  3.63461   0.51980   5.26611     22.50000      0.17321 3361071.8  0.881  1      1  1.008  0.000000 4685142682711156200000000.000000  0.000000  0.000000 
  3.63315   0.51392   5.26748     22.70000      0.17321 3295830.3  0.881  1      1  1.281  0.000000 4685142682711156200000000.000000  0.000000  0.000000 
  0.09464   0.75725   0.92666     22.90000      0.17321 3483967.3  0.881  1      1  1.620  0.000000 4685142682711156200000000.000000  0.000000  0.000000 
  0.05954   0.75353   0.90558     23.10000      0.17321 3518889.8  0.881  1      1  1.154  0.000000 4685142682711156200000000.000000  0.000000  0.000000 
  0.04494   0.76655   0.91973     23.30000      0.17321 4247308.0  0.881  1      1  0.700  0.000000 4685142682711156200000000.000000  0.000000  0.000000 
  4.24557   1.13181   5.63053     23.50000      0.17321 5025948.5  0.881  1      1  0.663  0.000000 4685142682711156200000000.000000  0.000000  0.000000 
  4.24257   1.12481   5.63036     23.70000      0.17321 5226006.5  0.881  1      1  0.659  0.000000 4685142682711156200000000.000000  0.000000  0.000000 
  0.04795   0.77190   0.88721     23.90000      0.17321 5464110.0  0.881  1      1  0.610  0.000000 4685142682711156200000000.000000  0.000000  0.000000 
  4.21408   1.12529   2.49515     24.10000      0.17321 4109250.5  0.881  1      1  0.754  0.000000 4685142682711156200000000.000000  0.000000  0.000000 
  2.33894   0.98101   0.53300     24.30000      0.17321 2805111.8  0.881  1      1  1.613  0.000000 4685142682711156200000000.000000  0.000000  0.000000 
  0.21319   1.13288   1.23807     24.50000      0.17321 2965567.5  0.881  1      1  1.948  0.000000 4685142682711156200000000.000000  0.000000  0.000000 
  0.19506   1.14083   1.24762     24.70000      0.17321 3128029.5  0.881  1      1  1.335  0.000000 4685142682711156200000000.000000  0.000000  0.000000 
  0.21083   1.13955   1.22681     24.90000      0.17321 3915420.8  0.881  1      1  0.589  0.000000 4685142682711156200000000.000000  0.000000  0.000000 
  0.20214   1.15144   1.21908     25.10000      0.17321 4188619.5  0.881  1      1  1.013  0.000000 4685142682711156200000000.000000  0.000000  0.000000 
  4.30471   1.18048   2.47444     25.30000      0.17321 3814796.0  0.881  1      1  1.218  0.000000 4685142682711156200000000.000000  0.000000  0.000000 
  4.31339   1.17654   5.61457     25.50000      0.17321 4989571.0  0.881  1      1  0.463  0.000000 4685142682711156200000000.000000  0.000000  0.000000 
  0.05098   0.76076   0.98126     25.70000      0.17321 5081503.5  0.881  1      1  0.528  0.000000 4685142682711156200000000.000000  0.000000  0.000000 
  4.30829   1.18841   5.62100     25.90000      0.17321 4888575.0  0.881  1      1  0.433  0.000000 4685142682711156200000000.000000  0.000000  0.000000 
  5.60918   2.17068   4.24751     26.10000      0.17321 4044385.0  0.881  1      1  0.727  0.000000 4685142682711156200000000.000000  0.000000  0.000000 
  0.07305   0.73334   0.97333     26.30000      0.17321 4843982.0  0.881  1      1  0.389  0.000000 4685142682711156200000000.000000  0.000000  0.000000 
  0.07619   0.73806   0.97609     26.50000      0.17321 5417946.5  0.881  1      1  0.725  0.000000 4685142682711156200000000.000000  0.000000  0.000000 
  0.08982   0.73283   0.96014     26.70000      0.17321 5694904.0  0.881  1      1  0.556  0.000000 4685142682711156200000000.000000  0.000000  0.000000 
  0.08971   0.73265   0.95482     26.90000      0.17321 5706932.0  0.881  1      1  0.635  0.000000 4685142682711156200000000.000000  0.000000  0.000000 
  0.09646   0.73526   0.94430     27.10000      0.17321 5509984.5  0.881  1      1  0.560  0.000000 4685142682711156200000000.000000  0.000000  0.000000 
  0.10903   0.72865   0.93191     27.30000      0.17321 5485629.0  0.881  1      1  0.711  0.000000 4685142682711156200000000.000000  0.000000  0.000000 
  0.11756   0.72620   0.92325     27.50000      0.17321 4152759.0  0.881  1      1  0.610  0.000000 4685142682711156200000000.000000  0.000000  0.000000 
  4.22465   1.11688   2.50914     27.70000      0.17321 3066590.0  0.881  1      1  2.239  0.000000 4685142682711156200000000.000000  0.000000  0.000000 
  0.09149   0.73222   0.91682     27.90000      0.17321 3426756.0  0.881  1      1  1.103  0.000000 4685142682711156200000000.000000  0.000000  0.000000 
  3.22879   2.41075   5.37412     28.10000      0.17321 3339407.3  0.881  1      1  1.346  0.000000 4685142682711156200000000.000000  0.000000  0.000000 
  4.28661   1.15382   5.66737     28.30000      0.17321 4633080.5  0.881  1      1  0.499  0.000000 4685142682711156200000000.000000  0.000000  0.000000 
  0.09763   0.71921   0.92618     28.50000      0.17321 5529089.0  0.881  1      1  0.529  0.000000 4685142682711156200000000.000000  0.000000  0.000000 
  0.10342   0.71632   0.92757     28.70000      0.17321 5952063.5  0.881  1      1  0.776  0.000000 4685142682711156200000000.000000  0.000000  0.000000 
  0.10300   0.71965   0.92889     28.90000      0.17321 6058589.5  0.881  1      1  0.653  0.000000 4685142682711156200000000.000000  0.000000  0.000000 
  0.11275   0.71942   0.92056     29.10000      0.17321 6210768.0  0.881  1      1  0.537  0.000000 4685142682711156200000000.000000  0.000000  0.000000 
  0.11803   0.72352   0.91355     29.30000      0.17321 5962049.0  0.881  1      1  0.716  0.000000 4685142682711156200000000.000000  0.000000  0.000000 
  3.26334   2.40530   2.22521     29.50000      0.17321 5145073.5  0.881  1      1  0.784  0.000000 4685142682711156200000000.000000  0.000000  0.000000 
  3.25017   2.39299   2.19634     29.70000      0.17321 4070589.0  0.881  1      1  0.714  0.000000 4685142682711156200000000.000000  0.000000  0.000000 
  0.09539   0.76270   0.95472     29.90000      0.17321 2955149.3  0.881  1      1  0.969  0.000000 4685142682711156200000000.000000  0.000000  0.000000 
  2.73002   1.81261   2.69526     30.10000      0.17321 2627070.5  0.929  1      1  1.458  0.000000 4685142682711156200000000.000000  0.000000  0.000000 
  0.64367   2.61036   5.74472     30.30000      0.17321 3685745.3  0.929  1      1  1.034  0.000000 4685142682711156200000000.000000  0.000000  0.000000 
  3.78367   0.54067   5.24658     30.50000      0.17321 4527131.5  0.929  1      1  0.525  0.000000 4685142682711156200000000.000000  0.000000  0.000000 
  3.78073   0.53398   5.26110     30.70000      0.17321 5017881.0  0.929  1      1  0.740  0.000000 4685142682711156200000000.000000  0.000000  0.000000 
  3.73991   0.54767   5.28157     30.90000      0.17321 4528965.5  0.929  1      1  0.649  0.000000 4685142682711156200000000.000000  0.000000  0.000000 
  0.55918   2.56885   4.11548     31.10000      0.17321 4149324.5  0.929  1      1  0.885  0.000000 4685142682711156200000000.000000  0.000000  0.000000 
  0.55040   2.55304   4.11257     31.30000      0.17321 4544353.0  0.929  1      1  0.887  0.000000 4685142682711156200000000.000000  0.000000  0.000000 
  3.68044   0.57212   5.31899     31.50000      0.17321 4454394.0  0.929  1      1  0.825  0.000000 4685142682711156200000000.000000  0.000000  0.000000 
  2.63578   1.86866   5.78688     31.70000      0.17321 5007204.5  0.929  1      1  0.655  0.000000 4685142682711156200000000.000000  0.000000  0.000000 
  0.57102   2.57768   4.12997     31.90000      0.17321 5103259.5  0.929  1      1  0.688  0.000000 4685142682711156200000000.000000  0.000000  0.000000 
  3.72712   0.57163   5.28440     32.10000      0.17321 5263425.5  0.929  1      1  0.689  0.000000 4685142682711156200000000.000000  0.000000  0.000000 
  3.72682   0.57121   5.29172     32.30000      0.17321 5585798.5  0.929  1      1  0.566  0.000000 4685142682711156200000000.000000  0.000000  0.000000 
  3.72751   0.57138   5.29251     32.50000      0.17321 5596784.0  0.929  1      1  0.473  0.000000 4685142682711156200000000.000000  0.000000  0.000000 
  3.71203   0.57665   5.29832     32.70000      0.17321 5449412.0  0.929  1      1  0.512  0.000000 4685142682711156200000000.000000  0.000000  0.000000 
  5.77700   1.26783   0.49717     32.90000      0.17321 5385021.0  0.929  1      1  0.592  0.000000 4685142682711156200000000.000000  0.000000  0.000000 
  5.77319   1.26154   0.49955     33.10000      0.17321 5614794.5  0.929  1      1  0.391  0.000000 4685142682711156200000000.000000  0.000000  0.000000 
  5.77125   1.26261   0.49741     33.30000      0.17321 5611786.0  0.929  1      1  0.578  0.000000 4685142682711156200000000.000000  0.000000  0.000000 
  5.77000   1.26584   0.49913     33.50000      0.17321 4991341.0  0.929  1      1  0.591  0.000000 4685142682711156200000000.000000  0.000000  0.000000 
  5.77229   1.26327   0.49750     33.70000      0.17321 5358464.5  0.929  1      1  0.514  0.000000 4685142682711156200000000.000000  0.000000  0.000000 
  2.62716   1.88098   2.64007     33.90000      0.17321 5304498.0  0.929  1      1  0.624  0.000000 4685142682711156200000000.000000  0.000000  0.000000 
  3.69060   0.58721   5.31091     34.10000      0.17321 5342215.0  0.929  1      1  0.559  0.000000 4685142682711156200000000.000000  0.000000  0.000000 
  3.69524   0.59652   5.30805     34.30000      0.17321 5388253.5  0.929  1      1  0.535  0.000000 4685142682711156200000000.000000  0.000000  0.000000 
  2.63267   1.89652   2.63303     34.50000      0.17321 3715351.5  0.929  1      1  1.020  0.000000 4685142682711156200000000.000000  0.000000  0.000000 
  0.03327   0.78441   0.88711     34.70000      0.17321 4286276.5  0.869  1      1  0.876  0.000000 4685142682711156200000000.000000  0.000000  0.000000 
  0.03362   0.77012   0.88144     34.90000      0.17321 4886868.0  0.869  1      1  0.574  0.000000 4685142682711156200000000.000000  0.000000  0.000000 
  4.21118   1.11082   5.64224     35.10000      0.17321 3501758.0  0.869  1      1  0.899  0.000000 4685142682711156200000000.000000  0.000000  0.000000 
  3.81028   2.54689   1.59745     35.30000      0.17321 3683486.8  0.881  1      1  0.815  0.000000 4685142682711156200000000.000000  0.000000  0.000000 
  0.66513   0.60230   4.69332     35.50000      0.17321 4084266.5  0.881  1      1  0.537  0.000000 4685142682711156200000000.000000  0.000000  0.000000 
  0.66118   0.60168   4.69743     35.70000      0.17321 3798851.8  0.881  1      1  0.731  0.000000 4685142682711156200000000.000000  0.000000  0.000000 
  3.78513   2.54102   1.55930     35.90000      0.17321 3410784.5  0.881  1      1  0.626  0.000000 4685142682711156200000000.000000  0.000000  0.000000 
  0.64257   0.59879   0.00844     36.10000      0.17321 2901955.5  0.881  1      1  0.794  0.000000 4685142682711156200000000.000000  0.000000  0.000000 
  2.23499   1.56214   0.60004     36.30000      0.17321 2616035.8  0.881  1      1  1.321  0.000000 4685142682711156200000000.000000  0.000000  0.000000 
  1.39039   2.60799   6.17199     36.50000      0.17321 2402127.3  0.488  1      1  1.415  0.000000 4685142682711156200000000.000000  0.000000  0.000000 
  1.38282   2.60332   6.17311     36.70000      0.17321 2540556.8  0.488  1      1  1.586  0.000000 4685142682711156200000000.000000  0.000000  0.000000 
  5.97689   1.31319   0.39242     36.90000      0.17321 3088096.8  0.881  1      1  1.296  0.000000 4685142682711156200000000.000000  0.000000  0.000000 
  5.98600   1.33782   0.42221     37.10000      0.17321 3818603.5  0.881  1      1  1.033  0.000000 4685142682711156200000000.000000  0.000000  0.000000 
  5.98688   1.34466   0.39887     37.30000      0.17321 5378492.0  0.881  1      1  0.736  0.000000 4685142682711156200000000.000000  0.000000  0.000000 
  5.99760   1.33616   0.37458     37.50000      0.17321 4923086.5  0.881  1      1  0.526  0.000000 4685142682711156200000000.000000  0.000000  0.000000 
  3.87154   0.42873   5.31622     37.70000      0.17321 5107179.0  0.881  1      1  0.690  0.000000 4685142682711156200000000.000000  0.000000  0.000000 
  5.99161   1.31955   0.36801     37.90000      0.17321 5648413.5  0.881  1      1  0.456  0.000000 4685142682711156200000000.000000  0.000000  0.000000 
  6.00607   1.32621   0.34914     38.10000      0.17321 4721619.0  0.881  1      1  0.806  0.000000 4685142682711156200000000.000000  0.000000  0.000000 
  2.62936   1.84714   2.71115     38.30000      0.17321 3139124.5  0.940  1      1  0.829  0.000000 4685142682711156200000000.000000  0.000000  0.000000 
  2.63154   1.85027   5.81895     38.50000      0.17321 3047733.3  0.940  1      1  0.999  0.000000 4685142682711156200000000.000000  0.000000  0.000000 
  2.62683   1.82296   5.82473     38.70000      0.17321 2905016.5  0.940  1      1  1.017  0.000000 4685142682711156200000000.000000  0.000000  0.000000 
  2.56779   1.83438   5.82057     38.90000      0.17321 3934957.0  0.940  1      1  0.640  0.000000 4685142682711156200000000.000000  0.000000  0.000000 
  2.57432   1.83040   5.81955     39.10000      0.17321 4469254.0  0.940  1      1  0.652  0.000000 4685142682711156200000000.000000  0.000000  0.000000 
  2.55926   1.84873   2.67957     39.30000      0.17321 4239647.0  0.940  1      1  0.560  0.000000 4685142682711156200000000.000000  0.000000  0.000000 
  0.49373   2.61268   4.14066     39.50000      0.17321 4637937.5  0.940  1      1  0.378  0.000000 4685142682711156200000000.000000  0.000000  0.000000 
  0.47868   2.61804   4.14010     39.70000      0.17321 3812580.3  0.940  1      1  1.253  0.000000 4685142682711156200000000.000000  0.000000  0.000000 
  0.35735   2.53571   4.08153     39.90000      0.17321 4021649.0  0.940  1      1  0.787  0.000000 4685142682711156200000000.000000  0.000000  0.000000 
  3.50791   0.62159   5.34081     40.10000      0.17321 4869813.0  0.940  1      1  0.817  0.000000 4685142682711156200000000.000000  0.000000  0.000000 
  0.36066   2.51593   4.08299     40.30000      0.17321 5357931.0  0.940  1      1  0.749  0.000000 4685142682711156200000000.000000  0.000000  0.000000 
  3.50579   0.63149   5.34633     40.50000      0.17321 5635106.0  0.940  1      1  0.512  0.000000 4685142682711156200000000.000000  0.000000  0.000000 
  3.52179   0.63450   5.33591     40.70000      0.17321 5694104.5  0.940  1      1  0.648  0.000000 4685142682711156200000000.000000  0.000000  0.000000 
  0.38776   2.51877   4.10098     40.90000      0.17321 5615856.0  0.940  1      1  0.337  0.000000 4685142682711156200000000.000000  0.000000  0.000000 
  3.51548   0.61826   5.33480     41.10000      0.17321 5390808.5  0.940  1      1  0.429  0.000000 4685142682711156200000000.000000  0.000000  0.000000 
  0.38414   2.52768   4.10261     41.30000      0.17321 4718838.5  0.940  1      1  0.415  0.000000 4685142682711156200000000.000000  0.000000  0.000000 
  4.22231   1.98707   3.79035     41.50000      0.17321 2479515.5  0.345  1      1  1.665  0.000000 4685142682711156200000000.000000  0.000000  0.000000 
  3.70487   1.48856   5.43692     41.70000      0.17321 1890582.1  0.060  2      1  1.990  0.000000 4685142682711156200000000.000000  0.000000  0.000000 
  2.26682   2.15122   5.62732     41.90000      0.17321 2718479.8  0.857  1      1  1.135  0.000000 4685142682711156200000000.000000  0.000000  0.000000 
  5.70194   1.25646   0.50638     42.10000      0.17321 2622470.3  0.940  1      1  1.010  0.000000 4685142682711156200000000.000000  0.000000  0.000000 
  2.57045   1.88991   2.64446     42.30000      0.17321 3374134.3  0.940  1      1  0.496  0.000000 4685142682711156200000000.000000  0.000000  0.000000 
  3.62186   0.58016   5.32451     42.50000      0.17321 3901194.5  0.940  1      1  0.697  0.000000 4685142682711156200000000.000000  0.000000  0.000000 
  2.56932   1.87940   5.78687     42.70000      0.17321 3601661.5  0.940  1      1  1.196  0.000000 4685142682711156200000000.000000  0.000000  0.000000 
  2.53475   1.85655   5.79431     42.90000      0.17321 4549161.5  0.940  1      1  1.001  0.000000 4685142682711156200000000.000000  0.000000  0.000000 
  2.51714   1.85800   5.79069     43.10000      0.17321 4848299.0  0.940  1      1  0.768  0.000000 4685142682711156200000000.000000  0.000000  0.000000 
  2.49657   1.84567   5.79808     43.30000      0.17321 5020069.0  0.940  1      1  0.512  0.000000 4685142682711156200000000.000000  0.000000  0.000000 
  2.48956   1.84524   2.65402     43.50000      0.17321 5021768.5  0.940  1      1  0.744  0.000000 4685142682711156200000000.000000  0.000000  0.000000 
  2.48156   1.84273   2.65919     43.70000      0.17321 3844413.5  0.940  1      1  0.514  0.000000 4685142682711156200000000.000000  0.000000  0.000000 
  2.47379   1.85367   2.65085     43.90000      0.17321 3808076.8  0.940  1      1  0.627  0.000000 4685142682711156200000000.000000  0.000000  0.000000 
  2.47496   1.85315   2.65776     44.10000      0.17321 4197602.5  0.940  1      1  0.566  0.000000 4685142682711156200000000.000000  0.000000  0.000000 
  2.48315   1.84581   5.80208     44.30000      0.17321 4828110.0  0.940  1      1  0.689  0.000000 4685142682711156200000000.000000  0.000000  0.000000 
  3.55730   0.55103   5.27632     44.50000      0.17321 4964432.0  0.940  1      1  0.555  0.000000 4685142682711156200000000.000000  0.000000  0.000000 
  2.49285   1.86381   2.67615     44.70000      0.17321 4174177.3  0.940  1      1  0.643  0.000000 4685142682711156200000000.000000  0.000000  0.000000 
  3.54723   0.57019   2.18621     44.90000      0.17321 2859509.5  0.940  1      1  1.527  0.000000 4685142682711156200000000.000000  0.000000  0.000000 
  3.50556   0.56452   5.34114     45.10000      0.17321 3254496.8  0.940  1      1  0.933  0.000000 4685142682711156200000000.000000  0.000000  0.000000 
  3.48162   0.56137   5.36348     45.30000      0.17321 4081467.3  0.940  1      1  0.730  0.000000 4685142682711156200000000.000000  0.000000  0.000000 
  3.45535   0.57228   5.38838     45.50000      0.17321 4296005.0  0.940  1      1  0.536  0.000000 4685142682711156200000000.000000  0.000000  0.000000 
  3.47124   0.57365   5.36799     45.70000      0.17321 4008053.3  0.940  1      1  0.724  0.000000 4685142682711156200000000.000000  0.000000  0.000000 
  3.47291   0.57121   5.35668     45.90000      0.17321 4315406.0  0.940  1      1  0.679  0.000000 4685142682711156200000000.000000  0.000000  0.000000 
  3.47600   0.56876   5.35141     46.10000      0.17321 4793771.5  0.940  1      1  0.702  0.000000 4685142682711156200000000.000000  0.000000  0.000000 
  2.47253   1.88976   2.66984     46.30000      0.17321 5006968.5  0.940  1      1  0.694  0.000000 4685142682711156200000000.000000  0.000000  0.000000 
  0.32895   2.57742   4.06177     46.50000      0.17321 5336248.5  0.940  1      1  0.459  0.000000 4685142682711156200000000.000000  0.000000  0.000000 
  0.33058   2.58125   4.06531     46.70000      0.17321 5302113.5  0.940  1      1  0.470  0.000000 4685142682711156200000000.000000  0.000000  0.000000 
  0.33985   2.58130   4.07163     46.90000      0.17321 5236955.5  0.940  1      1  0.454  0.000000 4685142682711156200000000.000000  0.000000  0.000000 
  0.34050   2.58042   4.06934     47.10000      0.17321 5137324.0  0.940  1      1  0.463  0.000000 4685142682711156200000000.000000  0.000000  0.000000 
  2.48108   1.88667   5.81161     47.30000      0.17321 5418162.0  0.940  1      1  0.791  0.000000 4685142682711156200000000.000000  0.000000  0.000000 
  2.48910   1.88067   2.67162     47.50000      0.17321 5860401.0  0.940  1      1  0.663  0.000000 4685142682711156200000000.000000  0.000000  0.000000 
  2.49052   1.88074   2.67767     47.70000      0.17321 5908668.0  0.940  1      1  0.477  0.000000 4685142682711156200000000.000000  0.000000  0.000000 
  2.48817   1.88211   2.68257     47.90000      0.17321 6100112.0  0.940  1      1  0.515  0.000000 4685142682711156200000000.000000  0.000000  0.000000 
  3.50036   0.54286   5.33892     48.10000      0.17321 5847428.5  0.940  1      1  0.525  0.000000 4685142682711156200000000.000000  0.000000  0.000000 
  0.34249   2.59535   4.07295     48.30000      0.17321 4866730.0  0.940  1      1  0.592  0.000000 4685142682711156200000000.000000  0.000000  0.000000 
  2.47702   1.89186   5.84224     48.50000      0.17321 3425592.0  0.940  1      1  0.739  0.000000 4685142682711156200000000.000000  0.000000  0.000000 
  3.44618   0.52673   2.24193     48.70000      0.17321 2810676.8  0.940  1      1  1.489  0.000000 4685142682711156200000000.000000  0.000000  0.000000 
  3.44248   0.55510   5.41051     48.90000      0.17321 2372777.8  0.940  1      1  1.439  0.000000 4685142682711156200000000.000000  0.000000  0.000000 
  0.21889   2.59472   3.95617     49.10000      0.17321 2839575.8  0.940  1      1  1.453  0.000000 4685142682711156200000000.000000  0.000000  0.000000 
  2.72589   2.75979   5.94279     49.30000      0.17321 2905380.8  0.940  1      1  1.744  0.000000 4685142682711156200000000.000000  0.000000  0.000000 
  2.74853   2.74304   5.95031     49.50000      0.17321 2674835.5  0.940  1      1  1.929  0.000000 4685142682711156200000000.000000  0.000000  0.000000 
  3.14298   1.19024   2.97500     49.70000      0.17321 2754236.0  0.940  1      1  1.869  0.000000 4685142682711156200000000.000000  0.000000  0.000000 
  3.47886   0.53845   5.37020     49.90000      0.17321 2882313.5  0.940  1      1  1.033  0.000000 4685142682711156200000000.000000  0.000000  0.000000 
  5.64506   1.26388   0.45605     50.10000      0.17321 3275394.5  0.940  1      1  1.363  0.000000 4685142682711156200000000.000000  0.000000  0.000000 
  3.52732   0.54401   5.34063     50.30000      0.17321 3309386.0  0.940  1      1  1.380  0.000000 4685142682711156200000000.000000  0.000000  0.000000 
  2.64526   2.67413   5.85620     50.50000      0.17321 3164361.8  0.940  1      1  1.284  0.000000 4685142682711156200000000.000000  0.000000  0.000000 
  4.59171   1.77141   4.29034     50.70000      0.17321 2431974.3  0.940  1      1  1.281  0.000000 4685142682711156200000000.000000  0.000000  0.000000 
  6.04133   0.53694   5.71600     50.90000      0.17321 2531285.8  0.286  2      1  1.252  0.000000 4685142682711156200000000.000000  0.000000  0.000000 
  4.60868   1.72735   5.89457     51.10000      0.17321 3199815.8  0.940  1      1  0.803  0.000000 4685142682711156200000000.000000  0.000000  0.000000 
  3.10393   1.17971   2.97136     51.30000      0.17321 5083912.0  0.940  1      1  0.733  0.000000 4685142682711156200000000.000000  0.000000  0.000000 
  4.60230   1.72546   5.87694     51.50000      0.17321 5428156.0  0.940  1      1  0.744  0.000000 4685142682711156200000000.000000  0.000000  0.000000 
  5.82747   0.42476   1.94493     51.70000      0.17321 5093233.0  0.940  1      1  0.720  0.000000 4685142682711156200000000.000000  0.000000  0.000000 
  5.84541   0.41225   1.93479     51.90000      0.17321 4827773.5  0.940  1      1  0.721  0.000000 4685142682711156200000000.000000  0.000000  0.000000 
  5.85452   0.41034   1.93147     52.10000      0.17321 3814457.3  0.940  1      1  0.816  0.000000 4685142682711156200000000.000000  0.000000  0.000000 
  0.56120   1.15596   0.61037     52.30000      0.17321 4190844.8  0.952  1      1  0.532  0.000000 4685142682711156200000000.000000  0.000000  0.000000 
  0.56199   1.15456   0.61126     52.50000      0.17321 4937927.0  0.952  1      1  0.521  0.000000 4685142682711156200000000.000000  0.000000  0.000000 
  2.39275   1.01582   2.65027     52.70000      0.17321 4977860.0  0.952  1      1  0.630  0.000000 4685142682711156200000000.000000  0.000000  0.000000 
  0.53327   1.15561   0.62162     52.90000      0.17321 5017830.0  0.952  1      1  0.607  0.000000 4685142682711156200000000.000000  0.000000  0.000000 
  0.51845   1.15606   0.63191     53.10000      0.17321 5166910.0  0.952  1      1  0.535  0.000000 4685142682711156200000000.000000  0.000000  0.000000 
  3.64945   1.98478   5.64925     53.30000      0.17321 4583093.5  0.952  1      1  0.680  0.000000 4685142682711156200000000.000000  0.000000  0.000000 
  0.52540   1.15869   3.76125     53.50000      0.17321 3603235.0  0.952  1      1  0.642  0.000000 4685142682711156200000000.000000  0.000000  0.000000 
  5.52189   2.11973   3.63125     53.70000      0.17321 3514500.3  0.952  1      1  0.560  0.000000 4685142682711156200000000.000000  0.000000  0.000000 
  0.54323   1.14429   0.58694     53.90000      0.17321 3836004.3  0.952  1      1  0.593  0.000000 4685142682711156200000000.000000  0.000000  0.000000 
  3.68098   1.98972   5.68418     54.10000      0.17321 3134100.8  0.952  1      1  1.355  0.000000 4685142682711156200000000.000000  0.000000  0.000000 
  3.55195   0.75596   5.36059     54.30000      0.17321 2372696.8  0.298  1      1  1.212  0.000000 4685142682711156200000000.000000  0.000000  0.000000 
  4.60965   0.94995   5.31178     54.50000      0.17321 2433285.5  0.560  1      1  1.161  0.000000 4685142682711156200000000.000000  0.000000  0.000000 
  1.43522   1.54850   0.32455     54.70000      0.17321 3310417.0  0.869  1      1  1.101  0.000000 4685142682711156200000000.000000  0.000000  0.000000 
  4.56198   1.59110   5.95620     54.90000      0.17321 4356989.0  0.869  1      1  0.748  0.000000 4685142682711156200000000.000000  0.000000  0.000000 
  4.54495   1.58761   5.93934     55.10000      0.17321 3883277.3  0.869  1      1  0.930  0.000000 4685142682711156200000000.000000  0.000000  0.000000 
  1.84991   2.24416   4.81937     55.30000      0.17321 2594622.5  0.881  2      1  1.038  0.000000 4685142682711156200000000.000000  0.000000  0.000000 
  0.19556   1.65296   4.03081     55.50000      0.17321 3017151.8  0.881  2      1  1.732  0.000000 4685142682711156200000000.000000  0.000000  0.000000 
  0.83633   2.11275   5.91303     55.70000      0.17321 3048600.5  0.917  1      1  0.898  0.000000 4685142682711156200000000.000000  0.000000  0.000000 
  5.75418   1.26110   0.99323     55.90000      0.17321 4094787.8  0.917  1      1  0.970  0.000000 4685142682711156200000000.000000  0.000000  0.000000 
  5.74099   1.25079   0.99302     56.10000      0.17321 3337188.0  0.917  1      1  0.939  0.000000 4685142682711156200000000.000000  0.000000  0.000000 
  3.94242   1.02770   5.11520     56.30000      0.17321 2325468.5  0.917  1      1  1.517  0.000000 4685142682711156200000000.000000  0.000000  0.000000 
  1.82713   1.44865   3.25039     56.50000      0.17321 3164071.8  0.952  1      1  0.738  0.000000 4685142682711156200000000.000000  0.000000  0.000000 
  1.79109   1.46711   0.11403     56.70000      0.17321 3980804.3  0.952  1      1  0.620  0.000000 4685142682711156200000000.000000  0.000000  0.000000 
  2.78141   2.97209   5.70779     56.90000      0.17321 4461369.5  0.952  1      1  0.438  0.000000 4685142682711156200000000.000000  0.000000  0.000000 
  1.75167   1.48173   0.15475     57.10000      0.17321 3493617.3  0.952  1      1  0.644  0.000000 4685142682711156200000000.000000  0.000000  0.000000 
  4.65795   1.61621   5.93321     57.30000      0.17321 3222044.0  0.952  1      1  0.862  0.000000 4685142682711156200000000.000000  0.000000  0.000000 
  4.64449   1.60624   5.93925     57.50000      0.17321 3935773.3  0.952  1      1  0.739  0.000000 4685142682711156200000000.000000  0.000000  0.000000 
  4.65245   1.60869   5.93624     57.70000      0.17321 4838994.5  0.952  1      1  0.512  0.000000 4685142682711156200000000.000000  0.000000  0.000000 
  3.09331   1.21542   3.10832     57.90000      0.17321 4604736.0  0.952  1      1  0.633  0.000000 4685142682711156200000000.000000  0.000000  0.000000 
  3.00451   2.78393   6.19391     58.10000      0.17321 3458835.5  0.952  1      1  1.166  0.000000 4685142682711156200000000.000000  0.000000  0.000000 
  2.94927   2.78486   6.13904     58.30000      0.17321 3129946.8  0.952  1      1  1.194  0.000000 4685142682711156200000000.000000  0.000000  0.000000 
  6.10741   0.35870   3.27560     58.50000      0.17321 4121877.8  0.952  1      1  0.673  0.000000 4685142682711156200000000.000000  0.000000  0.000000 
  1.52861   1.52960   0.35574     58.70000      0.17321 4664258.5  0.952  1      1  0.476  0.000000 4685142682711156200000000.000000  0.000000  0.000000 
  4.66090   1.60696   5.92254     58.90000      0.17321 4914253.0  0.952  1      1  0.814  0.000000 4685142682711156200000000.000000  0.000000  0.000000 
  4.65918   1.60573   5.92402     59.10000      0.17321 4629684.0  0.952  1      1  1.005  0.000000 4685142682711156200000000.000000  0.000000  0.000000 
  3.05187   1.28631   3.07514     59.30000      0.17321 3419850.5  0.952  1      1  0.837  0.000000 4685142682711156200000000.000000  0.000000  0.000000 
  3.01955   2.81917   6.21045     59.50000      0.17321 2296332.5  0.952  1      1  2.242  0.000000 4685142682711156200000000.000000  0.000000  0.000000 
  4.58293   1.66175   5.97277     59.70000      0.17321 3229410.0  0.952  1      1  1.153  0.000000 4685142682711156200000000.000000  0.000000  0.000000 
  2.71581   0.32971   1.24113     59.90000      0.17321 2892796.8  0.012  1      1  2.264  0.000000 4685142682711156200000000.000000  0.000000  0.000000 
  4.69356   1.60716   5.94499     60.10000      0.17321 4599726.5  0.952  1      1  0.693  0.000000 4685142682711156200000000.000000  0.000000  0.000000 
  4.69591   1.61059   5.94260     60.30000      0.17321 5062265.0  0.952  1      1  0.662  0.000000 4685142682711156200000000.000000  0.000000  0.000000 
  4.69778   1.61071   5.93868     60.50000      0.17321 3829899.0  0.952  1      1  0.757  0.000000 4685142682711156200000000.000000  0.000000  0.000000 
  4.69827   1.60423   5.92961     60.70000      0.17321 4560975.0  0.952  1      1  0.898  0.000000 4685142682711156200000000.000000  0.000000  0.000000 
  4.70557   1.60008   5.93020     60.90000      0.17321 4089056.0  0.952  1      1  1.078  0.000000 4685142682711156200000000.000000  0.000000  0.000000 
  6.19819   0.86182   1.04230     61.10000      0.17321 4506488.0  0.583  2      1  0.619  0.000000 4685142682711156200000000.000000  0.000000  0.000000 
  5.46786   2.28976   1.03130     61.30000      0.17321 3784424.5  0.583  2      1  0.893  0.000000 4685142682711156200000000.000000  0.000000  0.000000 
  3.34108   0.86846   2.87993     61.50000      0.17321 3972434.0  0.881  1      1  1.056  0.000000 4685142682711156200000000.000000  0.000000  0.000000 
  3.35122   0.86246   2.87840     61.70000      0.17321 4715781.5  0.881  1      1  0.839  0.000000 4685142682711156200000000.000000  0.000000  0.000000 
  6.10395   0.75813   3.43373     61.90000      0.17321 5212594.5  0.881  1      1  0.646  0.000000 4685142682711156200000000.000000  0.000000  0.000000 
  2.97462   2.37716   5.99460     62.10000      0.17321 4779002.0  0.881  1      1  0.755  0.000000 4685142682711156200000000.000000  0.000000  0.000000 
  2.97909   2.36856   5.99673     62.30000      0.17321 3897685.0  0.881  1      1  0.633  0.000000 4685142682711156200000000.000000  0.000000  0.000000 
  0.68265   1.98048   1.24739     62.50000      0.17321 2655218.0  0.821  1      1  1.496  0.000000 4685142682711156200000000.000000  0.000000  0.000000 
  4.80420   1.75721   3.97157     62.70000      0.17321 2582571.0  0.881  1      1  1.234  0.000000 4685142682711156200000000.000000  0.000000  0.000000 
  5.62541   0.61477   4.61497     62.90000      0.17321 2004731.8  0.881  1      1  1.827  0.000000 4685142682711156200000000.000000  0.000000  0.000000 
  0.82395   1.60425   0.61010     63.10000      0.17321 1824163.6  0.881  1      1  1.685  0.000000 4685142682711156200000000.000000  0.000000  0.000000 
  0.09816   1.31878   0.97985     63.30000      0.17321 3630294.0  0.881  1      1  0.841  0.000000 4685142682711156200000000.000000  0.000000  0.000000 
  0.10959   1.30908   0.97525     63.50000      0.17321 4688180.0  0.881  1      1  0.631  0.000000 4685142682711156200000000.000000  0.000000  0.000000 
  0.10654   1.29226   0.97679     63.70000      0.17321 4740206.5  0.881  1      1  0.585  0.000000 4685142682711156200000000.000000  0.000000  0.000000 
  3.25368   1.86628   0.58149     63.90000      0.17321 3782085.3  0.881  1      1  0.681  0.000000 4685142682711156200000000.000000  0.000000  0.000000 
  0.10215   1.27148   0.98956     64.10000      0.17321 3331421.8  0.881  1      1  0.730  0.000000 4685142682711156200000000.000000  0.000000  0.000000 
  5.47288   1.45845   4.15105     64.30000      0.17321 2671486.0  0.881  1      1  0.929  0.000000 4685142682711156200000000.000000  0.000000  0.000000 
  2.33346   1.66979   5.28534     64.50000      0.17321 2919934.5  0.881  1      1  0.903  0.000000 4685142682711156200000000.000000  0.000000  0.000000 
  2.10286   1.86668   0.63885     64.70000      0.17321 3237994.5  0.762  1      1  0.516  0.000000 4685142682711156200000000.000000  0.000000  0.000000 
  0.33664   2.17106   4.35141     64.90000      0.17321 4911686.0  0.762  1      1  0.675  0.000000 4685142682711156200000000.000000  0.000000  0.000000 
  0.36032   2.17611   4.36846     65.10000      0.17321 5462465.0  0.762  1      1  0.468  0.000000 4685142682711156200000000.000000  0.000000  0.000000 
  5.28639   1.30278   0.93037     65.30000      0.17321 5708660.0  0.762  1      1  0.613  0.000000 4685142682711156200000000.000000  0.000000  0.000000 
  0.39301   2.18201   4.39108     65.50000      0.17321 5691456.5  0.762  1      1  0.559  0.000000 4685142682711156200000000.000000  0.000000  0.000000 
  0.93505   0.68075   1.14271     65.70000      0.17321 5237590.0  0.762  1      1  0.536  0.000000 4685142682711156200000000.000000  0.000000  0.000000 
  0.94214   0.67564   1.15454     65.90000      0.17321 5412703.5  0.762  1      1  0.612  0.000000 4685142682711156200000000.000000  0.000000  0.000000 
  0.93704   0.67635   1.17172     66.10000      0.17321 5245005.5  0.762  1      1  0.569  0.000000 4685142682711156200000000.000000  0.000000  0.000000 
  0.92979   0.67077   1.19188     66.30000      0.17321 4868380.0  0.762  1      1  0.870  0.000000 4685142682711156200000000.000000  0.000000  0.000000 
  0.45864   2.20933   1.28145     66.50000      0.17321 2568496.8  0.762  1      1  1.074  0.000000 4685142682711156200000000.000000  0.000000  0.000000 
  4.31815   0.78840   5.27844     66.70000      0.17321 3374439.3  0.881  1      1  0.959  0.000000 4685142682711156200000000.000000  0.000000  0.000000 
  1.93012   0.90214   1.05419     66.90000      0.17321 2383403.5  0.881  1      1  1.527  0.000000 4685142682711156200000000.000000  0.000000  0.000000 
  3.69844   1.75836   2.41556     67.10000      0.17321 2479347.8  0.036  1      1  2.176  0.000000 4685142682711156200000000.000000  0.000000  0.000000 
  3.22745   1.76014   5.69592     67.30000      0.17321 2870038.0  0.762  1      1  1.120  0.000000 4685142682711156200000000.000000  0.000000  0.000000 
  0.30076   2.26855   4.35467     67.50000      0.17321 3000201.8  0.881  1      1  1.107  0.000000 4685142682711156200000000.000000  0.000000  0.000000 
  0.30617   2.28042   1.22418     67.70000      0.17321 2836344.3  0.881  1      1  1.119  0.000000 4685142682711156200000000.000000  0.000000  0.000000 
  5.80601   1.90575   3.82765     67.90000      0.17321 2895074.3  0.726  2      1  0.674  0.000000 4685142682711156200000000.000000  0.000000  0.000000 
  5.80319   1.91433   3.83177     68.10000      0.17321 2547223.3  0.726  2      1  0.674  0.000000 4685142682711156200000000.000000  0.000000  0.000000 
  5.26625   1.28221   0.90456     68.30000      0.17321 2871999.5  0.881  1      1  1.052  0.000000 4685142682711156200000000.000000  0.000000  0.000000 
  0.35313   2.20649   4.35915     68.50000      0.17321 3854461.5  0.881  1      1  0.639  0.000000 4685142682711156200000000.000000  0.000000  0.000000 
  0.39680   2.20779   4.36930     68.70000      0.17321 4108518.0  0.881  1      1  0.507  0.000000 4685142682711156200000000.000000  0.000000  0.000000 
  5.90427   2.18062   3.98704     68.90000      0.17321 4154846.8  0.917  1      1  0.792  0.000000 4685142682711156200000000.000000  0.000000  0.000000 
  5.90904   2.18621   3.98963     69.10000      0.17321 3902881.5  0.917  1      1  0.853  0.000000 4685142682711156200000000.000000  0.000000  0.000000 
  0.63810   0.88810   0.80259     69.30000      0.17321 2626090.0  0.000  2      1  1.759  0.000000 4685142682711156200000000.000000  0.000000  0.000000 
  3.95049   1.22466   5.17169     69.50000      0.17321 2810859.8  0.000  2      1  2.251  0.000000 4685142682711156200000000.000000  0.000000  0.000000 
  3.00231   1.87420   0.73871     69.70000      0.17321 3115686.8  0.131  1      1  1.691  0.000000 4685142682711156200000000.000000  0.000000  0.000000 
  5.87066   2.17104   3.98629     69.90000      0.17321 3170700.5  0.917  1      1  1.710  0.000000 4685142682711156200000000.000000  0.000000  0.000000 
  5.85860   2.17787   3.98769     70.10000      0.17321 3603649.5  0.917  1      1  0.798  0.000000 4685142682711156200000000.000000  0.000000  0.000000 
  0.57632   0.85971   5.52312     70.30000      0.17321 2908818.0  0.917  1      1  0.869  0.000000 4685142682711156200000000.000000  0.000000  0.000000 
  3.71129   2.31733   0.76789     70.50000      0.17321 4161547.8  0.917  1      1  0.753  0.000000 4685142682711156200000000.000000  0.000000  0.000000 
  5.91611   2.12681   4.09151     70.70000      0.17321 4839632.0  0.917  1      1  0.520  0.000000 4685142682711156200000000.000000  0.000000  0.000000 
  5.91403   2.11940   4.09795     70.90000      0.17321 3694415.0  0.917  1      1  1.108  0.000000 4685142682711156200000000.000000  0.000000  0.000000 
  5.20093   1.68301   3.91221     71.10000      0.17321 3120893.5  0.024  2      1  1.604  0.000000 4685142682711156200000000.000000  0.000000  0.000000 
  0.28416   2.29247   1.26023     71.30000      0.17321 3818099.5  0.881  1      1  0.620  0.000000 4685142682711156200000000.000000  0.000000  0.000000 
  0.29742   2.30000   1.25633     71.50000      0.17321 4231907.0  0.881  1      1  0.807  0.000000 4685142682711156200000000.000000  0.000000  0.000000 
  0.29628   2.30198   1.24688     71.70000      0.17321 3691167.5  0.881  1      1  0.710  0.000000 4685142682711156200000000.000000  0.000000  0.000000 
  0.31830   2.31156   1.24924     71.90000      0.17321 3074762.8  0.881  1      1  1.181  0.000000 4685142682711156200000000.000000  0.000000  0.000000 
  0.30405   2.26894   4.40350     72.10000      0.17321 3617107.5  0.881  1      1  0.890  0.000000 4685142682711156200000000.000000  0.000000  0.000000 
  0.29411   2.26768   4.40210     72.30000      0.17321 4491533.5  0.881  1      1  0.642  0.000000 4685142682711156200000000.000000  0.000000  0.000000 
  0.28824   2.26237   4.40300     72.50000      0.17321 4971523.5  0.881  1      1  0.577  0.000000 4685142682711156200000000.000000  0.000000  0.000000 
  0.28316   2.25661   4.39324     72.70000      0.17321 5154942.0  0.881  1      1  0.791  0.000000 4685142682711156200000000.000000  0.000000  0.000000 
  0.28769   2.26160   1.24921     72.90000      0.17321 4097131.8  0.881  1      1  0.601  0.000000 4685142682711156200000000.000000  0.000000  0.000000 
  0.28440   2.27672   1.25709     73.10000      0.17321 3817118.0  0.881  1      1  0.513  0.000000 4685142682711156200000000.000000  0.000000  0.000000 
  0.28677   2.27524   4.39450     73.30000      0.17321 3167454.3  0.881  1      1  0.538  0.000000 4685142682711156200000000.000000  0.000000  0.000000 
  3.04547   1.85781   5.44575     73.50000      0.17321 2742825.3  0.881  1      1  0.922  0.000000 4685142682711156200000000.000000  0.000000  0.000000 
  6.18072   1.25782   0.83609     73.70000      0.17321 3662555.0  0.881  1      1  1.025  0.000000 4685142682711156200000000.000000  0.000000  0.000000 
  6.16448   1.24620   0.84131     73.90000      0.17321 3249169.0  0.881  1      1  1.204  0.000000 4685142682711156200000000.000000  0.000000  0.000000 
  0.22674   0.42465   4.37395     74.10000      0.17321 2550243.5  0.131  1      1  1.716  0.000000 4685142682711156200000000.000000  0.000000  0.000000 
  4.62149   1.42263   5.89000     74.30000      0.17321 2732940.8  0.131  1      1  1.682  0.000000 4685142682711156200000000.000000  0.000000  0.000000 
  0.38581   2.27523   4.37194     74.50000      0.17321 2165578.0  0.762  1      1  1.816  0.000000 4685142682711156200000000.000000  0.000000  0.000000 
  0.41417   2.27107   4.39830     74.70000      0.17321 4797188.5  0.762  1      1  0.564  0.000000 4685142682711156200000000.000000  0.000000  0.000000 
  0.40830   2.27084   4.38803     74.90000      0.17321 4673854.5  0.762  1      1  0.461  0.000000 4685142682711156200000000.000000  0.000000  0.000000 
  2.19567   1.82106   0.73784     75.10000      0.17321 2175616.3  0.762  1      1  1.075  0.000000 4685142682711156200000000.000000  0.000000  0.000000 
  1.23200   1.81590   5.97237     75.30000      0.17321 3324522.0  0.881  1      1  1.678  0.000000 4685142682711156200000000.000000  0.000000  0.000000 
  2.26199   0.16680   3.91788     75.50000      0.17321 3446190.8  0.952  1      1  0.854  0.000000 4685142682711156200000000.000000  0.000000  0.000000 
  1.46782   1.68604   6.17496     75.70000      0.17321 4889088.5  0.952  1      1  0.603  0.000000 4685142682711156200000000.000000  0.000000  0.000000 
  5.23394   2.98322   2.17692     75.90000      0.17321 5338049.5  0.952  1      1  0.794  0.000000 4685142682711156200000000.000000  0.000000  0.000000 
  2.08144   0.15437   4.12298     76.10000      0.17321 5104600.5  0.952  1      1  0.579  0.000000 4685142682711156200000000.000000  0.000000  0.000000 
  2.11811   0.16159   4.07118     76.30000      0.17321 4738445.0  0.952  1      1  0.805  0.000000 4685142682711156200000000.000000  0.000000  0.000000 
  2.15266   0.16934   4.02685     76.50000      0.17321 4930854.5  0.952  1      1  0.514  0.000000 4685142682711156200000000.000000  0.000000  0.000000 
  2.17769   0.19144   5.56629     76.70000      0.17321 3468159.8  0.952  1      1  1.218  0.000000 4685142682711156200000000.000000  0.000000  0.000000 
  4.58462   1.43503   4.84346     76.90000      0.17321 3262898.5  0.952  1      1  1.100  0.000000 4685142682711156200000000.000000  0.000000  0.000000 
  2.13251   0.16472   5.61125     77.10000      0.17321 2914240.3  0.952  1      1  1.186  0.000000 4685142682711156200000000.000000  0.000000  0.000000 
  5.27351   2.97813   2.22411     77.30000      0.17321 4175060.8  0.952  1      1  1.079  0.000000 4685142682711156200000000.000000  0.000000  0.000000 
  2.19779   0.16139   4.00065     77.50000      0.17321 5366766.5  0.952  1      1  0.835  0.000000 4685142682711156200000000.000000  0.000000  0.000000 
  2.18675   0.15376   4.01466     77.70000      0.17321 5806375.5  0.952  1      1  0.451  0.000000 4685142682711156200000000.000000  0.000000  0.000000 
  1.48388   1.69298   6.19635     77.90000      0.17321 5593764.0  0.952  1      1  0.745  0.000000 4685142682711156200000000.000000  0.000000  0.000000 
  6.21902   1.49299   1.43839     78.10000      0.17321 3188588.5  0.952  1      1  1.902  0.000000 4685142682711156200000000.000000  0.000000  0.000000 
  2.09197   0.19126   2.62349     78.30000      0.17321 4595183.0  0.952  1      1  0.695  0.000000 4685142682711156200000000.000000  0.000000  0.000000 
  2.13754   0.19478   2.55329     78.50000      0.17321 4371444.5  0.952  1      1  0.700  0.000000 4685142682711156200000000.000000  0.000000  0.000000 
  2.21913   0.18362   2.43608     78.70000      0.17321 4697346.0  0.952  1      1  0.582  0.000000 4685142682711156200000000.000000  0.000000  0.000000 
  5.44509   2.95218   2.39632     78.90000      0.17321 4748712.0  0.952  1      1  0.739  0.000000 4685142682711156200000000.000000  0.000000  0.000000 
  1.44134   1.69155   6.12474     79.10000      0.17321 5142875.0  0.952  1      1  0.767  0.000000 4685142682711156200000000.000000  0.000000  0.000000 
  5.54755   2.94971   2.53531     79.30000      0.17321 5529340.0  0.952  1      1  0.485  0.000000 4685142682711156200000000.000000  0.000000  0.000000 
  4.57052   1.45296   4.86531     79.50000      0.17321 3150242.5  0.952  1      1  0.854  0.000000 4685142682711156200000000.000000  0.000000  0.000000 
  5.34658   3.02432   2.25520     79.70000      0.17321 2969329.8  0.952  1      1  1.445  0.000000 4685142682711156200000000.000000  0.000000  0.000000 
  5.24792   3.03043   2.15804     79.90000      0.17321 4899079.0  0.952  1      1  0.550  0.000000 4685142682711156200000000.000000  0.000000  0.000000 
  2.09964   0.10708   4.13655     80.10000      0.17321 5277618.5  0.952  1      1  0.917  0.000000 4685142682711156200000000.000000  0.000000  0.000000 
  2.15729   0.11969   4.08733     80.30000      0.17321 4674853.0  0.952  1      1  0.407  0.000000 4685142682711156200000000.000000  0.000000  0.000000 
  2.21716   0.11451   4.02033     80.50000      0.17321 5206596.5  0.952  1      1  0.697  0.000000 4685142682711156200000000.000000  0.000000  0.000000 
  5.30144   3.02672   2.21548     80.70000      0.17321 3964045.5  0.952  1      1  0.706  0.000000 4685142682711156200000000.000000  0.000000  0.000000 
  5.04932   2.94564   1.88663     80.90000      0.17321 4215411.5  0.952  1      1  0.666  0.000000 4685142682711156200000000.000000  0.000000  0.000000 
  1.85495   0.19698   4.45984     81.10000      0.17321 4492578.0  0.952  1      1  0.778  0.000000 4685142682711156200000000.000000  0.000000  0.000000 
  4.66199   1.48810   4.75859     81.30000      0.17321 3875804.5  0.952  1      1  0.829  0.000000 4685142682711156200000000.000000  0.000000  0.000000 
  1.87048   0.09211   4.36929     81.50000      0.17321 4027925.0  0.952  1      1  0.766  0.000000 4685142682711156200000000.000000  0.000000  0.000000 
  1.82497   0.09018   4.40017     81.70000      0.17321 4297863.5  0.952  1      1  0.942  0.000000 4685142682711156200000000.000000  0.000000  0.000000 
  5.01955   3.06007   1.95416     81.90000      0.17321 4622859.0  0.952  1      1  0.597  0.000000 4685142682711156200000000.000000  0.000000  0.000000 
  4.63998   1.49388   4.75175     82.10000      0.17321 5052180.0  0.952  1      1  0.572  0.000000 4685142682711156200000000.000000  0.000000  0.000000 
  4.63926   1.49573   4.73909     82.30000      0.17321 5137494.0  0.952  1      1  0.467  0.000000 4685142682711156200000000.000000  0.000000  0.000000 
  4.65081   1.49494   4.73049     82.50000      0.17321 3692507.3  0.952  1      1  1.005  0.000000 4685142682711156200000000.000000  0.000000  0.000000 
  4.65795   1.49030   4.73629     82.70000      0.17321 2734887.0  0.952  1      1  0.822  0.000000 4685142682711156200000000.000000  0.000000  0.000000 
  0.54054   1.79560   3.89977     82.90000      0.17321 3393052.3  0.940  1      1  0.690  0.000000 4685142682711156200000000.000000  0.000000  0.000000 
  3.68925   1.33480   2.37903     83.10000      0.17321 3484987.5  0.940  1      1  0.976  0.000000 4685142682711156200000000.000000  0.000000  0.000000 
  3.65897   1.30203   5.55548     83.30000      0.17321 2425779.5  0.940  1      1  1.618  0.000000 4685142682711156200000000.000000  0.000000  0.000000 
  1.59820   1.48136   0.13678     83.50000      0.17321 2113325.3  0.060  1      1  1.788  0.000000 4685142682711156200000000.000000  0.000000  0.000000 
  0.47099   0.72782   0.92940     83.70000      0.17321 2488896.8  0.881  1      1  0.801  0.000000 4685142682711156200000000.000000  0.000000  0.000000 
  5.99803   2.13927   4.19869     83.90000      0.17321 3181371.0  0.881  1      1  0.465  0.000000 4685142682711156200000000.000000  0.000000  0.000000 
  3.65856   2.38604   0.66318     84.10000      0.17321 2120863.0  0.881  1      1  2.144  0.000000 4685142682711156200000000.000000  0.000000  0.000000 
  5.64942   0.75611   1.08257     84.30000      0.17321 2764965.0  0.940  1      1  1.074  0.000000 4685142682711156200000000.000000  0.000000  0.000000 
  3.73546   1.24667   5.58448     84.50000      0.17321 3531904.5  0.940  1      1  1.087  0.000000 4685142682711156200000000.000000  0.000000  0.000000 
  3.75658   1.23655   5.57729     84.70000      0.17321 3128960.0  0.940  1      1  0.736  0.000000 4685142682711156200000000.000000  0.000000  0.000000 
  0.60729   1.89002   3.85254     84.90000      0.17321 3027349.8  0.940  1      1  1.138  0.000000 4685142682711156200000000.000000  0.000000  0.000000 
  3.74174   1.24487   5.57419     85.10000      0.17321 4326813.5  0.940  1      1  0.622  0.000000 4685142682711156200000000.000000  0.000000  0.000000 
  3.72213   1.23781   5.58418     85.30000      0.17321 5308273.5  0.940  1      1  0.646  0.000000 4685142682711156200000000.000000  0.000000  0.000000 
  3.71095   1.22835   5.58290     85.50000      0.17321 5852618.0  0.940  1      1  0.559  0.000000 4685142682711156200000000.000000  0.000000  0.000000 
  3.70181   1.21589   5.58493     85.70000      0.17321 5709120.0  0.940  1      1  0.413  0.000000 4685142682711156200000000.000000  0.000000  0.000000 
  3.70157   1.21507   5.58421     85.90000      0.17321 5537892.0  0.940  1      1  0.549  0.000000 4685142682711156200000000.000000  0.000000  0.000000 
  3.69106   1.21364   5.58281     86.10000      0.17321 5324937.0  0.940  1      1  0.595  0.000000 4685142682711156200000000.000000  0.000000  0.000000 
  3.69353   1.21265   5.58544     86.30000      0.17321 5636292.0  0.940  1      1  0.574  0.000000 4685142682711156200000000.000000  0.000000  0.000000 
  3.70393   1.21990   5.58617     86.50000      0.17321 5611303.0  0.940  1      1  0.460  0.000000 4685142682711156200000000.000000  0.000000  0.000000 
  3.71118   1.22364   5.58740     86.70000      0.17321 5727031.0  0.940  1      1  0.650  0.000000 4685142682711156200000000.000000  0.000000  0.000000 
  3.70855   1.23030   5.58373     86.90000      0.17321 5257388.0  0.940  1      1  0.456  0.000000 4685142682711156200000000.000000  0.000000  0.000000 
  5.64515   0.76877   1.06929     87.10000      0.17321 3052729.5  0.940  1      1  0.467  0.000000 4685142682711156200000000.000000  0.000000  0.000000 
  2.16665   0.15278   4.14261     87.30000      0.17321 4171641.0  0.893  1      1  0.850  0.000000 4685142682711156200000000.000000  0.000000  0.000000 
  1.60025   1.68563   6.20719     87.50000      0.17321 4732788.0  0.893  1      1  0.679  0.000000 4685142682711156200000000.000000  0.000000  0.000000 
  2.22085   0.13142   4.09594     87.70000      0.17321 4804835.5  0.893  1      1  0.747  0.000000 4685142682711156200000000.000000  0.000000  0.000000 
  1.56312   1.71233   6.22416     87.90000      0.17321 2901945.5  0.893  1      1  1.745  0.000000 4685142682711156200000000.000000  0.000000  0.000000 
  4.94048   2.97455   3.39213     88.10000      0.17321 4165928.0  0.893  1      1  0.709  0.000000 4685142682711156200000000.000000  0.000000  0.000000 
  4.89482   2.98259   1.77126     88.30000      0.17321 5144461.5  0.893  1      1  0.561  0.000000 4685142682711156200000000.000000  0.000000  0.000000 
  4.83848   2.98012   1.71556     88.50000      0.17321 5163646.0  0.893  1      1  0.408  0.000000 4685142682711156200000000.000000  0.000000  0.000000 
  4.79789   2.98053   1.67240     88.70000      0.17321 3574970.0  0.893  1      1  1.069  0.000000 4685142682711156200000000.000000  0.000000  0.000000 
  3.72174   1.34400   5.52408     88.90000      0.17321 4625068.5  0.881  1      1  0.492  0.000000 4685142682711156200000000.000000  0.000000  0.000000 
  3.71733   1.34569   5.51428     89.10000      0.17321 5043519.0  0.881  1      1  0.447  0.000000 4685142682711156200000000.000000  0.000000  0.000000 
  3.72261   1.34750   5.51293     89.30000      0.17321 4746929.5  0.881  1      1  0.503  0.000000 4685142682711156200000000.000000  0.000000  0.000000 
  3.73185   1.35066   5.52235     89.50000      0.17321 4833310.0  0.881  1      1  0.365  0.000000 4685142682711156200000000.000000  0.000000  0.000000 
  3.75518   1.34294   5.52212     89.70000      0.17321 4197806.0  0.881  1      1  0.779  0.000000 4685142682711156200000000.000000  0.000000  0.000000 
  3.75780   1.32950   5.52665     89.90000      0.17321 2867269.3  0.881  1      1  1.670  0.000000 4685142682711156200000000.000000  0.000000  0.000000 
  5.51718   1.68022   0.62842     90.10000      0.17321 3611090.3  0.881  1      1  0.572  0.000000 4685142682711156200000000.000000  0.000000  0.000000 
  5.49848   1.69573   3.77941     90.30000      0.17321 2707484.0  0.881  1      1  0.981  0.000000 4685142682711156200000000.000000  0.000000  0.000000 
  0.08043   1.23924   1.11808     90.50000      0.17321 2017615.5  0.012  1      1  2.129  0.000000 4685142682711156200000000.000000  0.000000  0.000000 
  5.51798   1.66264   3.77800     90.70000      0.17321 2643355.0  0.881  1      1  1.542  0.000000 4685142682711156200000000.000000  0.000000  0.000000 
  3.73025   1.37181   5.47722     90.90000      0.17321 2114412.3  0.952  1      1  1.733  0.000000 4685142682711156200000000.000000  0.000000  0.000000 
  0.56993   1.75506   3.94167     91.10000      0.17321 2150499.8  0.952  1      1  1.406  0.000000 4685142682711156200000000.000000  0.000000  0.000000 
  4.42850   2.93198   6.13407     91.30000      0.17321 2097415.3  0.071  1      1  2.053  0.000000 4685142682711156200000000.000000  0.000000  0.000000 
  5.02841   1.81445   3.63650     91.50000      0.17321 2227111.8  0.857  1      1  1.753  0.000000 4685142682711156200000000.000000  0.000000  0.000000 
  5.72390   0.95854   3.81546     91.70000      0.17321 2101088.5  0.024  2      1  2.127  0.000000 4685142682711156200000000.000000  0.000000  0.000000 
  2.39800   1.45602   0.95188     91.90000      0.17321 1906980.4  0.881  1      1  1.793  0.000000 4685142682711156200000000.000000  0.000000  0.000000 
  5.53862   1.67517   3.75553     92.10000      0.17321 1924453.9  0.881  1      1  1.268  0.000000 4685142682711156200000000.000000  0.000000  0.000000 
  1.12458   0.36894   3.62439     92.30000      0.17321 2080112.4  0.095  1      1  1.699  0.000000 4685142682711156200000000.000000  0.000000  0.000000 
  3.18917   1.35961   5.22191     92.50000      0.17321 3399223.0  0.881  1      1  0.834  0.000000 4685142682711156200000000.000000  0.000000  0.000000 
  0.05319   1.79023   4.21445     92.70000      0.17321 2861751.8  0.881  1      1  0.873  0.000000 4685142682711156200000000.000000  0.000000  0.000000 
  5.57031   2.35399   4.68805     92.90000      0.17321 3336147.8  0.940  1      1  0.694  0.000000 4685142682711156200000000.000000  0.000000  0.000000 
  0.88584   1.57595   0.78125     93.10000      0.17321 4466183.5  0.940  1      1  0.708  0.000000 4685142682711156200000000.000000  0.000000  0.000000 
  0.88004   1.57679   0.77501     93.30000      0.17321 4840493.5  0.940  1      1  0.642  0.000000 4685142682711156200000000.000000  0.000000  0.000000 
  0.88026   1.57722   0.76582     93.50000      0.17321 4156928.0  0.940  1      1  0.704  0.000000 4685142682711156200000000.000000  0.000000  0.000000 
  2.44044   0.82831   3.15623     93.70000      0.17321 4468246.5  0.940  1      1  0.483  0.000000 4685142682711156200000000.000000  0.000000  0.000000 
  5.56554   2.29174   4.69231     93.90000      0.17321 3060521.5  0.940  1      1  0.664  0.000000 4685142682711156200000000.000000  0.000000  0.000000 
  1.69541   1.98803   4.90027     94.10000      0.17321 2519163.0  0.798  1      1  1.544  0.000000 4685142682711156200000000.000000  0.000000  0.000000 
  5.49458   1.86347   3.92147     94.30000      0.17321 2474762.5  0.393  2      1  0.937  0.000000 4685142682711156200000000.000000  0.000000  0.000000 
  4.04362   1.61702   5.94302     94.50000      0.17321 3727623.5  0.929  1      1  0.635  0.000000 4685142682711156200000000.000000  0.000000  0.000000 
  5.42530   0.32172   1.77644     94.70000      0.17321 3661335.0  0.929  1      1  0.865  0.000000 4685142682711156200000000.000000  0.000000  0.000000 
  4.04579   1.62378   5.97050     94.90000      0.17321 4127511.8  0.929  1      1  0.810  0.000000 4685142682711156200000000.000000  0.000000  0.000000 
  5.53952   0.41413   1.56122     95.10000      0.17321 3191964.0  0.929  1      1  0.998  0.000000 4685142682711156200000000.000000  0.000000  0.000000 
  6.17882   2.45900   4.30475     95.30000      0.17321 3236376.8  0.762  1      1  0.631  0.000000 4685142682711156200000000.000000  0.000000  0.000000 
  1.78974   1.83387   0.93645     95.50000      0.17321 3085914.3  0.762  1      1  0.764  0.000000 4685142682711156200000000.000000  0.000000  0.000000 
  6.22467   2.29544   4.43163     95.70000      0.17321 2139991.8  0.762  1      1  1.941  0.000000 4685142682711156200000000.000000  0.000000  0.000000 
  3.78274   1.32275   5.54144     95.90000      0.17321 4009916.0  0.881  1      1  0.553  0.000000 4685142682711156200000000.000000  0.000000  0.000000 
  3.77403   1.31013   5.55215     96.10000      0.17321 4466304.5  0.881  1      1  0.536  0.000000 4685142682711156200000000.000000  0.000000  0.000000 
  0.63221   1.84649   0.71851     96.30000      0.17321 2995223.3  0.881  1      1  1.027  0.000000 4685142682711156200000000.000000  0.000000  0.000000 
  0.62921   1.87837   3.85928     96.50000      0.17321 2916021.0  0.881  1      1  1.225  0.000000 4685142682711156200000000.000000  0.000000  0.000000 
  0.59979   1.89507   3.84267     96.70000      0.17321 3452677.8  0.881  1      1  1.058  0.000000 4685142682711156200000000.000000  0.000000  0.000000 
  3.72968   1.23911   5.56782     96.90000      0.17321 3047289.0  0.881  1      1  1.707  0.000000 4685142682711156200000000.000000  0.000000  0.000000 
  1.36078   1.68217   6.07254     97.10000      0.17321 3065219.3  0.881  1      1  0.919  0.000000 4685142682711156200000000.000000  0.000000  0.000000 
  2.51386   0.22714   3.58403     97.30000      0.17321 2999315.0  0.881  1      1  0.531  0.000000 4685142682711156200000000.000000  0.000000  0.000000 
  2.61525   2.07258   0.70759     97.50000      0.17321 2286144.0  0.012  1      1  2.046  0.000000 4685142682711156200000000.000000  0.000000  0.000000 
  3.85493   1.54635   6.16489     97.70000      0.17321 1922226.3  0.000  1      1  1.976  0.000000 4685142682711156200000000.000000  0.000000  0.000000 
  6.20981   2.42725   4.33621     97.90000      0.17321 3090307.8  0.762  1      1  1.138  0.000000 4685142682711156200000000.000000  0.000000  0.000000 
  2.65926   0.93844   3.06708     98.10000      0.17321 2032638.9  0.929  1      1  1.941  0.000000 4685142682711156200000000.000000  0.000000  0.000000 
  2.01008   1.41545   0.81250     98.30000      0.17321 2729327.5  0.369  1      1  1.230  0.000000 4685142682711156200000000.000000  0.000000  0.000000 
  2.68190   0.90939   3.05021     98.50000      0.17321 2768082.3  0.929  1      1  1.539  0.000000 4685142682711156200000000.000000  0.000000  0.000000 
  5.66621   0.66445   4.83665     98.70000      0.17321 3070105.5  0.929  1      1  1.330  0.000000 4685142682711156200000000.000000  0.000000  0.000000 
  5.82677   2.23423   1.65662     98.90000      0.17321 3513169.5  0.929  1      1  0.693  0.000000 4685142682711156200000000.000000  0.000000  0.000000 
  5.81783   2.23524   4.78643     99.10000      0.17321 4230709.5  0.929  1      1  0.678  0.000000 4685142682711156200000000.000000  0.000000  0.000000 
  1.06603   1.50559   0.66428     99.30000      0.17321 4679601.0  0.929  1      1  0.592  0.000000 4685142682711156200000000.000000  0.000000  0.000000 
  5.81552   2.23551   4.79499     99.50000      0.17321 4279504.5  0.929  1      1  0.671  0.000000 4685142682711156200000000.000000  0.000000  0.000000 
  1.04627   1.51814   0.65692     99.70000      0.17321 4122135.5  0.929  1      1  0.753  0.000000 4685142682711156200000000.000000  0.000000  0.000000 
  5.78969   2.22531   4.76749     99.90000      0.17321 5051779.5  0.929  1      1  0.518  0.000000 4685142682711156200000000.000000  0.000000  0.000000 
  5.79513   2.22197   4.75897    100.10000      0.17321 5377977.0  0.929  1      1  0.575  0.000000 4685142682711156200000000.000000  0.000000  0.000000 
  5.79107   2.22729   4.75905    100.30000      0.17321 5526983.5  0.929  1      1  0.771  0.000000 4685142682711156200000000.000000  0.000000  0.000000 
  5.78428   2.22518   4.75437    100.50000      0.17321 5420156.5  0.929  1      1  0.539  0.000000 4685142682711156200000000.000000  0.000000  0.000000 
  5.76867   2.23044   4.74416    100.70000      0.17321 5451679.5  0.929  1      1  0.696  0.000000 4685142682711156200000000.000000  0.000000  0.000000 
  5.72471   0.64654   1.61599    100.90000      0.17321 4878898.0  0.929  1      1  0.504  0.000000 4685142682711156200000000.000000  0.000000  0.000000 
  5.78076   2.21569   4.74177    101.10000      0.17321 4921409.5  0.929  1      1  0.513  0.000000 4685142682711156200000000.000000  0.000000  0.000000 
  5.76951   2.21906   4.72953    101.30000      0.17321 5206759.0  0.929  1      1  0.529  0.000000 4685142682711156200000000.000000  0.000000  0.000000 
  5.76661   2.21422   4.72120    101.50000      0.17321 4587039.5  0.929  1      1  0.531  0.000000 4685142682711156200000000.000000  0.000000  0.000000 
  5.78235   2.20132   4.73081    101.70000      0.17321 5027089.0  0.929  1      1  0.756  0.000000 4685142682711156200000000.000000  0.000000  0.000000 
  5.77236   2.20153   4.72844    101.90000      0.17321 5146661.5  0.929  1      1  1.001  0.000000 4685142682711156200000000.000000  0.000000  0.000000 
  5.78056   2.18163   4.73122    102.10000      0.17321 4789979.0  0.929  1      1  0.944  0.000000 4685142682711156200000000.000000  0.000000  0.000000 
  5.78866   2.17342   4.73605    102.30000      0.17321 4508760.5  0.929  1      1  0.614  0.000000 4685142682711156200000000.000000  0.000000  0.000000 
  1.05989   1.55205   0.60035    102.50000      0.17321 4588875.5  0.929  1      1  0.987  0.000000 4685142682711156200000000.000000  0.000000  0.000000 
  5.78338   2.17370   4.73530    102.70000      0.17321 4450830.0  0.929  1      1  1.107  0.000000 4685142682711156200000000.000000  0.000000  0.000000 
  5.77397   2.17326   4.74060    102.90000      0.17321 5022200.0  0.929  1      1  0.762  0.000000 4685142682711156200000000.000000  0.000000  0.000000 
  5.77272   2.16809   4.74192    103.10000      0.17321 4708326.5  0.929  1      1  0.927  0.000000 4685142682711156200000000.000000  0.000000  0.000000 
  5.77859   2.17607   4.74715    103.30000      0.17321 4437658.5  0.929  1      1  0.581  0.000000 4685142682711156200000000.000000  0.000000  0.000000 
  1.03767   1.52755   0.62440    103.50000      0.17321 3940554.5  0.929  1      1  0.886  0.000000 4685142682711156200000000.000000  0.000000  0.000000 
  2.51225   2.49714   6.15925    103.70000      0.17321 3734146.0  0.929  1      1  0.961  0.000000 4685142682711156200000000.000000  0.000000  0.000000 
  5.64352   0.63870   1.70443    103.90000      0.17321 3935532.5  0.929  1      1  1.056  0.000000 4685142682711156200000000.000000  0.000000  0.000000 
  5.80738   2.21872   1.66164    104.10000      0.17321 3620466.8  0.929  1      1  1.387  0.000000 4685142682711156200000000.000000  0.000000  0.000000 
  5.79209   2.22905   1.66137    104.30000      0.17321 3337552.5  0.929  1      1  1.508  0.000000 4685142682711156200000000.000000  0.000000  0.000000 
  5.77281   2.22720   1.64999    104.50000      0.17321 3001062.0  0.929  1      1  1.581  0.000000 4685142682711156200000000.000000  0.000000  0.000000 
  1.01652   1.52513   0.60967    104.70000      0.17321 3155839.5  0.929  1      1  0.948  0.000000 4685142682711156200000000.000000  0.000000  0.000000 
  1.01824   1.51796   0.58539    104.90000      0.17321 3844551.8  0.929  1      1  0.596  0.000000 4685142682711156200000000.000000  0.000000  0.000000 
  1.01901   1.52215   0.58474    105.10000      0.17321 4420573.0  0.929  1      1  0.608  0.000000 4685142682711156200000000.000000  0.000000  0.000000 
  5.76937   2.15254   4.76968    105.30000      0.17321 4488311.0  0.929  1      1  0.641  0.000000 4685142682711156200000000.000000  0.000000  0.000000 
  1.02129   1.51340   0.59262    105.50000      0.17321 4101431.0  0.929  1      1  0.462  0.000000 4685142682711156200000000.000000  0.000000  0.000000 
  5.78851   2.18118   4.78759    105.70000      0.17321 3555954.8  0.929  1      1  0.719  0.000000 4685142682711156200000000.000000  0.000000  0.000000 
  5.63193   0.63237   1.71029    105.90000      0.17321 3412563.0  0.929  1      1  1.284  0.000000 4685142682711156200000000.000000  0.000000  0.000000 
  1.04322   1.48409   0.63694    106.10000      0.17321 2579605.0  0.929  1      1  1.518  0.000000 4685142682711156200000000.000000  0.000000  0.000000 
  5.64758   0.74192   1.63455    106.30000      0.17321 3745109.5  0.881  1      1  0.925  0.000000 4685142682711156200000000.000000  0.000000  0.000000 
  4.11981   1.61257   5.54408    106.50000      0.17321 3393200.8  0.881  1      1  1.089  0.000000 4685142682711156200000000.000000  0.000000  0.000000 
  0.96059   1.55210   0.76197    106.70000      0.17321 3540064.8  0.881  1      1  1.341  0.000000 4685142682711156200000000.000000  0.000000  0.000000 
  5.68450   0.77397   1.57665    106.90000      0.17321 3972427.8  0.881  1      1  1.037  0.000000 4685142682711156200000000.000000  0.000000  0.000000 
  5.70646   2.33881   4.71199    107.10000      0.17321 3381686.0  0.881  1      1  1.088  0.000000 4685142682711156200000000.000000  0.000000  0.000000 
  2.19412   1.76801   5.14479    107.30000      0.17321 2326515.8  0.881  1      1  1.468  0.000000 4685142682711156200000000.000000  0.000000  0.000000 
  1.00011   0.47977   5.85967    107.50000      0.17321 4916857.0  0.881  1      1  0.494  0.000000 4685142682711156200000000.000000  0.000000  0.000000 
  2.17419   1.76870   0.43848    107.70000      0.17321 4983953.0  0.881  1      1  0.395  0.000000 4685142682711156200000000.000000  0.000000  0.000000 
  0.98314   0.47349   5.86375    107.90000      0.17321 5175844.5  0.881  1      1  0.679  0.000000 4685142682711156200000000.000000  0.000000  0.000000 
  5.22265   1.27000   1.14614    108.10000      0.17321 3597223.0  0.881  1      1  0.753  0.000000 4685142682711156200000000.000000  0.000000  0.000000 
  0.36112   1.98326   1.23246    108.30000      0.17321 4636890.5  0.881  1      1  0.741  0.000000 4685142682711156200000000.000000  0.000000  0.000000 
  1.05525   0.53145   4.08172    108.50000      0.17321 3331980.0  0.881  1      1  0.876  0.000000 4685142682711156200000000.000000  0.000000  0.000000 
  0.96824   0.49112   5.90344    108.70000      0.17321 5119513.5  0.881  1      1  0.459  0.000000 4685142682711156200000000.000000  0.000000  0.000000 
  0.97265   0.48219   5.88451    108.90000      0.17321 4678945.5  0.881  1      1  0.372  0.000000 4685142682711156200000000.000000  0.000000  0.000000 
  1.12994   0.51691   4.04494    109.10000      0.17321 3329826.0  0.881  1      1  1.008  0.000000 4685142682711156200000000.000000  0.000000  0.000000 
  2.09193   1.87734   5.12302    109.30000      0.17321 4930694.5  0.881  1      1  0.711  0.000000 4685142682711156200000000.000000  0.000000  0.000000 
  5.22864   1.27398   1.14639    109.50000      0.17321 4834170.5  0.881  1      1  0.932  0.000000 4685142682711156200000000.000000  0.000000  0.000000 
  5.24202   1.27618   1.14237    109.70000      0.17321 5443835.5  0.881  1      1  0.744  0.000000 4685142682711156200000000.000000  0.000000  0.000000 
  3.82026   1.63271   6.25322      0.00000      0.34641 4126086.8  0.881  1      1  0.895  0.000000 4685142682711156200000000.000000  0.000000  0.000000 
  2.26128   1.53369   3.07984      0.20000      0.34641 5261646.5  0.881  1      1  0.646  0.000000 4685142682711156200000000.000000  0.000000  0.000000 
  2.29120   1.52170   3.09494      0.40000      0.34641 5116726.5  0.881  1      1  0.667  0.000000 4685142682711156200000000.000000  0.000000  0.000000 
  2.29773   1.51189   3.11120      0.60000      0.34641 4203296.0  0.881  1      1  0.619  0.000000 4685142682711156200000000.000000  0.000000  0.000000 
  3.87553   1.60089   6.20738      0.80000      0.34641 5149611.0  0.881  1      1  0.694  0.000000 4685142682711156200000000.000000  0.000000  0.000000 
  5.04400   0.06570   1.96318      1.00000      0.34641 4213503.0  0.881  1      1  0.610  0.000000 4685142682711156200000000.000000  0.000000  0.000000 
  3.86369   1.59977   6.21520      1.20000      0.34641 5014011.5  0.881  1      1  0.603  0.000000 4685142682711156200000000.000000  0.000000  0.000000 
  3.85310   1.60288   6.20478      1.40000      0.34641 4833385.0  0.881  1      1  0.639  0.000000 4685142682711156200000000.000000  0.000000  0.000000 
  5.09115   0.09780   1.89746      1.60000      0.34641 2614077.8  0.881  1      1  1.534  0.000000 4685142682711156200000000.000000  0.000000  0.000000 
  4.07321   1.31991   5.99803      1.80000      0.34641 4353217.0  0.881  1      1  0.710  0.000000 4685142682711156200000000.000000  0.000000  0.000000 
  4.08441   1.31529   5.99127      2.00000      0.34641 5133063.5  0.881  1      1  0.562  0.000000 4685142682711156200000000.000000  0.000000  0.000000 
  2.43797   1.29214   3.39936      2.20000      0.34641 2978174.8  0.881  1      1  1.096  0.000000 4685142682711156200000000.000000  0.000000  0.000000 
  0.20249   1.76653   0.68477      2.40000      0.34641 3041994.3  0.881  1      1  1.362  0.000000 4685142682711156200000000.000000  0.000000  0.000000 
  0.21033   1.76380   0.69262      2.60000      0.34641 3128686.5  0.881  1      1  1.460  0.000000 4685142682711156200000000.000000  0.000000  0.000000 
  0.22948   1.77606   3.83019      2.80000      0.34641 3017005.8  0.881  1      1  1.496  0.000000 4685142682711156200000000.000000  0.000000  0.000000 
  3.38481   1.32189   5.59058      3.00000      0.34641 4249328.0  0.881  1      1  0.573  0.000000 4685142682711156200000000.000000  0.000000  0.000000 
  3.38978   1.30227   5.58272      3.20000      0.34641 3826344.5  0.881  1      1  1.148  0.000000 4685142682711156200000000.000000  0.000000  0.000000 
  2.28766   1.49321   3.19888      3.40000      0.34641 2633545.0  0.429  1      1  1.815  0.000000 4685142682711156200000000.000000  0.000000  0.000000 
  3.86745   1.51361   6.20428      3.60000      0.34641 2802355.5  0.429  1      1  0.965  0.000000 4685142682711156200000000.000000  0.000000  0.000000 
  0.49233   2.65602   4.33124      3.80000      0.34641 2426048.5  0.905  1      1  1.115  0.000000 4685142682711156200000000.000000  0.000000  0.000000 
  2.39609   1.74098   2.68512      4.00000      0.34641 2608621.0  0.905  1      1  0.782  0.000000 4685142682711156200000000.000000  0.000000  0.000000 
  0.48295   2.67833   4.32213      4.20000      0.34641 3099976.0  0.905  1      1  0.799  0.000000 4685142682711156200000000.000000  0.000000  0.000000 
  0.48613   2.68200   4.32877      4.40000      0.34641 2682851.8  0.905  1      1  1.323  0.000000 4685142682711156200000000.000000  0.000000  0.000000 
  0.44175   2.68117   4.29714      4.60000      0.34641 2777470.8  0.905  1      1  0.846  0.000000 4685142682711156200000000.000000  0.000000  0.000000 
  0.42990   2.68087   4.29402      4.80000      0.34641 2784649.8  0.905  1      1  0.622  0.000000 4685142682711156200000000.000000  0.000000  0.000000 
  0.45919   2.68532   4.32420      5.00000      0.34641 4221938.0  0.905  1      1  0.850  0.000000 4685142682711156200000000.000000  0.000000  0.000000 
  2.37583   1.71737   2.73883      5.20000      0.34641 3389428.3  0.905  1      1  0.795  0.000000 4685142682711156200000000.000000  0.000000  0.000000 
  3.61102   0.38147   0.35530      5.40000      0.34641 3197417.0  0.905  1      1  0.907  0.000000 4685142682711156200000000.000000  0.000000  0.000000 
  2.36001   1.71090   5.93284      5.60000      0.34641 3184788.3  0.905  1      1  0.828  0.000000 4685142682711156200000000.000000  0.000000  0.000000 
  2.51394   1.58528   5.45099      5.80000      0.34641 2218244.8  0.012  1      1  2.098  0.000000 4685142682711156200000000.000000  0.000000  0.000000 
  3.88057   1.54719   6.17629      6.00000      0.34641 3173243.3  0.857  1      1  0.636  0.000000 4685142682711156200000000.000000  0.000000  0.000000 
  2.49047   3.05571   0.21161      6.20000      0.34641 3492054.0  0.857  1      1  0.997  0.000000 4685142682711156200000000.000000  0.000000  0.000000 
  3.82996   1.55851   6.21835      6.40000      0.34641 4078759.0  0.857  1      1  0.899  0.000000 4685142682711156200000000.000000  0.000000  0.000000 
  2.25245   1.50470   3.13150      6.60000      0.34641 4854481.0  0.857  1      1  0.587  0.000000 4685142682711156200000000.000000  0.000000  0.000000 
  2.24108   1.51070   3.11787      6.80000      0.34641 5238101.0  0.857  1      1  0.607  0.000000 4685142682711156200000000.000000  0.000000  0.000000 
  2.22998   1.50216   3.10885      7.00000      0.34641 4718816.0  0.857  1      1  0.824  0.000000 4685142682711156200000000.000000  0.000000  0.000000 
  1.79174   3.05587   5.83571      7.20000      0.34641 3229931.5  0.857  1      1  1.832  0.000000 4685142682711156200000000.000000  0.000000  0.000000 
  3.89040   1.51048   6.15382      7.40000      0.34641 2874658.5  0.679  1      1  0.750  0.000000 4685142682711156200000000.000000  0.000000  0.000000 
  6.02642   2.17092   4.30002      7.60000      0.34641 2899845.5  0.881  1      1  1.547  0.000000 4685142682711156200000000.000000  0.000000  0.000000 
  6.02023   2.17146   1.16770      7.80000      0.34641 3519148.0  0.881  1      1  0.997  0.000000 4685142682711156200000000.000000  0.000000  0.000000 
  6.00641   2.17582   4.30273      8.00000      0.34641 3935948.3  0.881  1      1  1.000  0.000000 4685142682711156200000000.000000  0.000000  0.000000 
  0.35342   0.71287   1.06794      8.20000      0.34641 2733654.8  0.881  1      1  1.049  0.000000 4685142682711156200000000.000000  0.000000  0.000000 
  0.35867   0.67810   1.06316      8.40000      0.34641 3188777.5  0.881  1      1  0.840  0.000000 4685142682711156200000000.000000  0.000000  0.000000 
  0.38196   0.67012   1.04099      8.60000      0.34641 3730009.8  0.881  1      1  1.199  0.000000 4685142682711156200000000.000000  0.000000  0.000000 
  6.02956   2.12286   1.18851      8.80000      0.34641 2659927.8  0.881  1      1  1.377  0.000000 4685142682711156200000000.000000  0.000000  0.000000 
  4.62556   2.89404   0.62473      9.00000      0.34641 3806711.0  0.881  1      1  0.438  0.000000 4685142682711156200000000.000000  0.000000  0.000000 
  4.61327   2.90926   0.60731      9.20000      0.34641 4004258.5  0.881  1      1  0.903  0.000000 4685142682711156200000000.000000  0.000000  0.000000 
  4.33166   2.93572   0.41855      9.40000      0.34641 3323318.0  0.845  1      1  1.221  0.000000 4685142682711156200000000.000000  0.000000  0.000000 
  4.28548   2.92349   3.50863      9.60000      0.34641 2644226.8  0.000  3      1  1.385  0.000000 4685142682711156200000000.000000  0.000000  0.000000 
  5.98713   0.16667   1.28248      9.80000      0.34641 2913662.0  0.881  1      1  0.704  0.000000 4685142682711156200000000.000000  0.000000  0.000000 
  4.12274   1.53402   6.14021     10.00000      0.34641 4115681.5  0.881  1      1  0.713  0.000000 4685142682711156200000000.000000  0.000000  0.000000 
  4.12099   1.54498   6.13038     10.20000      0.34641 4951179.0  0.881  1      1  0.632  0.000000 4685142682711156200000000.000000  0.000000  0.000000 
  4.11336   1.53934   6.13505     10.40000      0.34641 4250754.0  0.881  1      1  0.559  0.000000 4685142682711156200000000.000000  0.000000  0.000000 
  4.64469   1.04079   5.32591     10.60000      0.34641 3899125.3  0.952  1      1  1.010  0.000000 4685142682711156200000000.000000  0.000000  0.000000 
  0.26045   1.05007   0.94133     10.80000      0.34641 4155805.5  0.952  1      1  1.386  0.000000 4685142682711156200000000.000000  0.000000  0.000000 
  4.59942   1.01547   5.32492     11.00000      0.34641 4934216.5  0.952  1      1  0.890  0.000000 4685142682711156200000000.000000  0.000000  0.000000 
  0.24273   1.06289   0.93419     11.20000      0.34641 5520651.5  0.952  1      1  0.783  0.000000 4685142682711156200000000.000000  0.000000  0.000000 
  4.62227   1.01743   5.31981     11.40000      0.34641 4026414.0  0.952  1      1  1.177  0.000000 4685142682711156200000000.000000  0.000000  0.000000 
  0.40530   0.98038   0.80855     11.60000      0.34641 3246506.8  0.881  1      1  1.439  0.000000 4685142682711156200000000.000000  0.000000  0.000000 
  0.43212   0.95844   0.79011     11.80000      0.34641 4196730.0  0.881  1      1  0.779  0.000000 4685142682711156200000000.000000  0.000000  0.000000 
  4.61931   0.95684   5.50001     12.00000      0.34641 4780118.0  0.881  1      1  0.521  0.000000 4685142682711156200000000.000000  0.000000  0.000000 
  4.62734   0.94891   5.48903     12.20000      0.34641 3705582.3  0.881  1      1  0.922  0.000000 4685142682711156200000000.000000  0.000000  0.000000 
  3.55449   2.17876   0.77159     12.40000      0.34641 3042909.8  0.881  1      1  1.893  0.000000 4685142682711156200000000.000000  0.000000  0.000000 
  3.42529   2.12239   0.69599     12.60000      0.34641 1887064.8  0.952  1      1  1.902  0.000000 4685142682711156200000000.000000  0.000000  0.000000 
  4.57532   1.00031   5.37461     12.80000      0.34641 3514808.5  0.952  1      1  0.893  0.000000 4685142682711156200000000.000000  0.000000  0.000000 
  0.23516   1.03833   0.89577     13.00000      0.34641 3626887.0  0.952  1      1  1.082  0.000000 4685142682711156200000000.000000  0.000000  0.000000 
  0.91969   0.63566   5.26742     13.20000      0.34641 2245517.5  0.000  2      1  2.375  0.000000 4685142682711156200000000.000000  0.000000  0.000000 
  0.25938   1.10239   0.78625     13.40000      0.34641 2715274.5  0.881  1      1  1.342  0.000000 4685142682711156200000000.000000  0.000000  0.000000 
  0.25924   1.09444   0.78805     13.60000      0.34641 3056565.3  0.881  1      1  0.938  0.000000 4685142682711156200000000.000000  0.000000  0.000000 
  3.40814   2.05439   0.79126     13.80000      0.34641 3501729.5  0.881  1      1  0.556  0.000000 4685142682711156200000000.000000  0.000000  0.000000 
  4.54475   0.88907   5.34678     14.00000      0.34641 4019431.8  0.881  1      1  0.483  0.000000 4685142682711156200000000.000000  0.000000  0.000000 
  3.41047   2.04568   0.80184     14.20000      0.34641 3829549.0  0.881  1      1  0.630  0.000000 4685142682711156200000000.000000  0.000000  0.000000 
  2.26394   0.91077   4.07825     14.40000      0.34641 4026304.5  0.881  1      1  0.789  0.000000 4685142682711156200000000.000000  0.000000  0.000000 
  2.28169   0.90092   0.92058     14.60000      0.34641 2713774.3  0.881  1      1  0.776  0.000000 4685142682711156200000000.000000  0.000000  0.000000 
  0.50792   1.87682   0.94247     14.80000      0.34641 2654942.0  0.012  1      1  2.059  0.000000 4685142682711156200000000.000000  0.000000  0.000000 
  2.21263   1.31768   5.17450     15.00000      0.34641 2794931.0  0.917  1      1  0.925  0.000000 4685142682711156200000000.000000  0.000000  0.000000 
  2.20714   1.30489   5.16233     15.20000      0.34641 2975126.8  0.917  1      1  0.797  0.000000 4685142682711156200000000.000000  0.000000  0.000000 
  3.59846   0.80348   5.46230     15.40000      0.34641 2253344.3  0.119  1      1  1.636  0.000000 4685142682711156200000000.000000  0.000000  0.000000 
  0.07462   0.52284   0.59734     15.60000      0.34641 2786402.3  0.917  1      1  1.573  0.000000 4685142682711156200000000.000000  0.000000  0.000000 
  0.07087   0.52664   0.60157     15.80000      0.34641 3511504.5  0.917  1      1  0.749  0.000000 4685142682711156200000000.000000  0.000000  0.000000 
  2.17312   1.25935   0.45648     16.00000      0.34641 3086375.3  0.917  1      1  1.290  0.000000 4685142682711156200000000.000000  0.000000  0.000000 
  3.12019   2.58301   0.90636     16.20000      0.34641 2519856.5  0.917  1      1  1.305  0.000000 4685142682711156200000000.000000  0.000000  0.000000 
  3.34253   1.52190   6.08368     16.40000      0.34641 2861017.3  0.881  1      1  0.977  0.000000 4685142682711156200000000.000000  0.000000  0.000000 
  4.91504   1.77028   3.12649     16.60000      0.34641 4422564.5  0.881  1      1  0.949  0.000000 4685142682711156200000000.000000  0.000000  0.000000 
  1.76041   1.36905   3.15472     16.80000      0.34641 4956333.0  0.881  1      1  0.584  0.000000 4685142682711156200000000.000000  0.000000  0.000000 
  3.32611   1.56046   6.08262     17.00000      0.34641 5383370.5  0.881  1      1  0.390  0.000000 4685142682711156200000000.000000  0.000000  0.000000 
  3.31923   1.55798   6.08400     17.20000      0.34641 5466226.0  0.881  1      1  0.605  0.000000 4685142682711156200000000.000000  0.000000  0.000000 
  3.32543   1.55155   6.06983     17.40000      0.34641 5644181.5  0.881  1      1  0.568  0.000000 4685142682711156200000000.000000  0.000000  0.000000 
  4.89913   1.78565   3.11717     17.60000      0.34641 4000599.0  0.881  1      1  0.635  0.000000 4685142682711156200000000.000000  0.000000  0.000000 
  2.90441   2.46785   2.21995     17.80000      0.34641 3291766.8  0.881  1      1  0.847  0.000000 4685142682711156200000000.000000  0.000000  0.000000 
  3.97497   1.20077   2.58126     18.00000      0.34641 3781926.0  0.881  1      1  1.161  0.000000 4685142682711156200000000.000000  0.000000  0.000000 
  6.07737   0.63848   0.97400     18.20000      0.34641 3295902.5  0.881  1      1  1.679  0.000000 4685142682711156200000000.000000  0.000000  0.000000 
  2.28190   1.08456   0.46229     18.40000      0.34641 2837029.3  0.881  1      1  1.899  0.000000 4685142682711156200000000.000000  0.000000  0.000000 
  2.62456   1.89882   5.75165     18.60000      0.34641 3547786.0  0.881  1      1  1.044  0.000000 4685142682711156200000000.000000  0.000000  0.000000 
  2.64195   1.89963   5.76191     18.80000      0.34641 3703409.8  0.881  1      1  1.231  0.000000 4685142682711156200000000.000000  0.000000  0.000000 
  2.63111   1.90978   5.76836     19.00000      0.34641 3537446.5  0.881  1      1  0.760  0.000000 4685142682711156200000000.000000  0.000000  0.000000 
  0.50360   2.53465   4.05842     19.20000      0.34641 3080539.8  0.881  1      1  0.608  0.000000 4685142682711156200000000.000000  0.000000  0.000000 
  3.59588   0.59322   2.24619     19.40000      0.34641 2855049.0  0.881  1      1  1.892  0.000000 4685142682711156200000000.000000  0.000000  0.000000 
  3.55925   0.54989   5.39708     19.60000      0.34641 3389069.8  0.881  1      1  1.110  0.000000 4685142682711156200000000.000000  0.000000  0.000000 
  0.47672   2.41721   3.90624     19.80000      0.34641 3669024.8  0.798  1      1  0.907  0.000000 4685142682711156200000000.000000  0.000000  0.000000 
  3.51127   0.83169   5.57707     20.00000      0.34641 2985426.5  0.881  1      1  1.826  0.000000 4685142682711156200000000.000000  0.000000  0.000000 
  3.50586   0.86208   5.56810     20.20000      0.34641 4131147.3  0.881  1      1  0.587  0.000000 4685142682711156200000000.000000  0.000000  0.000000 
  3.53543   0.86224   2.41994     20.40000      0.34641 3867445.3  0.881  1      1  0.852  0.000000 4685142682711156200000000.000000  0.000000  0.000000 
  0.45050   2.29477   3.91073     20.60000      0.34641 3606292.0  0.881  1      1  0.904  0.000000 4685142682711156200000000.000000  0.000000  0.000000 
  3.57970   0.84086   5.51811     20.80000      0.34641 2607598.0  0.881  1      1  1.262  0.000000 4685142682711156200000000.000000  0.000000  0.000000 
  5.98414   1.23619   0.66927     21.00000      0.34641 2934911.8  0.429  1      1  0.747  0.000000 4685142682711156200000000.000000  0.000000  0.000000 
  4.39317   1.24244   2.54178     21.20000      0.34641 2711250.0  0.821  1      1  1.652  0.000000 4685142682711156200000000.000000  0.000000  0.000000 
  0.13338   0.68910   1.04659     21.40000      0.34641 3905299.5  0.821  1      1  0.810  0.000000 4685142682711156200000000.000000  0.000000  0.000000 
  0.15951   0.71403   1.03879     21.60000      0.34641 4903986.5  0.821  1      1  0.616  0.000000 4685142682711156200000000.000000  0.000000  0.000000 
  5.95742   1.31826   0.61424     21.80000      0.34641 3846654.8  0.786  1      1  0.988  0.000000 4685142682711156200000000.000000  0.000000  0.000000 
  4.02142   0.65967   5.15036     22.00000      0.34641 4132846.5  0.786  1      1  0.757  0.000000 4685142682711156200000000.000000  0.000000  0.000000 
  5.93382   1.28671   0.61933     22.20000      0.34641 3204848.3  0.786  1      1  1.441  0.000000 4685142682711156200000000.000000  0.000000  0.000000 
  0.12050   0.72823   0.94867     22.40000      0.34641 3335680.8  0.881  1      1  0.954  0.000000 4685142682711156200000000.000000  0.000000  0.000000 
  0.12207   0.72001   0.93792     22.60000      0.34641 4333413.5  0.881  1      1  0.543  0.000000 4685142682711156200000000.000000  0.000000  0.000000 
  0.10266   0.71106   0.94206     22.80000      0.34641 4556042.0  0.881  1      1  0.732  0.000000 4685142682711156200000000.000000  0.000000  0.000000 
  4.28189   1.15700   5.66012     23.00000      0.34641 4543630.5  0.881  1      1  0.697  0.000000 4685142682711156200000000.000000  0.000000  0.000000 
  0.04599   0.74724   0.92184     23.20000      0.34641 4573381.0  0.881  1      1  0.618  0.000000 4685142682711156200000000.000000  0.000000  0.000000 
  0.03111   0.76596   0.93384     23.40000      0.34641 5413501.5  0.881  1      1  0.513  0.000000 4685142682711156200000000.000000  0.000000  0.000000 
  0.03929   0.76875   0.92503     23.60000      0.34641 5866807.0  0.881  1      1  0.533  0.000000 4685142682711156200000000.000000  0.000000  0.000000 
  0.05288   0.77678   0.90674     23.80000      0.34641 5650911.0  0.881  1      1  0.554  0.000000 4685142682711156200000000.000000  0.000000  0.000000 
  4.22319   1.12271   2.50133     24.00000      0.34641 3541749.8  0.881  1      1  1.222  0.000000 4685142682711156200000000.000000  0.000000  0.000000 
  5.77462   2.58370   4.09545     24.20000      0.34641 3640286.8  0.881  1      1  0.896  0.000000 4685142682711156200000000.000000  0.000000  0.000000 
  5.79778   2.59682   4.11147     24.40000      0.34641 4458163.5  0.881  1      1  0.743  0.000000 4685142682711156200000000.000000  0.000000  0.000000 
  5.79659   2.60330   4.10839     24.60000      0.34641 4939496.5  0.881  1      1  0.623  0.000000 4685142682711156200000000.000000  0.000000  0.000000 
  5.79063   2.60601   4.09019     24.80000      0.34641 4951303.5  0.881  1      1  0.627  0.000000 4685142682711156200000000.000000  0.000000  0.000000 
  0.20298   1.13929   1.22357     25.00000      0.34641 4732916.0  0.881  1      1  0.825  0.000000 4685142682711156200000000.000000  0.000000  0.000000 
  5.75071   2.59087   4.06320     25.20000      0.34641 5087081.5  0.881  1      1  0.737  0.000000 4685142682711156200000000.000000  0.000000  0.000000 
  5.58333   2.18428   1.08350     25.40000      0.34641 4255219.5  0.881  1      1  1.002  0.000000 4685142682711156200000000.000000  0.000000  0.000000 
  0.05581   0.75707   0.97774     25.60000      0.34641 4864834.5  0.881  1      1  0.644  0.000000 4685142682711156200000000.000000  0.000000  0.000000 
  4.31393   1.17806   5.61607     25.80000      0.34641 5043254.0  0.881  1      1  0.428  0.000000 4685142682711156200000000.000000  0.000000  0.000000 
  5.60532   2.16890   4.23600     26.00000      0.34641 4018149.8  0.881  1      1  0.507  0.000000 4685142682711156200000000.000000  0.000000  0.000000 
  0.08413   0.73424   0.96337     26.20000      0.34641 4863708.0  0.881  1      1  0.583  0.000000 4685142682711156200000000.000000  0.000000  0.000000 
  0.09061   0.73595   0.96280     26.40000      0.34641 5590736.5  0.881  1      1  0.606  0.000000 4685142682711156200000000.000000  0.000000  0.000000 
  0.09594   0.73180   0.95918     26.60000      0.34641 5806349.0  0.881  1      1  0.521  0.000000 4685142682711156200000000.000000  0.000000  0.000000 
  0.08950   0.73092   0.95964     26.80000      0.34641 6022319.0  0.881  1      1  0.615  0.000000 4685142682711156200000000.000000  0.000000  0.000000 
  0.11066   0.72376   0.93767     27.00000      0.34641 5917582.0  0.881  1      1  0.610  0.000000 4685142682711156200000000.000000  0.000000  0.000000 
  0.11386   0.72739   0.93304     27.20000      0.34641 5974775.0  0.881  1      1  0.530  0.000000 4685142682711156200000000.000000  0.000000  0.000000 
  0.11196   0.72626   0.93019     27.40000      0.34641 5505517.0  0.881  1      1  0.825  0.000000 4685142682711156200000000.000000  0.000000  0.000000 
  4.31267   1.14834   5.65922     27.60000      0.34641 3480594.0  0.881  1      1  1.000  0.000000 4685142682711156200000000.000000  0.000000  0.000000 
  0.09551   0.73391   0.91771     27.80000      0.34641 3533699.3  0.881  1      1  1.113  0.000000 4685142682711156200000000.000000  0.000000  0.000000 
  0.09377   0.72861   0.90628     28.00000      0.34641 3178218.5  0.881  1      1  1.002  0.000000 4685142682711156200000000.000000  0.000000  0.000000 
  0.09882   0.72367   0.89436     28.20000      0.34641 3453273.0  0.881  1      1  1.697  0.000000 4685142682711156200000000.000000  0.000000  0.000000 
  0.09645   0.72970   0.91726     28.40000      0.34641 4940121.5  0.881  1      1  0.605  0.000000 4685142682711156200000000.000000  0.000000  0.000000 
  0.10510   0.71939   0.91834     28.60000      0.34641 5548697.0  0.881  1      1  0.590  0.000000 4685142682711156200000000.000000  0.000000  0.000000 
  0.10265   0.71896   0.92529     28.80000      0.34641 5771333.5  0.881  1      1  0.690  0.000000 4685142682711156200000000.000000  0.000000  0.000000 
  0.11202   0.72054   0.92250     29.00000      0.34641 5150671.5  0.881  1      1  0.693  0.000000 4685142682711156200000000.000000  0.000000  0.000000 
  0.11271   0.72404   0.92300     29.20000      0.34641 4952192.0  0.881  1      1  0.536  0.000000 4685142682711156200000000.000000  0.000000  0.000000 
  4.31393   1.15665   5.66819     29.40000      0.34641 4749123.5  0.881  1      1  0.770  0.000000 4685142682711156200000000.000000  0.000000  0.000000 
  0.11296   0.75720   0.92625     29.60000      0.34641 3344250.5  0.881  1      1  0.863  0.000000 4685142682711156200000000.000000  0.000000  0.000000 
  3.71754   0.58072   5.27011     29.80000      0.34641 3313946.5  0.929  1      1  1.021  0.000000 4685142682711156200000000.000000  0.000000  0.000000 
  0.57068   2.55401   4.16531     30.00000      0.34641 2822092.0  0.929  1      1  1.087  0.000000 4685142682711156200000000.000000  0.000000  0.000000 
  2.64544   1.84032   5.79295     30.20000      0.34641 2648269.0  0.929  1      1  1.521  0.000000 4685142682711156200000000.000000  0.000000  0.000000 
  3.74966   0.55113   5.25617     30.40000      0.34641 4133711.0  0.929  1      1  1.003  0.000000 4685142682711156200000000.000000  0.000000  0.000000 
  0.60769   2.59094   4.16852     30.60000      0.34641 4040475.3  0.929  1      1  0.855  0.000000 4685142682711156200000000.000000  0.000000  0.000000 
  5.79915   1.28432   0.47970     30.80000      0.34641 4889895.0  0.929  1      1  0.721  0.000000 4685142682711156200000000.000000  0.000000  0.000000 
  3.70542   0.56084   5.29399     31.00000      0.34641 5063420.5  0.929  1      1  0.466  0.000000 4685142682711156200000000.000000  0.000000  0.000000 
  2.63060   1.89508   5.77867     31.20000      0.34641 5016858.0  0.929  1      1  0.502  0.000000 4685142682711156200000000.000000  0.000000  0.000000 
  3.68195   0.58801   5.30941     31.40000      0.34641 5249980.5  0.929  1      1  0.581  0.000000 4685142682711156200000000.000000  0.000000  0.000000 
  2.63239   1.87498   5.79473     31.60000      0.34641 5048625.5  0.929  1      1  0.538  0.000000 4685142682711156200000000.000000  0.000000  0.000000 
  3.68988   0.56015   5.29026     31.80000      0.34641 5081955.5  0.929  1      1  0.682  0.000000 4685142682711156200000000.000000  0.000000  0.000000 
  0.54781   2.57815   4.12407     32.00000      0.34641 4995579.0  0.929  1      1  0.471  0.000000 4685142682711156200000000.000000  0.000000  0.000000 
  3.71529   0.56977   5.29259     32.20000      0.34641 5116520.5  0.929  1      1  0.457  0.000000 4685142682711156200000000.000000  0.000000  0.000000 
  3.73055   0.57250   5.28297     32.40000      0.34641 5538115.5  0.929  1      1  0.702  0.000000 4685142682711156200000000.000000  0.000000  0.000000 
  3.71562   0.56775   5.28895     32.60000      0.34641 5227674.0  0.929  1      1  0.697  0.000000 4685142682711156200000000.000000  0.000000  0.000000 
  3.71967   0.57231   5.28802     32.80000      0.34641 5403728.0  0.929  1      1  0.531  0.000000 4685142682711156200000000.000000  0.000000  0.000000 
  5.79095   1.26936   0.48854     33.00000      0.34641 5242730.0  0.929  1      1  0.493  0.000000 4685142682711156200000000.000000  0.000000  0.000000 
  5.78312   1.26782   0.48883     33.20000      0.34641 5419612.0  0.929  1      1  0.441  0.000000 4685142682711156200000000.000000  0.000000  0.000000 
  3.69665   0.57043   5.29929     33.40000      0.34641 5273059.5  0.929  1      1  0.687  0.000000 4685142682711156200000000.000000  0.000000  0.000000 
  3.68992   0.57530   5.30231     33.60000      0.34641 4728526.0  0.929  1      1  0.499  0.000000 4685142682711156200000000.000000  0.000000  0.000000 
  3.68292   0.56901   5.30638     33.80000      0.34641 5029038.5  0.929  1      1  0.580  0.000000 4685142682711156200000000.000000  0.000000  0.000000 
  5.77756   1.25208   0.48620     34.00000      0.34641 4854029.5  0.929  1      1  0.651  0.000000 4685142682711156200000000.000000  0.000000  0.000000 
  3.68791   0.58702   5.31267     34.20000      0.34641 4698971.0  0.929  1      1  0.629  0.000000 4685142682711156200000000.000000  0.000000  0.000000 
  5.76741   1.24614   0.50999     34.40000      0.34641 4370384.5  0.929  1      1  0.802  0.000000 4685142682711156200000000.000000  0.000000  0.000000 
  0.05018   0.79345   0.87976     34.60000      0.34641 4307115.0  0.869  1      1  0.632  0.000000 4685142682711156200000000.000000  0.000000  0.000000 
  4.21883   1.10179   5.63208     34.80000      0.34641 4750428.5  0.869  1      1  0.560  0.000000 4685142682711156200000000.000000  0.000000  0.000000 
  0.02858   0.77786   0.88772     35.00000      0.34641 4218140.5  0.869  1      1  0.576  0.000000 4685142682711156200000000.000000  0.000000  0.000000 
  0.67181   0.59227   4.67613     35.20000      0.34641 3292460.0  0.881  1      1  1.259  0.000000 4685142682711156200000000.000000  0.000000  0.000000 
  2.22078   1.57568   0.59674     35.40000      0.34641 4440730.0  0.881  1      1  0.656  0.000000 4685142682711156200000000.000000  0.000000  0.000000 
  2.22979   1.57007   0.59343     35.60000      0.34641 4733343.5  0.881  1      1  0.642  0.000000 4685142682711156200000000.000000  0.000000  0.000000 
  2.23488   1.55842   0.58950     35.80000      0.34641 4537676.5  0.881  1      1  0.834  0.000000 4685142682711156200000000.000000  0.000000  0.000000 
  2.22705   1.55365   0.60401     36.00000      0.34641 4336756.0  0.881  1      1  0.609  0.000000 4685142682711156200000000.000000  0.000000  0.000000 
  0.63646   0.60488   0.02558     36.20000      0.34641 4266978.0  0.881  1      1  0.748  0.000000 4685142682711156200000000.000000  0.000000  0.000000 
  2.23524   1.56227   0.60320     36.40000      0.34641 4152632.5  0.881  1      1  0.396  0.000000 4685142682711156200000000.000000  0.000000  0.000000 
  5.38120   1.57014   4.12110     36.60000      0.34641 2788329.5  0.881  1      1  1.047  0.000000 4685142682711156200000000.000000  0.000000  0.000000 
  1.40418   2.59406   6.18453     36.80000      0.34641 2567397.0  0.488  1      1  1.660  0.000000 4685142682711156200000000.000000  0.000000  0.000000 
  0.69470   2.67779   4.09000     37.00000      0.34641 2761706.0  0.881  1      1  1.214  0.000000 4685142682711156200000000.000000  0.000000  0.000000 
  5.99053   1.34326   0.42413     37.20000      0.34641 3959146.0  0.881  1      1  1.045  0.000000 4685142682711156200000000.000000  0.000000  0.000000 
  3.92129   0.46026   5.25129     37.40000      0.34641 4747403.0  0.881  1      1  0.709  0.000000 4685142682711156200000000.000000  0.000000  0.000000 
  3.86146   0.43922   5.32556     37.60000      0.34641 5010525.0  0.881  1      1  0.585  0.000000 4685142682711156200000000.000000  0.000000  0.000000 
  3.84703   0.44052   5.32964     37.80000      0.34641 5214032.0  0.881  1      1  0.533  0.000000 4685142682711156200000000.000000  0.000000  0.000000 
  5.98264   1.31480   0.37299     38.00000      0.34641 5692261.5  0.881  1      1  0.651  0.000000 4685142682711156200000000.000000  0.000000  0.000000 
  3.83506   0.41745   5.35112     38.20000      0.34641 5160458.0  0.881  1      1  0.481  0.000000 4685142682711156200000000.000000  0.000000  0.000000 
  1.18519   1.13687   5.96864     38.40000      0.34641 3219157.5  0.940  1      1  1.086  0.000000 4685142682711156200000000.000000  0.000000  0.000000 
  2.61579   1.84175   5.82601     38.60000      0.34641 3261627.3  0.940  1      1  0.959  0.000000 4685142682711156200000000.000000  0.000000  0.000000 
  2.58662   1.83532   5.82360     38.80000      0.34641 3765575.0  0.940  1      1  0.507  0.000000 4685142682711156200000000.000000  0.000000  0.000000 
  2.58023   1.83221   2.67798     39.00000      0.34641 3981269.0  0.940  1      1  0.525  0.000000 4685142682711156200000000.000000  0.000000  0.000000 
  0.54843   2.61661   4.19221     39.20000      0.34641 4310451.5  0.940  1      1  0.501  0.000000 4685142682711156200000000.000000  0.000000  0.000000 
  0.51361   2.61800   4.17106     39.40000      0.34641 4689501.0  0.940  1      1  0.424  0.000000 4685142682711156200000000.000000  0.000000  0.000000 
  0.49490   2.61727   4.14952     39.60000      0.34641 4673069.5  0.940  1      1  0.646  0.000000 4685142682711156200000000.000000  0.000000  0.000000 
  0.46727   2.61907   4.12311     39.80000      0.34641 4119426.0  0.940  1      1  0.788  0.000000 4685142682711156200000000.000000  0.000000  0.000000 
  3.50355   0.59986   5.34215     40.00000      0.34641 4347823.0  0.940  1      1  0.514  0.000000 4685142682711156200000000.000000  0.000000  0.000000 
  3.48808   0.62137   5.35409     40.20000      0.34641 5009428.0  0.940  1      1  0.580  0.000000 4685142682711156200000000.000000  0.000000  0.000000 
  0.35398   2.50682   4.07190     40.40000      0.34641 5339001.5  0.940  1      1  0.528  0.000000 4685142682711156200000000.000000  0.000000  0.000000 
  3.50097   0.64242   5.34467     40.60000      0.34641 5452320.5  0.940  1      1  0.488  0.000000 4685142682711156200000000.000000  0.000000  0.000000 
  0.37814   2.50567   4.08909     40.80000      0.34641 5567898.5  0.940  1      1  0.652  0.000000 4685142682711156200000000.000000  0.000000  0.000000 
  3.53240   0.63035   5.32847     41.00000      0.34641 5343972.0  0.940  1      1  0.465  0.000000 4685142682711156200000000.000000  0.000000  0.000000 
  0.39023   2.52369   4.10228     41.20000      0.34641 4863794.5  0.940  1      1  0.584  0.000000 4685142682711156200000000.000000  0.000000  0.000000 
  3.55844   0.60494   5.31231     41.40000      0.34641 4142652.0  0.940  1      1  1.264  0.000000 4685142682711156200000000.000000  0.000000  0.000000 
  3.60889   0.60521   5.29398     41.60000      0.34641 3043804.0  0.940  1      1  0.923  0.000000 4685142682711156200000000.000000  0.000000  0.000000 
  3.63160   0.59999   5.28976     41.80000      0.34641 2755041.5  0.940  1      1  1.407  0.000000 4685142682711156200000000.000000  0.000000  0.000000 
  3.63862   0.59128   5.29933     42.00000      0.34641 4313228.5  0.940  1      1  0.715  0.000000 4685142682711156200000000.000000  0.000000  0.000000 
  2.57766   1.88272   2.64165     42.20000      0.34641 4899861.5  0.940  1      1  0.669  0.000000 4685142682711156200000000.000000  0.000000  0.000000 
  3.61298   0.58316   5.33037     42.40000      0.34641 5148613.5  0.940  1      1  0.696  0.000000 4685142682711156200000000.000000  0.000000  0.000000 
  2.56508   1.88345   5.78319     42.60000      0.34641 4675998.0  0.940  1      1  0.784  0.000000 4685142682711156200000000.000000  0.000000  0.000000 
  2.53641   1.86410   5.79070     42.80000      0.34641 4685655.0  0.940  1      1  0.918  0.000000 4685142682711156200000000.000000  0.000000  0.000000 
  2.51646   1.85032   5.78377     43.00000      0.34641 4413499.5  0.940  1      1  0.772  0.000000 4685142682711156200000000.000000  0.000000  0.000000 
  0.45254   2.59013   4.17548     43.20000      0.34641 4755470.0  0.940  1      1  0.720  0.000000 4685142682711156200000000.000000  0.000000  0.000000 
  2.48758   1.83317   2.65523     43.40000      0.34641 4528654.5  0.940  1      1  0.603  0.000000 4685142682711156200000000.000000  0.000000  0.000000 
  2.48125   1.82818   5.79701     43.60000      0.34641 4755488.0  0.940  1      1  0.601  0.000000 4685142682711156200000000.000000  0.000000  0.000000 
  2.47243   1.81589   2.65800     43.80000      0.34641 4410778.0  0.940  1      1  0.933  0.000000 4685142682711156200000000.000000  0.000000  0.000000 
  2.47241   1.82888   2.65523     44.00000      0.34641 4208813.5  0.940  1      1  0.821  0.000000 4685142682711156200000000.000000  0.000000  0.000000 
  2.48044   1.82524   5.79986     44.20000      0.34641 4357672.0  0.940  1      1  0.844  0.000000 4685142682711156200000000.000000  0.000000  0.000000 
  2.48144   1.82818   5.80109     44.40000      0.34641 4251430.0  0.940  1      1  0.632  0.000000 4685142682711156200000000.000000  0.000000  0.000000 
  0.41770   2.59397   4.14941     44.60000      0.34641 3527054.5  0.940  1      1  0.564  0.000000 4685142682711156200000000.000000  0.000000  0.000000 
  3.53583   0.54359   2.17000     44.80000      0.34641 2979559.0  0.940  1      1  0.741  0.000000 4685142682711156200000000.000000  0.000000  0.000000 
  3.49443   0.55425   5.35228     45.00000      0.34641 3431456.8  0.940  1      1  0.769  0.000000 4685142682711156200000000.000000  0.000000  0.000000 
  3.49002   0.55864   5.36064     45.20000      0.34641 4587308.5  0.940  1      1  0.572  0.000000 4685142682711156200000000.000000  0.000000  0.000000 
  3.47485   0.56364   5.36603     45.40000      0.34641 5366350.0  0.940  1      1  0.493  0.000000 4685142682711156200000000.000000  0.000000  0.000000 
  3.47356   0.56915   5.36730     45.60000      0.34641 5166358.0  0.940  1      1  0.548  0.000000 4685142682711156200000000.000000  0.000000  0.000000 
  3.49050   0.57262   5.34705     45.80000      0.34641 4892820.5  0.940  1      1  0.606  0.000000 4685142682711156200000000.000000  0.000000  0.000000 
  2.47298   1.89540   2.65874     46.00000      0.34641 4915294.0  0.940  1      1  0.381  0.000000 4685142682711156200000000.000000  0.000000  0.000000 
  2.47044   1.89097   5.80321     46.20000      0.34641 4975111.5  0.940  1      1  0.624  0.000000 4685142682711156200000000.000000  0.000000  0.000000 
  2.46752   1.89309   5.80229     46.40000      0.34641 4409557.0  0.940  1      1  0.658  0.000000 4685142682711156200000000.000000  0.000000  0.000000 
  2.48243   1.90647   5.80817     46.60000      0.34641 4294743.5  0.940  1      1  1.021  0.000000 4685142682711156200000000.000000  0.000000  0.000000 
  2.48394   1.90155   5.81426     46.80000      0.34641 4372933.5  0.940  1      1  0.901  0.000000 4685142682711156200000000.000000  0.000000  0.000000 
  0.36542   2.56898   4.07528     47.00000      0.34641 4790400.0  0.940  1      1  0.813  0.000000 4685142682711156200000000.000000  0.000000  0.000000 
  0.37670   2.57136   4.08980     47.20000      0.34641 5182695.0  0.940  1      1  0.735  0.000000 4685142682711156200000000.000000  0.000000  0.000000 
  2.49635   1.88743   2.66139     47.40000      0.34641 5486858.5  0.940  1      1  0.659  0.000000 4685142682711156200000000.000000  0.000000  0.000000 
  2.48923   1.88086   2.67136     47.60000      0.34641 5763164.0  0.940  1      1  0.547  0.000000 4685142682711156200000000.000000  0.000000  0.000000 
  2.48515   1.88455   2.67270     47.80000      0.34641 5642100.0  0.940  1      1  0.575  0.000000 4685142682711156200000000.000000  0.000000  0.000000 
  2.48570   1.88360   2.67308     48.00000      0.34641 5170150.5  0.940  1      1  0.577  0.000000 4685142682711156200000000.000000  0.000000  0.000000 
  2.48541   1.88359   2.68394     48.20000      0.34641 4390402.0  0.940  1      1  0.593  0.000000 4685142682711156200000000.000000  0.000000  0.000000 
  2.49471   1.90107   2.67739     48.40000      0.34641 2585476.8  0.940  1      1  1.833  0.000000 4685142682711156200000000.000000  0.000000  0.000000 
  5.42824   1.98553   4.38291     48.60000      0.34641 2308207.0  0.429  2      1  1.826  0.000000 4685142682711156200000000.000000  0.000000  0.000000 
  5.40920   1.99238   4.38649     48.80000      0.34641 2543882.5  0.429  2      1  0.864  0.000000 4685142682711156200000000.000000  0.000000  0.000000 
  4.62262   1.68453   5.90852     49.00000      0.34641 3456752.5  0.940  1      1  0.755  0.000000 4685142682711156200000000.000000  0.000000  0.000000 
  4.62149   1.68377   5.90762     49.20000      0.34641 3510770.3  0.940  1      1  0.820  0.000000 4685142682711156200000000.000000  0.000000  0.000000 
  5.91264   0.40598   1.87883     49.40000      0.34641 3764249.3  0.940  1      1  0.769  0.000000 4685142682711156200000000.000000  0.000000  0.000000 
  3.13062   1.16996   2.98782     49.60000      0.34641 3618554.3  0.940  1      1  0.636  0.000000 4685142682711156200000000.000000  0.000000  0.000000 
  4.63037   1.73303   4.29257     49.80000      0.34641 3233862.8  0.940  1      1  0.672  0.000000 4685142682711156200000000.000000  0.000000  0.000000 
  1.46076   1.38627   0.43343     50.00000      0.34641 3428777.5  0.940  1      1  0.805  0.000000 4685142682711156200000000.000000  0.000000  0.000000 
  3.11269   1.12938   2.92664     50.20000      0.34641 4324997.0  0.940  1      1  0.822  0.000000 4685142682711156200000000.000000  0.000000  0.000000 
  3.11616   1.14205   2.93443     50.40000      0.34641 4430981.0  0.940  1      1  0.607  0.000000 4685142682711156200000000.000000  0.000000  0.000000 
  3.11860   1.14541   2.93317     50.60000      0.34641 3955770.0  0.940  1      1  0.609  0.000000 4685142682711156200000000.000000  0.000000  0.000000 
  2.64941   2.69620   5.85916     50.80000      0.34641 3207770.8  0.940  1      1  0.759  0.000000 4685142682711156200000000.000000  0.000000  0.000000 
  4.60845   1.74833   4.30854     51.00000      0.34641 4283024.5  0.940  1      1  0.802  0.000000 4685142682711156200000000.000000  0.000000  0.000000 
  4.60454   1.73788   5.88157     51.20000      0.34641 5154012.0  0.940  1      1  0.569  0.000000 4685142682711156200000000.000000  0.000000  0.000000 
  4.59141   1.73907   5.88738     51.40000      0.34641 5438332.0  0.940  1      1  0.681  0.000000 4685142682711156200000000.000000  0.000000  0.000000 
  4.60164   1.73032   5.87852     51.60000      0.34641 5200158.0  0.940  1      1  0.740  0.000000 4685142682711156200000000.000000  0.000000  0.000000 
  5.83299   0.42191   1.94660     51.80000      0.34641 4801224.0  0.940  1      1  0.573  0.000000 4685142682711156200000000.000000  0.000000  0.000000 
  6.24727   1.95453   4.86787     52.00000      0.34641 4423923.0  0.940  1      1  0.625  0.000000 4685142682711156200000000.000000  0.000000  0.000000 
  3.70641   1.99558   5.67304     52.20000      0.34641 3934186.5  0.952  1      1  0.734  0.000000 4685142682711156200000000.000000  0.000000  0.000000 
  2.40485   1.01173   2.65363     52.40000      0.34641 4865784.0  0.952  1      1  0.559  0.000000 4685142682711156200000000.000000  0.000000  0.000000 
  0.56340   1.14979   0.61367     52.60000      0.34641 5205128.5  0.952  1      1  0.522  0.000000 4685142682711156200000000.000000  0.000000  0.000000 
  0.54238   1.15047   0.63263     52.80000      0.34641 4950311.0  0.952  1      1  0.645  0.000000 4685142682711156200000000.000000  0.000000  0.000000 
  2.38337   0.99344   2.63593     53.00000      0.34641 5000548.5  0.952  1      1  0.673  0.000000 4685142682711156200000000.000000  0.000000  0.000000 
  0.50799   1.16021   0.63693     53.20000      0.34641 4498747.0  0.952  1      1  0.899  0.000000 4685142682711156200000000.000000  0.000000  0.000000 
  2.34488   0.99061   2.64358     53.40000      0.34641 3947910.3  0.952  1      1  0.791  0.000000 4685142682711156200000000.000000  0.000000  0.000000 
  0.50798   1.16369   0.62101     53.60000      0.34641 3170334.8  0.952  1      1  0.685  0.000000 4685142682711156200000000.000000  0.000000  0.000000 
  0.52962   1.15388   0.59574     53.80000      0.34641 2992148.3  0.952  1      1  0.631  0.000000 4685142682711156200000000.000000  0.000000  0.000000 
  5.50862   2.10920   5.20693     54.00000      0.34641 2658024.8  0.952  1      1  1.615  0.000000 4685142682711156200000000.000000  0.000000  0.000000 
  2.41691   0.96703   3.98137     54.20000      0.34641 3736532.5  0.905  1      1  0.732  0.000000 4685142682711156200000000.000000  0.000000  0.000000 
  4.51155   0.90584   5.53537     54.40000      0.34641 2977477.0  0.905  1      1  1.092  0.000000 4685142682711156200000000.000000  0.000000  0.000000 
  4.57723   0.93778   5.34342     54.60000      0.34641 2657973.0  0.560  1      1  1.490  0.000000 4685142682711156200000000.000000  0.000000  0.000000 
  2.91079   2.82100   6.21087     54.80000      0.34641 3054923.0  0.869  1      1  1.243  0.000000 4685142682711156200000000.000000  0.000000  0.000000 
  6.13784   1.90736   4.72096     55.00000      0.34641 3817218.0  0.869  1      1  0.852  0.000000 4685142682711156200000000.000000  0.000000  0.000000 
  6.08485   0.34073   1.60201     55.20000      0.34641 2388286.5  0.869  1      1  2.013  0.000000 4685142682711156200000000.000000  0.000000  0.000000 
  1.68870   0.67609   4.82607     55.40000      0.34641 2891364.0  0.881  2      1  0.931  0.000000 4685142682711156200000000.000000  0.000000  0.000000 
  0.83667   2.11472   5.91202     55.60000      0.34641 3842997.8  0.917  1      1  0.516  0.000000 4685142682711156200000000.000000  0.000000  0.000000 
  5.75051   1.25941   0.98666     55.80000      0.34641 5113216.5  0.917  1      1  0.740  0.000000 4685142682711156200000000.000000  0.000000  0.000000 
  5.74388   1.25803   0.99142     56.00000      0.34641 5181657.0  0.917  1      1  0.838  0.000000 4685142682711156200000000.000000  0.000000  0.000000 
  5.73257   1.23877   0.99386     56.20000      0.34641 4535729.5  0.917  1      1  0.926  0.000000 4685142682711156200000000.000000  0.000000  0.000000 
  2.58180   1.91612   5.29565     56.40000      0.34641 3943211.0  0.917  1      1  0.571  0.000000 4685142682711156200000000.000000  0.000000  0.000000 
  2.58149   2.98356   0.76272     56.60000      0.34641 3364372.5  0.952  1      1  0.635  0.000000 4685142682711156200000000.000000  0.000000  0.000000 
  1.78912   1.46816   0.12541     56.80000      0.34641 5089758.0  0.952  1      1  0.454  0.000000 4685142682711156200000000.000000  0.000000  0.000000 
  1.76873   1.47896   0.13751     57.00000      0.34641 4584900.0  0.952  1      1  0.683  0.000000 4685142682711156200000000.000000  0.000000  0.000000 
  1.74653   1.48311   0.15529     57.20000      0.34641 4359041.5  0.952  1      1  0.646  0.000000 4685142682711156200000000.000000  0.000000  0.000000 
  5.69756   1.15205   1.21904     57.40000      0.34641 2970296.0  0.881  1      1  0.860  0.000000 4685142682711156200000000.000000  0.000000  0.000000 
  4.64723   1.60608   5.93430     57.60000      0.34641 2942213.5  0.952  1      1  1.579  0.000000 4685142682711156200000000.000000  0.000000  0.000000 
  4.65404   1.60498   5.93305     57.80000      0.34641 4513717.0  0.952  1      1  0.836  0.000000 4685142682711156200000000.000000  0.000000  0.000000 
  4.66055   1.59564   5.92670     58.00000      0.34641 4951715.5  0.952  1      1  0.860  0.000000 4685142682711156200000000.000000  0.000000  0.000000 
  4.65550   1.58647   5.92016     58.20000      0.34641 5005029.5  0.952  1      1  0.810  0.000000 4685142682711156200000000.000000  0.000000  0.000000 
  3.09750   1.20697   3.12440     58.40000      0.34641 3603254.5  0.952  1      1  0.966  0.000000 4685142682711156200000000.000000  0.000000  0.000000 
  2.99070   2.78066   6.17048     58.60000      0.34641 3197207.8  0.952  1      1  1.301  0.000000 4685142682711156200000000.000000  0.000000  0.000000 
  3.01270   2.78086   6.19235     58.80000      0.34641 3721625.0  0.952  1      1  1.179  0.000000 4685142682711156200000000.000000  0.000000  0.000000 
  3.01005   2.78289   6.19025     59.00000      0.34641 3768408.0  0.952  1      1  0.892  0.000000 4685142682711156200000000.000000  0.000000  0.000000 
  4.64774   1.59626   5.93116     59.20000      0.34641 2566614.3  0.952  1      1  1.436  0.000000 4685142682711156200000000.000000  0.000000  0.000000 
  4.61071   1.63268   4.41309     59.40000      0.34641 2746167.0  0.952  1      1  1.183  0.000000 4685142682711156200000000.000000  0.000000  0.000000 
  3.03845   2.80491   6.21940     59.60000      0.34641 2567174.8  0.952  1      1  1.110  0.000000 4685142682711156200000000.000000  0.000000  0.000000 
  3.03616   2.80080   6.21594     59.80000      0.34641 2955046.8  0.952  1      1  1.258  0.000000 4685142682711156200000000.000000  0.000000  0.000000 
  4.67867   1.59951   5.94357     60.00000      0.34641 4663290.0  0.952  1      1  0.764  0.000000 4685142682711156200000000.000000  0.000000  0.000000 
  4.68559   1.60507   5.93944     60.20000      0.34641 5574785.5  0.952  1      1  0.683  0.000000 4685142682711156200000000.000000  0.000000  0.000000 
  4.69049   1.60519   5.93909     60.40000      0.34641 5063491.5  0.952  1      1  0.721  0.000000 4685142682711156200000000.000000  0.000000  0.000000 
  4.69294   1.59869   5.93641     60.60000      0.34641 4846997.0  0.952  1      1  0.764  0.000000 4685142682711156200000000.000000  0.000000  0.000000 
  4.69882   1.59474   5.92770     60.80000      0.34641 5327241.5  0.952  1      1  0.782  0.000000 4685142682711156200000000.000000  0.000000  0.000000 
  4.70803   1.60509   5.92590     61.00000      0.34641 5112745.0  0.952  1      1  0.794  0.000000 4685142682711156200000000.000000  0.000000  0.000000 
  6.20175   0.86248   1.03956     61.20000      0.34641 4088547.0  0.583  2      1  1.077  0.000000 4685142682711156200000000.000000  0.000000  0.000000 
  5.47108   2.27938   1.03317     61.40000      0.34641 3410243.3  0.583  2      1  1.096  0.000000 4685142682711156200000000.000000  0.000000  0.000000 
  3.34629   0.86175   2.87873     61.60000      0.34641 4225707.5  0.881  1      1  0.612  0.000000 4685142682711156200000000.000000  0.000000  0.000000 
  3.34504   0.85311   2.88067     61.80000      0.34641 5161667.0  0.881  1      1  0.574  0.000000 4685142682711156200000000.000000  0.000000  0.000000 
  3.34825   0.85199   2.88095     62.00000      0.34641 5388914.0  0.881  1      1  0.586  0.000000 4685142682711156200000000.000000  0.000000  0.000000 
  2.96594   2.37552   5.99627     62.20000      0.34641 5151443.0  0.881  1      1  0.725  0.000000 4685142682711156200000000.000000  0.000000  0.000000 
  2.98296   2.37632   6.00485     62.40000      0.34641 2547575.8  0.881  1      1  1.681  0.000000 4685142682711156200000000.000000  0.000000  0.000000 
  2.37104   1.86353   5.13351     62.60000      0.34641 3421839.8  0.821  1      1  0.880  0.000000 4685142682711156200000000.000000  0.000000  0.000000 
  2.36735   2.27135   5.33930     62.80000      0.34641 1744856.3  0.048  1      1  2.261  0.000000 4685142682711156200000000.000000  0.000000  0.000000 
  5.79372   1.21304   4.33259     63.00000      0.34641 2896461.8  0.917  1      1  0.742  0.000000 4685142682711156200000000.000000  0.000000  0.000000 
  0.95851   1.92085   5.91841     63.20000      0.34641 2498116.0  0.917  1      1  1.059  0.000000 4685142682711156200000000.000000  0.000000  0.000000 
  0.09863   1.31301   0.98599     63.40000      0.34641 2349215.0  0.881  1      1  1.959  0.000000 4685142682711156200000000.000000  0.000000  0.000000 
  0.10711   1.31235   0.98317     63.60000      0.34641 3086071.8  0.881  1      1  0.968  0.000000 4685142682711156200000000.000000  0.000000  0.000000 
  3.25223   1.85928   0.58476     63.80000      0.34641 3337885.5  0.881  1      1  0.780  0.000000 4685142682711156200000000.000000  0.000000  0.000000 
  3.25079   1.88926   0.56042     64.00000      0.34641 2364932.8  0.881  1      1  1.239  0.000000 4685142682711156200000000.000000  0.000000  0.000000 
  5.47046   1.47474   4.14141     64.20000      0.34641 2588967.3  0.881  1      1  1.362  0.000000 4685142682711156200000000.000000  0.000000  0.000000 
  5.47646   1.48476   4.14772     64.40000      0.34641 3272901.5  0.881  1      1  0.694  0.000000 4685142682711156200000000.000000  0.000000  0.000000 
  0.30766   2.18297   1.21182     64.60000      0.34641 2959367.0  0.762  1      1  1.188  0.000000 4685142682711156200000000.000000  0.000000  0.000000 
  5.24077   1.27005   0.93526     64.80000      0.34641 4232264.0  0.762  1      1  0.511  0.000000 4685142682711156200000000.000000  0.000000  0.000000 
  0.91637   0.68450   1.10977     65.00000      0.34641 5312323.0  0.762  1      1  0.321  0.000000 4685142682711156200000000.000000  0.000000  0.000000 
  0.35829   2.17092   4.37567     65.20000      0.34641 5701732.0  0.762  1      1  0.636  0.000000 4685142682711156200000000.000000  0.000000  0.000000 
  0.38232   2.17328   4.39153     65.40000      0.34641 5544669.0  0.762  1      1  0.651  0.000000 4685142682711156200000000.000000  0.000000  0.000000 
  0.39320   2.17802   4.39374     65.60000      0.34641 5128369.0  0.762  1      1  0.441  0.000000 4685142682711156200000000.000000  0.000000  0.000000 
  0.41450   2.17261   1.25159     65.80000      0.34641 4802014.5  0.762  1      1  0.581  0.000000 4685142682711156200000000.000000  0.000000  0.000000 
  0.42477   2.17974   1.25986     66.00000      0.34641 4277853.0  0.762  1      1  0.677  0.000000 4685142682711156200000000.000000  0.000000  0.000000 
  0.93489   0.67264   4.31942     66.20000      0.34641 3492454.5  0.762  1      1  1.286  0.000000 4685142682711156200000000.000000  0.000000  0.000000 
  0.93139   0.67892   4.34922     66.40000      0.34641 2863510.3  0.762  1      1  1.127  0.000000 4685142682711156200000000.000000  0.000000  0.000000 
  0.48891   1.43665   0.71294     66.60000      0.34641 1993727.1  0.012  1      1  2.312  0.000000 4685142682711156200000000.000000  0.000000  0.000000 
  0.02572   1.19471   0.69383     66.80000      0.34641 3306205.0  0.881  1      1  0.840  0.000000 4685142682711156200000000.000000  0.000000  0.000000 
  0.05469   1.26278   0.64695     67.00000      0.34641 2750537.5  0.881  1      1  1.626  0.000000 4685142682711156200000000.000000  0.000000  0.000000 
  3.21080   1.77408   5.69202     67.20000      0.34641 1949476.6  0.762  1      1  2.097  0.000000 4685142682711156200000000.000000  0.000000  0.000000 
  0.30588   2.26516   4.36764     67.40000      0.34641 3827799.3  0.881  1      1  0.530  0.000000 4685142682711156200000000.000000  0.000000  0.000000 
  0.30746   2.26348   1.22554     67.60000      0.34641 4601063.5  0.881  1      1  0.657  0.000000 4685142682711156200000000.000000  0.000000  0.000000 
  5.24245   1.31264   0.84740     67.80000      0.34641 2661229.5  0.881  1      1  1.130  0.000000 4685142682711156200000000.000000  0.000000  0.000000 
  5.78895   1.92507   0.67441     68.00000      0.34641 2147600.5  0.726  2      1  1.220  0.000000 4685142682711156200000000.000000  0.000000  0.000000 
  3.47127   0.92708   5.07476     68.20000      0.34641 3202716.8  0.881  1      1  0.653  0.000000 4685142682711156200000000.000000  0.000000  0.000000 
  0.33410   2.20847   4.35221     68.40000      0.34641 4576425.5  0.881  1      1  0.427  0.000000 4685142682711156200000000.000000  0.000000  0.000000 
  0.37643   2.21107   4.37025     68.60000      0.34641 4948235.0  0.881  1      1  0.589  0.000000 4685142682711156200000000.000000  0.000000  0.000000 
  0.41555   2.20608   1.24136     68.80000      0.34641 3707489.0  0.881  1      1  1.191  0.000000 4685142682711156200000000.000000  0.000000  0.000000 
  5.92594   2.19231   3.99716     69.00000      0.34641 4182784.0  0.917  1      1  0.612  0.000000 4685142682711156200000000.000000  0.000000  0.000000 
  5.94085   2.18730   4.00813     69.20000      0.34641 3945236.8  0.917  1      1  0.580  0.000000 4685142682711156200000000.000000  0.000000  0.000000 
  5.94879   2.16820   4.01873     69.40000      0.34641 4065885.3  0.917  1      1  0.870  0.000000 4685142682711156200000000.000000  0.000000  0.000000 
  1.66525   2.14754   0.72658     69.60000      0.34641 4456761.0  0.917  1      1  0.700  0.000000 4685142682711156200000000.000000  0.000000  0.000000 
  1.65181   2.15368   0.72004     69.80000      0.34641 5073689.0  0.917  1      1  0.588  0.000000 4685142682711156200000000.000000  0.000000  0.000000 
  5.88042   2.15346   3.98359     70.00000      0.34641 4251779.5  0.917  1      1  0.831  0.000000 4685142682711156200000000.000000  0.000000  0.000000 
  5.87267   2.16176   3.99171     70.20000      0.34641 4087507.3  0.917  1      1  0.794  0.000000 4685142682711156200000000.000000  0.000000  0.000000 
  3.72028   2.32449   5.47776     70.40000      0.34641 3455124.8  0.917  1      1  0.804  0.000000 4685142682711156200000000.000000  0.000000  0.000000 
  1.55692   2.09044   0.64318     70.60000      0.34641 5051821.5  0.917  1      1  0.738  0.000000 4685142682711156200000000.000000  0.000000  0.000000 
  1.56215   2.07496   0.64347     70.80000      0.34641 5272468.5  0.917  1      1  0.590  0.000000 4685142682711156200000000.000000  0.000000  0.000000 
  1.54888   2.06524   0.63686     71.00000      0.34641 4176338.3  0.917  1      1  0.855  0.000000 4685142682711156200000000.000000  0.000000  0.000000 
  2.07988   1.47063   0.82372     71.20000      0.34641 2343584.0  0.024  2      1  1.770  0.000000 4685142682711156200000000.000000  0.000000  0.000000 
  0.29432   2.28573   1.25620     71.40000      0.34641 2194424.8  0.881  1      1  1.388  0.000000 4685142682711156200000000.000000  0.000000  0.000000 
  0.30744   2.30285   1.24980     71.60000      0.34641 2681492.5  0.881  1      1  1.130  0.000000 4685142682711156200000000.000000  0.000000  0.000000 
  1.45937   1.95973   0.58629     71.80000      0.34641 2612414.0  0.917  1      1  1.755  0.000000 4685142682711156200000000.000000  0.000000  0.000000 
  5.92818   2.12506   4.27500     72.00000      0.34641 2567609.5  0.917  1      1  1.589  0.000000 4685142682711156200000000.000000  0.000000  0.000000 
  2.08151   1.80454   0.72767     72.20000      0.34641 2840183.0  0.000  3      1  1.585  0.000000 4685142682711156200000000.000000  0.000000  0.000000 
  0.74544   0.74462   1.23527     72.40000      0.34641 2974289.3  0.881  1      1  1.627  0.000000 4685142682711156200000000.000000  0.000000  0.000000 
  0.73472   0.75827   1.22625     72.60000      0.34641 3393894.0  0.881  1      1  1.398  0.000000 4685142682711156200000000.000000  0.000000  0.000000 
  0.27870   2.26960   4.40278     72.80000      0.34641 3212445.0  0.881  1      1  1.206  0.000000 4685142682711156200000000.000000  0.000000  0.000000 
  0.13595   1.43364   3.74063     73.00000      0.34641 3411981.8  0.881  1      1  1.441  0.000000 4685142682711156200000000.000000  0.000000  0.000000 
  0.13445   1.43251   0.59006     73.20000      0.34641 3322586.0  0.881  1      1  1.365  0.000000 4685142682711156200000000.000000  0.000000  0.000000 
  4.38299   1.52454   5.87662     73.40000      0.34641 2445747.5  0.190  1      1  1.351  0.000000 4685142682711156200000000.000000  0.000000  0.000000 
  3.04959   1.86384   0.73872     73.60000      0.34641 2275277.5  0.881  1      1  1.097  0.000000 4685142682711156200000000.000000  0.000000  0.000000 
  0.16358   0.43486   4.40841     73.80000      0.34641 2244866.0  0.131  1      1  1.839  0.000000 4685142682711156200000000.000000  0.000000  0.000000 
  0.23644   0.43202   4.35768     74.00000      0.34641 2680349.8  0.131  1      1  1.584  0.000000 4685142682711156200000000.000000  0.000000  0.000000 
  2.09082   1.95793   1.13643     74.20000      0.34641 3472170.5  0.881  1      1  1.269  0.000000 4685142682711156200000000.000000  0.000000  0.000000 
  2.09171   1.95045   1.15829     74.40000      0.34641 3571725.0  0.881  1      1  1.332  0.000000 4685142682711156200000000.000000  0.000000  0.000000 
  5.32485   1.34093   0.84684     74.60000      0.34641 2572834.0  0.762  1      1  1.634  0.000000 4685142682711156200000000.000000  0.000000  0.000000 
  5.33912   1.33206   0.83480     74.80000      0.34641 3946146.8  0.762  1      1  0.574  0.000000 4685142682711156200000000.000000  0.000000  0.000000 
  0.89315   0.76950   1.23062     75.00000      0.34641 3178557.3  0.762  1      1  1.424  0.000000 4685142682711156200000000.000000  0.000000  0.000000 
  3.71659   1.23906   5.63471     75.20000      0.34641 3330020.8  0.952  1      1  1.020  0.000000 4685142682711156200000000.000000  0.000000  0.000000 
  3.72047   1.24727   5.63538     75.40000      0.34641 4582305.0  0.952  1      1  0.589  0.000000 4685142682711156200000000.000000  0.000000  0.000000 
  5.30487   2.98008   2.26310     75.60000      0.34641 3892140.5  0.952  1      1  0.620  0.000000 4685142682711156200000000.000000  0.000000  0.000000 
  2.12765   0.16151   4.05330     75.80000      0.34641 4624845.5  0.952  1      1  0.684  0.000000 4685142682711156200000000.000000  0.000000  0.000000 
  5.25274   2.98238   2.19608     76.00000      0.34641 5019677.0  0.952  1      1  0.597  0.000000 4685142682711156200000000.000000  0.000000  0.000000 
  1.47511   1.69920   6.18906     76.20000      0.34641 5213541.0  0.952  1      1  0.677  0.000000 4685142682711156200000000.000000  0.000000  0.000000 
  2.18576   0.17492   4.00277     76.40000      0.34641 5119414.5  0.952  1      1  0.571  0.000000 4685142682711156200000000.000000  0.000000  0.000000 
  2.25123   0.18010   3.93013     76.60000      0.34641 5196857.0  0.952  1      1  0.628  0.000000 4685142682711156200000000.000000  0.000000  0.000000 
  2.21498   0.18789   3.95488     76.80000      0.34641 4628246.0  0.952  1      1  0.661  0.000000 4685142682711156200000000.000000  0.000000  0.000000 
  2.15916   0.18291   4.00966     77.00000      0.34641 3680825.5  0.952  1      1  0.583  0.000000 4685142682711156200000000.000000  0.000000  0.000000 
  5.26658   2.96559   3.80290     77.20000      0.34641 3979494.5  0.952  1      1  0.634  0.000000 4685142682711156200000000.000000  0.000000  0.000000 
  2.11415   0.16618   4.07511     77.40000      0.34641 4730701.5  0.952  1      1  0.680  0.000000 4685142682711156200000000.000000  0.000000  0.000000 
  2.12940   0.15720   4.07103     77.60000      0.34641 5488589.5  0.952  1      1  0.760  0.000000 4685142682711156200000000.000000  0.000000  0.000000 
  5.29505   2.98956   2.23402     77.80000      0.34641 5484492.0  0.952  1      1  0.427  0.000000 4685142682711156200000000.000000  0.000000  0.000000 
  2.09965   0.14166   2.53827     78.00000      0.34641 4489766.0  0.952  1      1  0.806  0.000000 4685142682711156200000000.000000  0.000000  0.000000 
  2.06776   0.17951   2.64261     78.20000      0.34641 4331309.5  0.952  1      1  0.628  0.000000 4685142682711156200000000.000000  0.000000  0.000000 
  5.20522   2.95568   2.07890     78.40000      0.34641 5159233.5  0.952  1      1  0.479  0.000000 4685142682711156200000000.000000  0.000000  0.000000 
  2.14579   0.18148   2.52263     78.60000      0.34641 4707311.5  0.952  1      1  0.680  0.000000 4685142682711156200000000.000000  0.000000  0.000000 
  2.23927   0.17733   3.96657     78.80000      0.34641 4972515.5  0.952  1      1  0.497  0.000000 4685142682711156200000000.000000  0.000000  0.000000 
  5.51409   2.95996   2.48005     79.00000      0.34641 4949344.5  0.952  1      1  0.818  0.000000 4685142682711156200000000.000000  0.000000  0.000000 
  2.38907   0.18709   3.77249     79.20000      0.34641 5254503.5  0.952  1      1  0.569  0.000000 4685142682711156200000000.000000  0.000000  0.000000 
  1.43345   1.67513   6.13013     79.40000      0.34641 5403911.5  0.952  1      1  0.643  0.000000 4685142682711156200000000.000000  0.000000  0.000000 
  4.73866   1.37211   4.76565     79.60000      0.34641 3842214.8  0.881  1      1  0.695  0.000000 4685142682711156200000000.000000  0.000000  0.000000 
  4.66112   1.46764   4.78352     79.80000      0.34641 4406648.0  0.952  1      1  0.677  0.000000 4685142682711156200000000.000000  0.000000  0.000000 
  5.26008   3.01606   2.16479     80.00000      0.34641 5138020.0  0.952  1      1  0.528  0.000000 4685142682711156200000000.000000  0.000000  0.000000 
  1.52337   1.66695   6.21350     80.20000      0.34641 5095690.0  0.952  1      1  0.488  0.000000 4685142682711156200000000.000000  0.000000  0.000000 
  1.52346   1.66080   6.20903     80.40000      0.34641 4786159.5  0.952  1      1  0.437  0.000000 4685142682711156200000000.000000  0.000000  0.000000 
  5.35679   3.02514   2.25509     80.60000      0.34641 5165678.0  0.952  1      1  0.766  0.000000 4685142682711156200000000.000000  0.000000  0.000000 
  4.70940   1.41921   4.78695     80.80000      0.34641 3108610.5  0.952  1      1  1.274  0.000000 4685142682711156200000000.000000  0.000000  0.000000 
  5.09991   2.96590   1.94072     81.00000      0.34641 4139291.0  0.952  1      1  0.946  0.000000 4685142682711156200000000.000000  0.000000  0.000000 
  1.93380   0.20031   4.37849     81.20000      0.34641 2974307.5  0.952  1      1  2.013  0.000000 4685142682711156200000000.000000  0.000000  0.000000 
  1.86132   0.11239   5.96065     81.40000      0.34641 3879653.5  0.952  1      1  0.679  0.000000 4685142682711156200000000.000000  0.000000  0.000000 
  1.91875   0.09711   4.31811     81.60000      0.34641 3890933.3  0.952  1      1  0.848  0.000000 4685142682711156200000000.000000  0.000000  0.000000 
  4.63539   1.49362   4.75502     81.80000      0.34641 4692989.5  0.952  1      1  0.700  0.000000 4685142682711156200000000.000000  0.000000  0.000000 
  1.94912   0.08856   5.83508     82.00000      0.34641 4505305.5  0.952  1      1  0.570  0.000000 4685142682711156200000000.000000  0.000000  0.000000 
  1.95529   0.08741   4.26391     82.20000      0.34641 4699836.5  0.952  1      1  0.654  0.000000 4685142682711156200000000.000000  0.000000  0.000000 
  1.83050   0.08182   5.97002     82.40000      0.34641 4235288.0  0.952  1      1  0.532  0.000000 4685142682711156200000000.000000  0.000000  0.000000 
  1.85654   0.09239   4.38739     82.60000      0.34641 3666724.0  0.952  1      1  1.016  0.000000 4685142682711156200000000.000000  0.000000  0.000000 
  3.67935   1.35090   2.38856     82.80000      0.34641 2863507.3  0.940  1      1  1.247  0.000000 4685142682711156200000000.000000  0.000000  0.000000 
  0.54029   1.81290   0.75210     83.00000      0.34641 3461153.5  0.940  1      1  0.634  0.000000 4685142682711156200000000.000000  0.000000  0.000000 
  0.53761   1.84775   0.74804     83.20000      0.34641 3360885.8  0.940  1      1  0.582  0.000000 4685142682711156200000000.000000  0.000000  0.000000 
  0.52010   1.87131   0.71249     83.40000      0.34641 2681692.3  0.940  1      1  1.246  0.000000 4685142682711156200000000.000000  0.000000  0.000000 
  0.01084   1.26553   0.70184     83.60000      0.34641 2851944.0  0.071  1      1  1.999  0.000000 4685142682711156200000000.000000  0.000000  0.000000 
  3.63510   1.25527   5.58698     83.80000      0.34641 3005429.3  0.940  1      1  1.504  0.000000 4685142682711156200000000.000000  0.000000  0.000000 
  5.64406   0.71947   1.05997     84.00000      0.34641 2643955.8  0.940  1      1  0.995  0.000000 4685142682711156200000000.000000  0.000000  0.000000 
  5.66539   0.73073   1.06161     84.20000      0.34641 3685143.3  0.940  1      1  0.745  0.000000 4685142682711156200000000.000000  0.000000  0.000000 
  5.66503   0.74714   1.07249     84.40000      0.34641 4034822.8  0.940  1      1  0.414  0.000000 4685142682711156200000000.000000  0.000000  0.000000 
  0.60192   1.89786   3.84185     84.60000      0.34641 3155147.0  0.940  1      1  0.780  0.000000 4685142682711156200000000.000000  0.000000  0.000000 
  3.72688   1.23171   5.59447     84.80000      0.34641 2855448.5  0.940  1      1  1.625  0.000000 4685142682711156200000000.000000  0.000000  0.000000 
  3.72389   1.23948   5.59068     85.00000      0.34641 3891540.3  0.940  1      1  0.762  0.000000 4685142682711156200000000.000000  0.000000  0.000000 
  3.72762   1.23673   5.57787     85.20000      0.34641 4458598.5  0.940  1      1  0.800  0.000000 4685142682711156200000000.000000  0.000000  0.000000 
  3.71227   1.22943   5.58570     85.40000      0.34641 5331605.5  0.940  1      1  0.570  0.000000 4685142682711156200000000.000000  0.000000  0.000000 
  3.70764   1.22484   5.58528     85.60000      0.34641 5784020.0  0.940  1      1  0.422  0.000000 4685142682711156200000000.000000  0.000000  0.000000 
  3.70140   1.21411   5.58464     85.80000      0.34641 5388283.0  0.940  1      1  0.494  0.000000 4685142682711156200000000.000000  0.000000  0.000000 
  5.65966   0.77295   1.04802     86.00000      0.34641 5359133.5  0.940  1      1  0.663  0.000000 4685142682711156200000000.000000  0.000000  0.000000 
  3.69115   1.21813   5.58810     86.20000      0.34641 5578514.0  0.940  1      1  0.610  0.000000 4685142682711156200000000.000000  0.000000  0.000000 
  3.70253   1.21473   5.58235     86.40000      0.34641 5768890.5  0.940  1      1  0.526  0.000000 4685142682711156200000000.000000  0.000000  0.000000 
  3.70682   1.22424   5.58468     86.60000      0.34641 5806856.5  0.940  1      1  0.430  0.000000 4685142682711156200000000.000000  0.000000  0.000000 
  3.70702   1.22337   5.58437     86.80000      0.34641 5748098.0  0.940  1      1  0.443  0.000000 4685142682711156200000000.000000  0.000000  0.000000 
  3.69197   1.22471   5.57525     87.00000      0.34641 4682636.5  0.940  1      1  0.583  0.000000 4685142682711156200000000.000000  0.000000  0.000000 
  2.20428   0.12986   2.53769     87.20000      0.34641 2890372.3  0.893  1      1  1.687  0.000000 4685142682711156200000000.000000  0.000000  0.000000 
  1.59202   1.67252   6.20441     87.40000      0.34641 4721556.5  0.893  1      1  0.686  0.000000 4685142682711156200000000.000000  0.000000  0.000000 
  2.27928   0.12806   4.03142     87.60000      0.34641 5027423.5  0.893  1      1  0.755  0.000000 4685142682711156200000000.000000  0.000000  0.000000 
  1.59278   1.67216   6.21772     87.80000      0.34641 3770420.5  0.893  1      1  0.663  0.000000 4685142682711156200000000.000000  0.000000  0.000000 
  4.99961   2.97692   1.88358     88.00000      0.34641 3436920.5  0.893  1      1  0.551  0.000000 4685142682711156200000000.000000  0.000000  0.000000 
  4.96310   2.99105   1.85131     88.20000      0.34641 3993272.8  0.893  1      1  0.777  0.000000 4685142682711156200000000.000000  0.000000  0.000000 
  1.67936   0.14179   4.57860     88.40000      0.34641 4413276.0  0.893  1      1  0.834  0.000000 4685142682711156200000000.000000  0.000000  0.000000 
  4.82133   2.98879   3.27042     88.60000      0.34641 4473200.5  0.893  1      1  0.722  0.000000 4685142682711156200000000.000000  0.000000  0.000000 
  3.71988   1.33700   5.50875     88.80000      0.34641 3719111.8  0.881  1      1  0.924  0.000000 4685142682711156200000000.000000  0.000000  0.000000 
  3.71704   1.34899   5.51368     89.00000      0.34641 4781335.5  0.881  1      1  0.507  0.000000 4685142682711156200000000.000000  0.000000  0.000000 
  3.72121   1.34912   5.51679     89.20000      0.34641 4871146.0  0.881  1      1  0.472  0.000000 4685142682711156200000000.000000  0.000000  0.000000 
  3.72122   1.36045   5.51339     89.40000      0.34641 4724800.0  0.881  1      1  0.401  0.000000 4685142682711156200000000.000000  0.000000  0.000000 
  3.73417   1.35651   5.51413     89.60000      0.34641 4538212.0  0.881  1      1  0.692  0.000000 4685142682711156200000000.000000  0.000000  0.000000 
  2.37636   1.46720   0.94339     89.80000      0.34641 2877607.3  0.881  1      1  1.796  0.000000 4685142682711156200000000.000000  0.000000  0.000000 
  5.51041   1.68183   0.63240     90.00000      0.34641 3680016.8  0.881  1      1  0.908  0.000000 4685142682711156200000000.000000  0.000000  0.000000 
  2.35484   1.44483   0.93613     90.20000      0.34641 3786329.3  0.881  1      1  0.643  0.000000 4685142682711156200000000.000000  0.000000  0.000000 
  3.79554   2.20636   6.10413     90.40000      0.34641 2722648.5  0.881  1      1  1.396  0.000000 4685142682711156200000000.000000  0.000000  0.000000 
  2.37591   1.47224   0.91791     90.60000      0.34641 3523476.0  0.881  1      1  0.714  0.000000 4685142682711156200000000.000000  0.000000  0.000000 
  5.51302   1.66165   3.79364     90.80000      0.34641 3405707.5  0.881  1      1  0.863  0.000000 4685142682711156200000000.000000  0.000000  0.000000 
  3.72346   1.37827   5.48401     91.00000      0.34641 3469905.5  0.952  1      1  0.622  0.000000 4685142682711156200000000.000000  0.000000  0.000000 
  0.57737   1.75070   3.94673     91.20000      0.34641 3810531.5  0.952  1      1  0.684  0.000000 4685142682711156200000000.000000  0.000000  0.000000 
  0.57401   1.75385   3.94717     91.40000      0.34641 3269377.5  0.952  1      1  0.516  0.000000 4685142682711156200000000.000000  0.000000  0.000000 
  0.56308   1.75344   3.93974     91.60000      0.34641 3227937.3  0.952  1      1  1.081  0.000000 4685142682711156200000000.000000  0.000000  0.000000 
  5.51344   1.68229   0.60602     91.80000      0.34641 2045310.0  0.881  1      1  1.712  0.000000 4685142682711156200000000.000000  0.000000  0.000000 
  5.53434   1.67936   3.75039     92.00000      0.34641 3313010.8  0.881  1      1  0.888  0.000000 4685142682711156200000000.000000  0.000000  0.000000 
  5.53626   1.67849   0.61954     92.20000      0.34641 3034581.5  0.881  1      1  0.625  0.000000 4685142682711156200000000.000000  0.000000  0.000000 
  0.56203   1.72422   3.92371     92.40000      0.34641 3017315.8  0.952  1      1  1.045  0.000000 4685142682711156200000000.000000  0.000000  0.000000 
  3.71658   1.40558   5.49972     92.60000      0.34641 3421976.0  0.952  1      1  1.401  0.000000 4685142682711156200000000.000000  0.000000  0.000000 
  3.71831   1.40110   5.50298     92.80000      0.34641 2897806.5  0.952  1      1  0.946  0.000000 4685142682711156200000000.000000  0.000000  0.000000 
  5.57751   2.36422   4.69222     93.00000      0.34641 2872812.0  0.940  1      1  1.162  0.000000 4685142682711156200000000.000000  0.000000  0.000000 
  5.59048   2.35832   4.70140     93.20000      0.34641 3725913.3  0.940  1      1  0.595  0.000000 4685142682711156200000000.000000  0.000000  0.000000 
  0.87966   1.57728   0.77727     93.40000      0.34641 3815169.3  0.940  1      1  0.552  0.000000 4685142682711156200000000.000000  0.000000  0.000000 
  5.57997   2.31757   4.69586     93.60000      0.34641 3756890.5  0.940  1      1  0.574  0.000000 4685142682711156200000000.000000  0.000000  0.000000 
  5.56766   2.29658   1.54314     93.80000      0.34641 3635319.3  0.940  1      1  0.548  0.000000 4685142682711156200000000.000000  0.000000  0.000000 
  5.56597   2.28235   3.12902     94.00000      0.34641 3549334.8  0.940  1      1  0.815  0.000000 4685142682711156200000000.000000  0.000000  0.000000 
  0.85544   1.54697   0.71556     94.20000      0.34641 3268940.5  0.940  1      1  0.711  0.000000 4685142682711156200000000.000000  0.000000  0.000000 
  5.50003   0.33773   4.83273     94.40000      0.34641 2294454.8  0.929  1      1  1.149  0.000000 4685142682711156200000000.000000  0.000000  0.000000 
  5.46688   0.33184   1.72124     94.60000      0.34641 3331979.5  0.929  1      1  0.764  0.000000 4685142682711156200000000.000000  0.000000  0.000000 
  4.04766   1.62120   5.97309     94.80000      0.34641 4337460.0  0.929  1      1  0.603  0.000000 4685142682711156200000000.000000  0.000000  0.000000 
  4.03732   1.62134   5.96027     95.00000      0.34641 4308189.5  0.929  1      1  0.565  0.000000 4685142682711156200000000.000000  0.000000  0.000000 
  5.54289   0.39129   1.54327     95.20000      0.34641 3205699.0  0.929  1      1  0.791  0.000000 4685142682711156200000000.000000  0.000000  0.000000 
  1.79602   1.83703   0.92749     95.40000      0.34641 2892215.8  0.762  1      1  1.097  0.000000 4685142682711156200000000.000000  0.000000  0.000000 
  1.79146   1.85797   0.92994     95.60000      0.34641 2754762.8  0.762  1      1  0.698  0.000000 4685142682711156200000000.000000  0.000000  0.000000 
  0.35710   0.77568   1.26077     95.80000      0.34641 2470389.8  0.762  1      1  1.249  0.000000 4685142682711156200000000.000000  0.000000  0.000000 
  0.64759   1.81823   3.87382     96.00000      0.34641 3016559.8  0.881  1      1  1.138  0.000000 4685142682711156200000000.000000  0.000000  0.000000 
  2.51898   1.01339   0.25390     96.20000      0.34641 2856209.5  0.000  2      1  2.114  0.000000 4685142682711156200000000.000000  0.000000  0.000000 
  6.24012   2.29173   4.43527     96.40000      0.34641 3008172.8  0.762  1      1  0.681  0.000000 4685142682711156200000000.000000  0.000000  0.000000 
  5.60811   2.90726   4.21665     96.60000      0.34641 2386297.8  0.881  1      1  1.707  0.000000 4685142682711156200000000.000000  0.000000  0.000000 
  2.47939   0.23608   3.61663     96.80000      0.34641 3242596.8  0.881  1      1  0.707  0.000000 4685142682711156200000000.000000  0.000000  0.000000 
  2.44413   0.24372   3.63338     97.00000      0.34641 3248158.0  0.881  1      1  0.809  0.000000 4685142682711156200000000.000000  0.000000  0.000000 
  5.59275   2.90201   2.65713     97.20000      0.34641 3217104.3  0.881  1      1  0.673  0.000000 4685142682711156200000000.000000  0.000000  0.000000 
  5.78838   2.20583   4.76167     97.40000      0.34641 2766132.5  0.929  1      1  1.426  0.000000 4685142682711156200000000.000000  0.000000  0.000000 
  5.77515   2.19838   4.75271     97.60000      0.34641 2625439.0  0.929  1      1  0.949  0.000000 4685142682711156200000000.000000  0.000000  0.000000 
  1.04260   1.54298   0.61403     97.80000      0.34641 2186528.3  0.929  1      1  1.108  0.000000 4685142682711156200000000.000000  0.000000  0.000000 
  1.04791   1.52679   0.63863     98.00000      0.34641 2688721.5  0.929  1      1  0.925  0.000000 4685142682711156200000000.000000  0.000000  0.000000 
  1.05232   1.51054   0.64901     98.20000      0.34641 3571865.8  0.929  1      1  0.846  0.000000 4685142682711156200000000.000000  0.000000  0.000000 
  1.04818   1.50532   0.65767     98.40000      0.34641 3562925.0  0.929  1      1  0.635  0.000000 4685142682711156200000000.000000  0.000000  0.000000 
  5.81843   2.23085   4.80687     98.60000      0.34641 3887040.5  0.929  1      1  0.663  0.000000 4685142682711156200000000.000000  0.000000  0.000000 
  5.81777   2.22729   4.79184     98.80000      0.34641 4047270.3  0.929  1      1  0.598  0.000000 4685142682711156200000000.000000  0.000000  0.000000 
  1.05177   1.51638   0.65577     99.00000      0.34641 3740461.8  0.929  1      1  0.758  0.000000 4685142682711156200000000.000000  0.000000  0.000000 
  1.06051   1.52554   0.65929     99.20000      0.34641 4032835.3  0.929  1      1  0.608  0.000000 4685142682711156200000000.000000  0.000000  0.000000 
  1.06661   1.53658   0.65475     99.40000      0.34641 4183651.8  0.929  1      1  0.631  0.000000 4685142682711156200000000.000000  0.000000  0.000000 
  1.05917   1.53257   0.66071     99.60000      0.34641 3992550.0  0.929  1      1  0.885  0.000000 4685142682711156200000000.000000  0.000000  0.000000 
  1.05757   1.54241   0.66175     99.80000      0.34641 4512884.5  0.929  1      1  0.528  0.000000 4685142682711156200000000.000000  0.000000  0.000000 
  1.05273   1.53772   0.66302    100.00000      0.34641 5058241.5  0.929  1      1  0.824  0.000000 4685142682711156200000000.000000  0.000000  0.000000 
  5.79110   2.22972   4.75476    100.20000      0.34641 5503761.5  0.929  1      1  0.776  0.000000 4685142682711156200000000.000000  0.000000  0.000000 
  5.78189   2.22960   4.74468    100.40000      0.34641 5550208.5  0.929  1      1  0.508  0.000000 4685142682711156200000000.000000  0.000000  0.000000 
  5.72820   0.66016   1.61088    100.60000      0.34641 5611447.0  0.929  1      1  0.642  0.000000 4685142682711156200000000.000000  0.000000  0.000000 
  5.72786   0.66200   1.60672    100.80000      0.34641 5286173.5  0.929  1      1  0.790  0.000000 4685142682711156200000000.000000  0.000000  0.000000 
  5.73860   0.64894   1.59424    101.00000      0.34641 4770198.0  0.929  1      1  0.633  0.000000 4685142682711156200000000.000000  0.000000  0.000000 
  5.77422   2.22030   4.72968    101.20000      0.34641 5320090.5  0.929  1      1  0.601  0.000000 4685142682711156200000000.000000  0.000000  0.000000 
  5.77119   2.21587   4.72492    101.40000      0.34641 4872790.0  0.929  1      1  0.592  0.000000 4685142682711156200000000.000000  0.000000  0.000000 
  5.77063   2.20392   4.71496    101.60000      0.34641 4841018.0  0.929  1      1  0.644  0.000000 4685142682711156200000000.000000  0.000000  0.000000 
  5.77625   2.19639   4.73044    101.80000      0.34641 5211027.0  0.929  1      1  0.591  0.000000 4685142682711156200000000.000000  0.000000  0.000000 
  5.77602   2.18627   4.73097    102.00000      0.34641 5309745.0  0.929  1      1  0.988  0.000000 4685142682711156200000000.000000  0.000000  0.000000 
  5.77382   2.17721   4.72513    102.20000      0.34641 4415815.5  0.929  1      1  0.819  0.000000 4685142682711156200000000.000000  0.000000  0.000000 
  5.77331   2.16662   1.58614    102.40000      0.34641 3480220.0  0.929  1      1  0.950  0.000000 4685142682711156200000000.000000  0.000000  0.000000 
  1.05113   1.55661   0.58084    102.60000      0.34641 3989536.5  0.929  1      1  0.863  0.000000 4685142682711156200000000.000000  0.000000  0.000000 
  1.04436   1.54843   0.58541    102.80000      0.34641 4482216.0  0.929  1      1  0.802  0.000000 4685142682711156200000000.000000  0.000000  0.000000 
  5.76976   2.16597   4.74744    103.00000      0.34641 4845565.0  0.929  1      1  0.731  0.000000 4685142682711156200000000.000000  0.000000  0.000000 
  5.77104   2.17347   4.75181    103.20000      0.34641 4262058.0  0.929  1      1  0.522  0.000000 4685142682711156200000000.000000  0.000000  0.000000 
  1.03255   1.52519   0.62152    103.40000      0.34641 4169597.3  0.929  1      1  0.654  0.000000 4685142682711156200000000.000000  0.000000  0.000000 
  1.04953   1.49975   0.63353    103.60000      0.34641 4047478.5  0.929  1      1  0.663  0.000000 4685142682711156200000000.000000  0.000000  0.000000 
  5.82264   2.20625   4.81445    103.80000      0.34641 4964168.0  0.929  1      1  0.616  0.000000 4685142682711156200000000.000000  0.000000  0.000000 
  1.04932   1.49444   0.63748    104.00000      0.34641 4703008.0  0.929  1      1  0.689  0.000000 4685142682711156200000000.000000  0.000000  0.000000 
  1.05030   1.50224   0.62014    104.20000      0.34641 4425805.5  0.929  1      1  0.872  0.000000 4685142682711156200000000.000000  0.000000  0.000000 
  5.79823   2.17907   4.78548    104.40000      0.34641 4369797.0  0.929  1      1  0.963  0.000000 4685142682711156200000000.000000  0.000000  0.000000 
  5.78539   2.18358   4.77141    104.60000      0.34641 3912579.8  0.929  1      1  0.740  0.000000 4685142682711156200000000.000000  0.000000  0.000000 
  5.68081   0.59585   1.63263    104.80000      0.34641 3452520.3  0.929  1      1  0.738  0.000000 4685142682711156200000000.000000  0.000000  0.000000 
  4.15713   1.60980   5.69646    105.00000      0.34641 3318563.5  0.929  1      1  0.945  0.000000 4685142682711156200000000.000000  0.000000  0.000000 
  5.76826   2.15807   4.77297    105.20000      0.34641 3316282.8  0.929  1      1  0.702  0.000000 4685142682711156200000000.000000  0.000000  0.000000 
  2.62356   0.97697   3.08221    105.40000      0.34641 2817914.3  0.929  1      1  1.186  0.000000 4685142682711156200000000.000000  0.000000  0.000000 
  4.15684   1.63724   5.67565    105.60000      0.34641 2792544.8  0.929  1      1  1.402  0.000000 4685142682711156200000000.000000  0.000000  0.000000 
  5.64832   0.64299   1.68705    105.80000      0.34641 3108832.0  0.929  1      1  1.665  0.000000 4685142682711156200000000.000000  0.000000  0.000000 
  5.65789   0.76771   1.57321    106.00000      0.34641 2891897.3  0.881  1      1  1.052  0.000000 4685142682711156200000000.000000  0.000000  0.000000 
  1.00881   1.51447   0.73342    106.20000      0.34641 3389631.8  0.881  1      1  1.317  0.000000 4685142682711156200000000.000000  0.000000  0.000000 
  5.74401   2.32463   4.76861    106.40000      0.34641 4096662.8  0.881  1      1  0.641  0.000000 4685142682711156200000000.000000  0.000000  0.000000 
  5.71635   2.32975   1.60794    106.60000      0.34641 3236246.5  0.881  1      1  1.283  0.000000 4685142682711156200000000.000000  0.000000  0.000000 
  0.97201   1.55680   3.91132    106.80000      0.34641 3458876.0  0.881  1      1  1.057  0.000000 4685142682711156200000000.000000  0.000000  0.000000 
  5.68671   0.78216   1.57897    107.00000      0.34641 4288858.5  0.881  1      1  0.991  0.000000 4685142682711156200000000.000000  0.000000  0.000000 
  5.70301   2.33031   4.71190    107.20000      0.34641 3644033.0  0.881  1      1  0.923  0.000000 4685142682711156200000000.000000  0.000000  0.000000 
  2.17855   1.75779   5.13541    107.40000      0.34641 3795284.8  0.881  1      1  0.625  0.000000 4685142682711156200000000.000000  0.000000  0.000000 
  2.17453   1.75628   0.43659    107.60000      0.34641 5379337.0  0.881  1      1  0.581  0.000000 4685142682711156200000000.000000  0.000000  0.000000 
  5.31043   1.38673   4.27663    107.80000      0.34641 5662289.0  0.881  1      1  0.579  0.000000 4685142682711156200000000.000000  0.000000  0.000000 
  2.17222   1.75311   0.43624    108.00000      0.34641 5552751.0  0.881  1      1  0.475  0.000000 4685142682711156200000000.000000  0.000000  0.000000 
  0.36840   1.97386   1.24619    108.20000      0.34641 3337284.5  0.881  1      1  1.141  0.000000 4685142682711156200000000.000000  0.000000  0.000000 
  5.19986   1.26519   1.13421    108.40000      0.34641 4728913.0  0.881  1      1  1.093  0.000000 4685142682711156200000000.000000  0.000000  0.000000 
  2.19735   1.74616   0.45831    108.60000      0.34641 3712627.8  0.881  1      1  0.900  0.000000 4685142682711156200000000.000000  0.000000  0.000000 
  4.12133   2.65557   0.39644    108.80000      0.34641 5102020.5  0.881  1      1  0.687  0.000000 4685142682711156200000000.000000  0.000000  0.000000 
  0.98464   0.47741   5.85696    109.00000      0.34641 4886144.0  0.881  1      1  0.586  0.000000 4685142682711156200000000.000000  0.000000  0.000000 
  2.16477   1.76649   0.43280    109.20000      0.34641 2967478.0  0.881  1      1  1.501  0.000000 4685142682711156200000000.000000  0.000000  0.000000 
  5.23251   1.26824   1.15667    109.40000      0.34641 4809249.0  0.881  1      1  0.916  0.000000 4685142682711156200000000.000000  0.000000  0.000000 
  5.23490   1.27405   1.14554    109.60000      0.34641 4660081.0  0.881  1      1  0.933  0.000000 4685142682711156200000000.000000  0.000000  0.000000 
  5.23818   1.27933   1.13215    109.80000      0.34641 4723722.0  0.881  1      1  0.890  0.000000 4685142682711156200000000.000000  0.000000  0.000000 
  3.83190   1.62825   6.24424      0.10000      0.51962 4638602.0  0.881  1      1  0.945  0.000000 4685142682711156200000000.000000  0.000000  0.000000 
  3.83954   1.63172   6.23900      0.30000      0.51962 5647219.5  0.881  1      1  0.675  0.000000 4685142682711156200000000.000000  0.000000  0.000000 
  3.85508   1.61960   6.22754      0.50000      0.51962 4749641.5  0.881  1      1  0.778  0.000000 4685142682711156200000000.000000  0.000000  0.000000 
  1.71997   3.05650   5.70513      0.70000      0.51962 3854613.0  0.881  1      1  0.652  0.000000 4685142682711156200000000.000000  0.000000  0.000000 
  3.87401   1.59691   6.22069      0.90000      0.51962 4888206.5  0.881  1      1  0.861  0.000000 4685142682711156200000000.000000  0.000000  0.000000 
  4.95976   0.07554   2.04818      1.10000      0.51962 3857921.5  0.881  1      1  0.644  0.000000 4685142682711156200000000.000000  0.000000  0.000000 
  3.86858   1.59892   6.21282      1.30000      0.51962 5154416.0  0.881  1      1  0.300  0.000000 4685142682711156200000000.000000  0.000000  0.000000 
  3.85672   1.60475   6.21019      1.50000      0.51962 3968494.0  0.881  1      1  0.754  0.000000 4685142682711156200000000.000000  0.000000  0.000000 
  4.08334   1.33843   5.99801      1.70000      0.51962 2973856.0  0.881  1      1  1.268  0.000000 4685142682711156200000000.000000  0.000000  0.000000 
  4.07915   1.32530   5.99977      1.90000      0.51962 4530395.0  0.881  1      1  0.713  0.000000 4685142682711156200000000.000000  0.000000  0.000000 
  4.08070   1.33412   5.99907      2.10000      0.51962 3731619.0  0.881  1      1  1.209  0.000000 4685142682711156200000000.000000  0.000000  0.000000 
  0.32094   1.14176   1.26330      2.30000      0.51962 3222155.0  0.750  1      1  0.760  0.000000 4685142682711156200000000.000000  0.000000  0.000000 
  3.33388   1.33229   5.61234      2.50000      0.51962 2993510.5  0.881  1      1  0.888  0.000000 4685142682711156200000000.000000  0.000000  0.000000 
  4.12299   1.27179   5.98563      2.70000      0.51962 4441410.5  0.714  1      1  0.929  0.000000 4685142682711156200000000.000000  0.000000  0.000000 
  3.36277   1.34156   2.45358      2.90000      0.51962 2667299.0  0.881  1      1  1.685  0.000000 4685142682711156200000000.000000  0.000000  0.000000 
  3.38969   1.30695   5.58998      3.10000      0.51962 5057283.0  0.881  1      1  0.569  0.000000 4685142682711156200000000.000000  0.000000  0.000000 
  3.39481   1.28988   5.58174      3.30000      0.51962 4967472.0  0.881  1      1  0.911  0.000000 4685142682711156200000000.000000  0.000000  0.000000 
  3.86723   1.51714   6.21618      3.50000      0.51962 2907962.3  0.429  1      1  1.439  0.000000 4685142682711156200000000.000000  0.000000  0.000000 
  0.48083   2.65407   4.33558      3.70000      0.51962 3267534.3  0.905  1      1  0.700  0.000000 4685142682711156200000000.000000  0.000000  0.000000 
  0.50579   2.67409   4.34807      3.90000      0.51962 4039968.0  0.905  1      1  0.730  0.000000 4685142682711156200000000.000000  0.000000  0.000000 
  2.41085   1.72646   2.70406      4.10000      0.51962 3677683.3  0.905  1      1  0.517  0.000000 4685142682711156200000000.000000  0.000000  0.000000 
  2.41277   1.72493   2.70390      4.30000      0.51962 4858295.0  0.905  1      1  0.438  0.000000 4685142682711156200000000.000000  0.000000  0.000000 
  0.51161   2.67502   4.34855      4.50000      0.51962 4688390.0  0.905  1      1  0.536  0.000000 4685142682711156200000000.000000  0.000000  0.000000 
  0.46799   2.68536   4.32198      4.70000      0.51962 4208878.5  0.905  1      1  0.516  0.000000 4685142682711156200000000.000000  0.000000  0.000000 
  2.37962   1.73693   2.71307      4.90000      0.51962 4637745.5  0.905  1      1  0.882  0.000000 4685142682711156200000000.000000  0.000000  0.000000 
  2.37615   1.72256   2.72829      5.10000      0.51962 3901739.8  0.905  1      1  0.756  0.000000 4685142682711156200000000.000000  0.000000  0.000000 
  0.46528   2.73272   4.35297      5.30000      0.51962 3744762.8  0.905  1      1  0.574  0.000000 4685142682711156200000000.000000  0.000000  0.000000 
  2.37260   1.70979   5.92860      5.50000      0.51962 4246041.0  0.905  1      1  0.630  0.000000 4685142682711156200000000.000000  0.000000  0.000000 
  2.36670   1.72319   2.78399      5.70000      0.51962 3337003.0  0.905  1      1  0.677  0.000000 4685142682711156200000000.000000  0.000000  0.000000 
  0.99430   1.15019   6.11270      5.90000      0.51962 2057744.0  0.024  1      1  2.305  0.000000 4685142682711156200000000.000000  0.000000  0.000000 
  3.87849   1.55154   6.20047      6.10000      0.51962 4424881.0  0.857  1      1  0.658  0.000000 4685142682711156200000000.000000  0.000000  0.000000 
  3.83563   1.55437   6.21647      6.30000      0.51962 4495368.0  0.857  1      1  0.752  0.000000 4685142682711156200000000.000000  0.000000  0.000000 
  3.83319   1.56333   6.20438      6.50000      0.51962 4493774.0  0.857  1      1  0.801  0.000000 4685142682711156200000000.000000  0.000000  0.000000 
  3.82094   1.58690   6.21189      6.70000      0.51962 5222415.5  0.857  1      1  0.625  0.000000 4685142682711156200000000.000000  0.000000  0.000000 
  2.23001   1.49753   3.12173      6.90000      0.51962 5657365.0  0.857  1      1  0.617  0.000000 4685142682711156200000000.000000  0.000000  0.000000 
  2.22758   1.49793   3.12524      7.10000      0.51962 4695997.0  0.857  1      1  0.717  0.000000 4685142682711156200000000.000000  0.000000  0.000000 
  2.31374   1.44673   3.20323      7.30000      0.51962 2704907.0  0.679  1      1  1.552  0.000000 4685142682711156200000000.000000  0.000000  0.000000 
  3.88329   1.51771   6.14806      7.50000      0.51962 2154000.3  0.679  1      1  1.699  0.000000 4685142682711156200000000.000000  0.000000  0.000000 
  6.02674   2.16062   4.29883      7.70000      0.51962 2971754.3  0.881  1      1  1.078  0.000000 4685142682711156200000000.000000  0.000000  0.000000 
  6.02066   2.16237   4.31150      7.90000      0.51962 2812721.5  0.881  1      1  1.239  0.000000 4685142682711156200000000.000000  0.000000  0.000000 
  0.34844   0.71910   1.06141      8.10000      0.51962 2544667.8  0.881  1      1  1.761  0.000000 4685142682711156200000000.000000  0.000000  0.000000 
  0.34311   0.69877   1.06823      8.30000      0.51962 3268061.0  0.881  1      1  0.509  0.000000 4685142682711156200000000.000000  0.000000  0.000000 
  0.36386   0.67762   1.06107      8.50000      0.51962 4338169.0  0.881  1      1  0.598  0.000000 4685142682711156200000000.000000  0.000000  0.000000 
  0.38071   0.66075   1.04291      8.70000      0.51962 4394598.0  0.881  1      1  0.558  0.000000 4685142682711156200000000.000000  0.000000  0.000000 
  4.55830   2.90776   3.70568      8.90000      0.51962 1989320.0  0.881  1      1  2.117  0.000000 4685142682711156200000000.000000  0.000000  0.000000 
  4.70087   2.89814   0.70640      9.10000      0.51962 3674417.0  0.881  1      1  0.861  0.000000 4685142682711156200000000.000000  0.000000  0.000000 
  1.56615   0.23104   5.57721      9.30000      0.51962 4296937.5  0.881  1      1  0.770  0.000000 4685142682711156200000000.000000  0.000000  0.000000 
  3.98533   1.39954   0.15958      9.50000      0.51962 2595432.8  0.881  1      1  1.222  0.000000 4685142682711156200000000.000000  0.000000  0.000000 
  4.11493   1.53502   6.13223      9.70000      0.51962 3735413.0  0.881  1      1  0.503  0.000000 4685142682711156200000000.000000  0.000000  0.000000 
  5.96138   0.13992   1.30417      9.90000      0.51962 3353434.0  0.881  1      1  1.016  0.000000 4685142682711156200000000.000000  0.000000  0.000000 
  4.12037   1.54137   6.13996     10.10000      0.51962 4892394.0  0.881  1      1  0.701  0.000000 4685142682711156200000000.000000  0.000000  0.000000 
  4.11395   1.54559   6.13562     10.30000      0.51962 4695963.0  0.881  1      1  0.532  0.000000 4685142682711156200000000.000000  0.000000  0.000000 
  5.85842   0.13804   1.39136     10.50000      0.51962 2753158.5  0.881  1      1  1.243  0.000000 4685142682711156200000000.000000  0.000000  0.000000 
  4.64088   1.03874   5.33114     10.70000      0.51962 4231564.0  0.952  1      1  0.673  0.000000 4685142682711156200000000.000000  0.000000  0.000000 
  0.26677   1.05891   0.93926     10.90000      0.51962 4161335.5  0.952  1      1  0.847  0.000000 4685142682711156200000000.000000  0.000000  0.000000 
  0.25274   1.06324   0.93256     11.10000      0.51962 4484327.0  0.952  1      1  0.769  0.000000 4685142682711156200000000.000000  0.000000  0.000000 
  3.39130   2.08501   0.63919     11.30000      0.51962 5234676.5  0.952  1      1  1.139  0.000000 4685142682711156200000000.000000  0.000000  0.000000 
  4.62773   1.02136   5.32482     11.50000      0.51962 4461392.0  0.952  1      1  0.955  0.000000 4685142682711156200000000.000000  0.000000  0.000000 
  0.41399   0.98390   0.81443     11.70000      0.51962 3920323.3  0.881  1      1  0.862  0.000000 4685142682711156200000000.000000  0.000000  0.000000 
  3.57360   2.18461   5.49351     11.90000      0.51962 4280158.5  0.881  1      1  0.628  0.000000 4685142682711156200000000.000000  0.000000  0.000000 
  2.52811   0.94802   3.93078     12.10000      0.51962 4692495.0  0.881  1      1  0.559  0.000000 4685142682711156200000000.000000  0.000000  0.000000 
  3.56802   2.17465   0.78171     12.30000      0.51962 4137235.8  0.881  1      1  0.638  0.000000 4685142682711156200000000.000000  0.000000  0.000000 
  0.38168   0.97984   0.80838     12.50000      0.51962 3087407.8  0.881  1      1  0.973  0.000000 4685142682711156200000000.000000  0.000000  0.000000 
  3.40750   2.11219   0.69189     12.70000      0.51962 3162262.8  0.952  1      1  0.963  0.000000 4685142682711156200000000.000000  0.000000  0.000000 
  0.23888   1.04118   0.89536     12.90000      0.51962 4065226.8  0.952  1      1  0.918  0.000000 4685142682711156200000000.000000  0.000000  0.000000 
  4.55303   0.99933   5.34316     13.10000      0.51962 3832367.5  0.952  1      1  0.771  0.000000 4685142682711156200000000.000000  0.000000  0.000000 
  0.36590   0.95405   0.58124     13.30000      0.51962 2855201.0  0.929  1      1  0.544  0.000000 4685142682711156200000000.000000  0.000000  0.000000 
  3.50457   2.18586   5.70494     13.50000      0.51962 3407963.5  0.929  1      1  0.924  0.000000 4685142682711156200000000.000000  0.000000  0.000000 
  5.47879   2.03270   3.87593     13.70000      0.51962 2626092.8  0.929  1      1  1.291  0.000000 4685142682711156200000000.000000  0.000000  0.000000 
  3.55559   2.22051   5.69370     13.90000      0.51962 2846789.0  0.929  1      1  0.922  0.000000 4685142682711156200000000.000000  0.000000  0.000000 
  5.53164   2.04151   3.90008     14.10000      0.51962 2910105.8  0.929  1      1  1.314  0.000000 4685142682711156200000000.000000  0.000000  0.000000 
  0.25653   1.07605   0.76038     14.30000      0.51962 2984197.3  0.881  1      1  0.832  0.000000 4685142682711156200000000.000000  0.000000  0.000000 
  3.40919   2.06452   5.52088     14.50000      0.51962 3440938.5  0.881  1      1  0.958  0.000000 4685142682711156200000000.000000  0.000000  0.000000 
  2.28344   0.89646   0.91446     14.70000      0.51962 1895571.0  0.881  1      1  1.489  0.000000 4685142682711156200000000.000000  0.000000  0.000000 
  3.36358   2.60666   5.79451     14.90000      0.51962 3228189.8  0.917  1      1  0.567  0.000000 4685142682711156200000000.000000  0.000000  0.000000 
  2.21809   1.31811   5.18221     15.10000      0.51962 3424715.8  0.917  1      1  0.601  0.000000 4685142682711156200000000.000000  0.000000  0.000000 
  2.19552   1.28441   5.15353     15.30000      0.51962 2624402.3  0.917  1      1  0.752  0.000000 4685142682711156200000000.000000  0.000000  0.000000 
  0.74878   1.97544   0.32801     15.50000      0.51962 3356350.0  0.917  1      1  1.058  0.000000 4685142682711156200000000.000000  0.000000  0.000000 
  0.05329   0.52665   0.61957     15.70000      0.51962 4002076.5  0.917  1      1  0.639  0.000000 4685142682711156200000000.000000  0.000000  0.000000 
  2.17450   1.27137   5.15061     15.90000      0.51962 4123808.0  0.917  1      1  0.636  0.000000 4685142682711156200000000.000000  0.000000  0.000000 
  0.01321   0.52927   0.66322     16.10000      0.51962 3620399.0  0.917  1      1  0.738  0.000000 4685142682711156200000000.000000  0.000000  0.000000 
  3.32525   1.54339   6.09853     16.30000      0.51962 2623473.3  0.881  1      1  0.925  0.000000 4685142682711156200000000.000000  0.000000  0.000000 
  1.75426   1.37617   0.03901     16.50000      0.51962 4203566.0  0.881  1      1  0.554  0.000000 4685142682711156200000000.000000  0.000000  0.000000 
  4.89135   1.76635   3.12211     16.70000      0.51962 4609171.0  0.881  1      1  0.576  0.000000 4685142682711156200000000.000000  0.000000  0.000000 
  3.32238   1.55214   6.08502     16.90000      0.51962 4773943.0  0.881  1      1  0.559  0.000000 4685142682711156200000000.000000  0.000000  0.000000 
  4.94706   0.19615   1.51718     17.10000      0.51962 5388053.0  0.881  1      1  0.594  0.000000 4685142682711156200000000.000000  0.000000  0.000000 
  3.32342   1.55144   6.08253     17.30000      0.51962 6091203.5  0.881  1      1  0.625  0.000000 4685142682711156200000000.000000  0.000000  0.000000 
  4.89126   1.77190   3.11677     17.50000      0.51962 5159624.0  0.881  1      1  0.406  0.000000 4685142682711156200000000.000000  0.000000  0.000000 
  2.96901   2.51005   5.70997     17.70000      0.51962 2527929.8  0.190  1      1  1.614  0.000000 4685142682711156200000000.000000  0.000000  0.000000 
  2.92058   2.48371   2.21156     17.90000      0.51962 3667410.0  0.881  1      1  0.716  0.000000 4685142682711156200000000.000000  0.000000  0.000000 
  3.98597   1.21940   5.73591     18.10000      0.51962 4124794.8  0.881  1      1  0.844  0.000000 4685142682711156200000000.000000  0.000000  0.000000 
  4.00346   1.22678   5.73303     18.30000      0.51962 3153757.5  0.881  1      1  0.908  0.000000 4685142682711156200000000.000000  0.000000  0.000000 
  2.61817   1.88013   2.61640     18.50000      0.51962 3843302.0  0.881  1      1  0.808  0.000000 4685142682711156200000000.000000  0.000000  0.000000 
  2.63249   1.89088   5.75124     18.70000      0.51962 4285491.5  0.881  1      1  0.968  0.000000 4685142682711156200000000.000000  0.000000  0.000000 
  2.64220   1.90340   5.75866     18.90000      0.51962 3856133.3  0.881  1      1  0.908  0.000000 4685142682711156200000000.000000  0.000000  0.000000 
  2.64917   1.91875   5.77783     19.10000      0.51962 3576037.0  0.881  1      1  0.632  0.000000 4685142682711156200000000.000000  0.000000  0.000000 
  3.65965   0.59229   2.21505     19.30000      0.51962 2041967.5  0.881  1      1  1.623  0.000000 4685142682711156200000000.000000  0.000000  0.000000 
  2.59251   1.90346   2.68422     19.50000      0.51962 3210888.0  0.881  1      1  0.825  0.000000 4685142682711156200000000.000000  0.000000  0.000000 
  3.55675   0.53843   5.40235     19.70000      0.51962 2396469.0  0.881  1      1  1.240  0.000000 4685142682711156200000000.000000  0.000000  0.000000 
  2.70350   2.07093   2.57523     19.90000      0.51962 2670845.5  0.798  1      1  1.649  0.000000 4685142682711156200000000.000000  0.000000  0.000000 
  3.49223   0.84926   5.57848     20.10000      0.51962 4207055.5  0.881  1      1  0.572  0.000000 4685142682711156200000000.000000  0.000000  0.000000 
  3.50250   0.86591   5.57072     20.30000      0.51962 4770039.5  0.881  1      1  0.644  0.000000 4685142682711156200000000.000000  0.000000  0.000000 
  3.52144   0.86916   5.55713     20.50000      0.51962 4243575.5  0.881  1      1  0.803  0.000000 4685142682711156200000000.000000  0.000000  0.000000 
  2.59156   2.17878   0.90558     20.70000      0.51962 2989590.8  0.881  1      1  1.052  0.000000 4685142682711156200000000.000000  0.000000  0.000000 
  2.56270   2.24016   0.89641     20.90000      0.51962 3416434.0  0.881  1      1  0.967  0.000000 4685142682711156200000000.000000  0.000000  0.000000 
  2.56803   2.22095   5.61727     21.10000      0.51962 1934114.0  0.881  1      1  2.023  0.000000 4685142682711156200000000.000000  0.000000  0.000000 
  4.39291   1.25011   5.68539     21.30000      0.51962 2648625.5  0.821  1      1  1.622  0.000000 4685142682711156200000000.000000  0.000000  0.000000 
  0.14026   0.69039   1.04484     21.50000      0.51962 3638733.5  0.821  1      1  1.027  0.000000 4685142682711156200000000.000000  0.000000  0.000000 
  0.15335   0.71689   1.04014     21.70000      0.51962 3428967.8  0.821  1      1  0.835  0.000000 4685142682711156200000000.000000  0.000000  0.000000 
  5.95075   1.29912   0.61923     21.90000      0.51962 2527322.3  0.786  1      1  1.468  0.000000 4685142682711156200000000.000000  0.000000  0.000000 
  0.09153   0.74417   0.97237     22.10000      0.51962 3247687.5  0.881  1      1  0.757  0.000000 4685142682711156200000000.000000  0.000000  0.000000 
  0.10204   0.73289   0.95326     22.30000      0.51962 4103026.8  0.881  1      1  0.659  0.000000 4685142682711156200000000.000000  0.000000  0.000000 
  0.10669   0.71845   0.95398     22.50000      0.51962 5039029.0  0.881  1      1  0.578  0.000000 4685142682711156200000000.000000  0.000000  0.000000 
  0.11699   0.71655   0.94812     22.70000      0.51962 5352685.0  0.881  1      1  0.648  0.000000 4685142682711156200000000.000000  0.000000  0.000000 
  0.09686   0.72278   0.95322     22.90000      0.51962 5243619.5  0.881  1      1  0.901  0.000000 4685142682711156200000000.000000  0.000000  0.000000 
  4.28680   1.15078   2.50811     23.10000      0.51962 4031752.8  0.881  1      1  0.940  0.000000 4685142682711156200000000.000000  0.000000  0.000000 
  0.03851   0.75368   0.93626     23.30000      0.51962 4871117.0  0.881  1      1  0.563  0.000000 4685142682711156200000000.000000  0.000000  0.000000 
  0.02940   0.76255   0.94321     23.50000      0.51962 5690677.0  0.881  1      1  0.597  0.000000 4685142682711156200000000.000000  0.000000  0.000000 
  0.05282   0.77240   0.93164     23.70000      0.51962 5815129.5  0.881  1      1  0.733  0.000000 4685142682711156200000000.000000  0.000000  0.000000 
  4.25917   1.11940   2.47826     23.90000      0.51962 4126848.5  0.881  1      1  1.163  0.000000 4685142682711156200000000.000000  0.000000  0.000000 
  5.76807   2.56868   4.10013     24.10000      0.51962 4530049.0  0.881  1      1  0.817  0.000000 4685142682711156200000000.000000  0.000000  0.000000 
  5.76717   2.58735   4.09304     24.30000      0.51962 5157541.0  0.881  1      1  0.592  0.000000 4685142682711156200000000.000000  0.000000  0.000000 
  5.78857   2.59749   4.10626     24.50000      0.51962 5444095.0  0.881  1      1  0.698  0.000000 4685142682711156200000000.000000  0.000000  0.000000 
  5.79611   2.59901   4.09759     24.70000      0.51962 5352494.5  0.881  1      1  0.582  0.000000 4685142682711156200000000.000000  0.000000  0.000000 
  0.19219   1.14526   1.22759     24.90000      0.51962 4026879.8  0.881  1      1  0.544  0.000000 4685142682711156200000000.000000  0.000000  0.000000 
  0.18611   1.13779   4.35405     25.10000      0.51962 3643875.0  0.881  1      1  0.725  0.000000 4685142682711156200000000.000000  0.000000  0.000000 
  5.74139   2.58537   4.06766     25.30000      0.51962 4445666.0  0.881  1      1  0.782  0.000000 4685142682711156200000000.000000  0.000000  0.000000 
  5.58423   2.18064   1.09055     25.50000      0.51962 2980705.8  0.881  1      1  1.394  0.000000 4685142682711156200000000.000000  0.000000  0.000000 
  4.31571   1.16969   5.62504     25.70000      0.51962 4347959.5  0.881  1      1  0.544  0.000000 4685142682711156200000000.000000  0.000000  0.000000 
  0.06994   0.74590   0.97757     25.90000      0.51962 4344854.0  0.881  1      1  0.596  0.000000 4685142682711156200000000.000000  0.000000  0.000000 
  0.09019   0.73672   0.95977     26.10000      0.51962 4732646.0  0.881  1      1  0.574  0.000000 4685142682711156200000000.000000  0.000000  0.000000 
  0.09442   0.73068   0.96063     26.30000      0.51962 5560272.0  0.881  1      1  0.506  0.000000 4685142682711156200000000.000000  0.000000  0.000000 
  0.10186   0.72777   0.95613     26.50000      0.51962 5674926.5  0.881  1      1  0.686  0.000000 4685142682711156200000000.000000  0.000000  0.000000 
  0.09135   0.72541   0.95522     26.70000      0.51962 5582438.0  0.881  1      1  0.410  0.000000 4685142682711156200000000.000000  0.000000  0.000000 
  0.10809   0.72194   0.94071     26.90000      0.51962 5545258.0  0.881  1      1  0.785  0.000000 4685142682711156200000000.000000  0.000000  0.000000 
  0.11426   0.72171   0.93271     27.10000      0.51962 5424626.0  0.881  1      1  0.649  0.000000 4685142682711156200000000.000000  0.000000  0.000000 
  0.12456   0.72023   0.92728     27.30000      0.51962 5562488.5  0.881  1      1  0.681  0.000000 4685142682711156200000000.000000  0.000000  0.000000 
  4.31046   1.15081   5.66112     27.50000      0.51962 5012151.0  0.881  1      1  0.604  0.000000 4685142682711156200000000.000000  0.000000  0.000000 
  0.11799   0.73540   0.90937     27.70000      0.51962 4359339.5  0.881  1      1  0.524  0.000000 4685142682711156200000000.000000  0.000000  0.000000 
  0.11087   0.72470   0.90515     27.90000      0.51962 5050572.0  0.881  1      1  0.795  0.000000 4685142682711156200000000.000000  0.000000  0.000000 
  0.12250   0.72620   0.89229     28.10000      0.51962 4447219.0  0.881  1      1  0.730  0.000000 4685142682711156200000000.000000  0.000000  0.000000 
  0.12411   0.72650   0.89126     28.30000      0.51962 4143531.0  0.881  1      1  0.582  0.000000 4685142682711156200000000.000000  0.000000  0.000000 
  0.11967   0.72663   0.89720     28.50000      0.51962 4615104.5  0.881  1      1  0.751  0.000000 4685142682711156200000000.000000  0.000000  0.000000 
  0.10605   0.72298   0.91343     28.70000      0.51962 4801128.5  0.881  1      1  0.553  0.000000 4685142682711156200000000.000000  0.000000  0.000000 
  4.30567   1.15624   5.66780     28.90000      0.51962 4789786.0  0.881  1      1  0.741  0.000000 4685142682711156200000000.000000  0.000000  0.000000 
  5.80273   1.26226   0.50778     29.10000      0.51962 3691397.8  0.929  1      1  1.925  0.000000 4685142682711156200000000.000000  0.000000  0.000000 
  2.66979   1.89125   5.77060     29.30000      0.51962 3898554.8  0.929  1      1  1.089  0.000000 4685142682711156200000000.000000  0.000000  0.000000 
  5.81513   1.26942   0.50080     29.50000      0.51962 3777910.5  0.929  1      1  1.256  0.000000 4685142682711156200000000.000000  0.000000  0.000000 
  2.65345   1.87263   5.78381     29.70000      0.51962 3746978.3  0.929  1      1  0.889  0.000000 4685142682711156200000000.000000  0.000000  0.000000 
  0.56045   2.57320   4.15398     29.90000      0.51962 3447529.8  0.929  1      1  1.196  0.000000 4685142682711156200000000.000000  0.000000  0.000000 
  3.69023   0.58171   5.27146     30.10000      0.51962 3467116.0  0.929  1      1  0.722  0.000000 4685142682711156200000000.000000  0.000000  0.000000 
  3.70908   0.57113   5.26854     30.30000      0.51962 3541989.8  0.929  1      1  0.723  0.000000 4685142682711156200000000.000000  0.000000  0.000000 
  3.70203   0.56664   5.27721     30.50000      0.51962 4121694.0  0.929  1      1  0.814  0.000000 4685142682711156200000000.000000  0.000000  0.000000 
  3.69978   0.56756   5.28136     30.70000      0.51962 4146012.8  0.929  1      1  0.889  0.000000 4685142682711156200000000.000000  0.000000  0.000000 
  3.71001   0.56565   5.28299     30.90000      0.51962 5123921.5  0.929  1      1  0.537  0.000000 4685142682711156200000000.000000  0.000000  0.000000 
  2.62939   1.87816   5.78727     31.10000      0.51962 4124477.5  0.929  1      1  0.431  0.000000 4685142682711156200000000.000000  0.000000  0.000000 
  0.52250   2.54142   4.09912     31.30000      0.51962 5485059.5  0.929  1      1  0.798  0.000000 4685142682711156200000000.000000  0.000000  0.000000 
  0.53684   2.56862   4.12203     31.50000      0.51962 4922700.0  0.929  1      1  0.553  0.000000 4685142682711156200000000.000000  0.000000  0.000000 
  3.69876   0.55427   5.28117     31.70000      0.51962 5281325.5  0.929  1      1  0.540  0.000000 4685142682711156200000000.000000  0.000000  0.000000 
  3.69895   0.55272   5.28082     31.90000      0.51962 5294155.5  0.929  1      1  0.631  0.000000 4685142682711156200000000.000000  0.000000  0.000000 
  0.54825   2.58310   4.12281     32.10000      0.51962 4790051.5  0.929  1      1  0.575  0.000000 4685142682711156200000000.000000  0.000000  0.000000 
  0.57814   2.58233   4.13505     32.30000      0.51962 4305476.5  0.929  1      1  0.684  0.000000 4685142682711156200000000.000000  0.000000  0.000000 
  2.65107   1.87009   5.78937     32.50000      0.51962 5017463.5  0.929  1      1  0.691  0.000000 4685142682711156200000000.000000  0.000000  0.000000 
  3.71438   0.56557   5.28971     32.70000      0.51962 5282943.0  0.929  1      1  0.578  0.000000 4685142682711156200000000.000000  0.000000  0.000000 
  3.71049   0.55831   5.29702     32.90000      0.51962 5264954.5  0.929  1      1  0.514  0.000000 4685142682711156200000000.000000  0.000000  0.000000 
  3.70823   0.56240   5.29111     33.10000      0.51962 5268686.0  0.929  1      1  0.748  0.000000 4685142682711156200000000.000000  0.000000  0.000000 
  5.78263   1.27263   0.48847     33.30000      0.51962 5095065.5  0.929  1      1  0.672  0.000000 4685142682711156200000000.000000  0.000000  0.000000 
  2.64199   1.86738   5.79923     33.50000      0.51962 5069628.5  0.929  1      1  0.444  0.000000 4685142682711156200000000.000000  0.000000  0.000000 
  3.68780   0.56274   5.30599     33.70000      0.51962 5168085.0  0.929  1      1  0.807  0.000000 4685142682711156200000000.000000  0.000000  0.000000 
  3.67496   0.56495   5.31446     33.90000      0.51962 5281869.0  0.929  1      1  0.594  0.000000 4685142682711156200000000.000000  0.000000  0.000000 
  0.53042   2.56405   4.09826     34.10000      0.51962 4743901.0  0.929  1      1  0.633  0.000000 4685142682711156200000000.000000  0.000000  0.000000 
  5.78045   1.24318   0.49727     34.30000      0.51962 3994793.3  0.929  1      1  1.230  0.000000 4685142682711156200000000.000000  0.000000  0.000000 
  0.04911   0.78687   0.87761     34.50000      0.51962 4651267.0  0.869  1      1  0.690  0.000000 4685142682711156200000000.000000  0.000000  0.000000 
  0.05101   0.79089   0.87640     34.70000      0.51962 4437958.0  0.869  1      1  0.620  0.000000 4685142682711156200000000.000000  0.000000  0.000000 
  0.04899   0.78013   0.87212     34.90000      0.51962 3323595.0  0.869  1      1  1.305  0.000000 4685142682711156200000000.000000  0.000000  0.000000 
  0.67540   0.60324   6.23624     35.10000      0.51962 3653040.0  0.881  1      1  0.935  0.000000 4685142682711156200000000.000000  0.000000  0.000000 
  0.66630   0.60373   6.26439     35.30000      0.51962 4408464.0  0.881  1      1  0.497  0.000000 4685142682711156200000000.000000  0.000000  0.000000 
  0.65960   0.60582   6.27842     35.50000      0.51962 4814536.0  0.881  1      1  0.512  0.000000 4685142682711156200000000.000000  0.000000  0.000000 
  2.22990   1.56458   0.60188     35.70000      0.51962 4874664.5  0.881  1      1  0.631  0.000000 4685142682711156200000000.000000  0.000000  0.000000 
  2.23879   1.56041   0.60332     35.90000      0.51962 4686483.0  0.881  1      1  0.581  0.000000 4685142682711156200000000.000000  0.000000  0.000000 
  0.64307   0.60838   0.03062     36.10000      0.51962 4429164.5  0.881  1      1  0.496  0.000000 4685142682711156200000000.000000  0.000000  0.000000 
  0.65140   0.60759   0.01809     36.30000      0.51962 4633110.5  0.881  1      1  0.431  0.000000 4685142682711156200000000.000000  0.000000  0.000000 
  0.66423   0.60424   0.01205     36.50000      0.51962 4411776.0  0.881  1      1  0.587  0.000000 4685142682711156200000000.000000  0.000000  0.000000 
  5.38278   1.56773   4.11818     36.70000      0.51962 3956142.8  0.881  1      1  0.612  0.000000 4685142682711156200000000.000000  0.000000  0.000000 
  3.80933   2.55068   1.57176     36.90000      0.51962 3737179.8  0.881  1      1  0.550  0.000000 4685142682711156200000000.000000  0.000000  0.000000 
  3.81047   2.56760   1.57860     37.10000      0.51962 3519566.5  0.881  1      1  0.597  0.000000 4685142682711156200000000.000000  0.000000  0.000000 
  2.84032   1.80570   5.85710     37.30000      0.51962 3166000.5  0.881  1      1  1.768  0.000000 4685142682711156200000000.000000  0.000000  0.000000 
  2.83739   1.81775   5.88055     37.50000      0.51962 3478431.8  0.881  1      1  1.061  0.000000 4685142682711156200000000.000000  0.000000  0.000000 
  2.84632   1.83441   5.90336     37.70000      0.51962 4914755.0  0.881  1      1  0.621  0.000000 4685142682711156200000000.000000  0.000000  0.000000 
  2.83112   1.84027   2.75475     37.90000      0.51962 5561204.0  0.881  1      1  0.640  0.000000 4685142682711156200000000.000000  0.000000  0.000000 
  0.70117   2.69877   4.09247     38.10000      0.51962 5653321.5  0.881  1      1  1.092  0.000000 4685142682711156200000000.000000  0.000000  0.000000 
  0.69634   2.72784   5.64640     38.30000      0.51962 4317199.5  0.881  1      1  0.625  0.000000 4685142682711156200000000.000000  0.000000  0.000000 
  2.60483   1.83638   5.82395     38.50000      0.51962 3579828.5  0.940  1      1  0.580  0.000000 4685142682711156200000000.000000  0.000000  0.000000 
  2.58472   1.83467   5.82758     38.70000      0.51962 3900873.3  0.940  1      1  0.405  0.000000 4685142682711156200000000.000000  0.000000  0.000000 
  2.57134   1.82566   5.82985     38.90000      0.51962 4285986.0  0.940  1      1  0.617  0.000000 4685142682711156200000000.000000  0.000000  0.000000 
  3.68523   0.52361   5.22990     39.10000      0.51962 3632741.0  0.940  1      1  0.768  0.000000 4685142682711156200000000.000000  0.000000  0.000000 
  3.66394   0.51551   5.24265     39.30000      0.51962 4427082.0  0.940  1      1  0.469  0.000000 4685142682711156200000000.000000  0.000000  0.000000 
  0.50981   2.62812   4.17255     39.50000      0.51962 4931082.0  0.940  1      1  0.452  0.000000 4685142682711156200000000.000000  0.000000  0.000000 
  0.49489   2.63150   4.16163     39.70000      0.51962 5118447.0  0.940  1      1  0.752  0.000000 4685142682711156200000000.000000  0.000000  0.000000 
  0.47183   2.61786   4.12731     39.90000      0.51962 3707833.5  0.940  1      1  0.607  0.000000 4685142682711156200000000.000000  0.000000  0.000000 
  0.34937   2.53681   4.07914     40.10000      0.51962 4633078.5  0.940  1      1  0.582  0.000000 4685142682711156200000000.000000  0.000000  0.000000 
  0.34877   2.51767   4.07111     40.30000      0.51962 5059178.5  0.940  1      1  0.297  0.000000 4685142682711156200000000.000000  0.000000  0.000000 
  0.34462   2.50318   4.06932     40.50000      0.51962 5225337.0  0.940  1      1  0.490  0.000000 4685142682711156200000000.000000  0.000000  0.000000 
  3.50742   0.64662   5.34377     40.70000      0.51962 5245488.0  0.940  1      1  0.485  0.000000 4685142682711156200000000.000000  0.000000  0.000000 
  3.52421   0.63685   5.33217     40.90000      0.51962 5212424.5  0.940  1      1  0.619  0.000000 4685142682711156200000000.000000  0.000000  0.000000 
  3.55755   0.62516   5.31539     41.10000      0.51962 4936304.0  0.940  1      1  0.711  0.000000 4685142682711156200000000.000000  0.000000  0.000000 
  0.43478   2.52257   4.11018     41.30000      0.51962 4877748.5  0.940  1      1  0.802  0.000000 4685142682711156200000000.000000  0.000000  0.000000 
  3.61036   0.60529   5.30308     41.50000      0.51962 4965606.5  0.940  1      1  0.820  0.000000 4685142682711156200000000.000000  0.000000  0.000000 
  3.62789   0.59199   5.29938     41.70000      0.51962 4852062.0  0.940  1      1  0.705  0.000000 4685142682711156200000000.000000  0.000000  0.000000 
  3.64707   0.59498   5.28807     41.90000      0.51962 4998323.0  0.940  1      1  0.724  0.000000 4685142682711156200000000.000000  0.000000  0.000000 
  3.64248   0.59330   5.28886     42.10000      0.51962 5499465.0  0.940  1      1  0.815  0.000000 4685142682711156200000000.000000  0.000000  0.000000 
  2.56653   1.88774   5.77817     42.30000      0.51962 5662292.0  0.940  1      1  0.654  0.000000 4685142682711156200000000.000000  0.000000  0.000000 
  3.60580   0.58105   5.31678     42.50000      0.51962 5393150.0  0.940  1      1  0.470  0.000000 4685142682711156200000000.000000  0.000000  0.000000 
  2.54501   1.88634   5.77646     42.70000      0.51962 5011134.0  0.940  1      1  1.095  0.000000 4685142682711156200000000.000000  0.000000  0.000000 
  2.51281   1.85616   5.78420     42.90000      0.51962 4513769.0  0.940  1      1  0.677  0.000000 4685142682711156200000000.000000  0.000000  0.000000 
  2.49636   1.84602   5.78526     43.10000      0.51962 4555532.5  0.940  1      1  0.718  0.000000 4685142682711156200000000.000000  0.000000  0.000000 
  2.47916   1.83020   5.79437     43.30000      0.51962 4795263.0  0.940  1      1  0.491  0.000000 4685142682711156200000000.000000  0.000000  0.000000 
  2.46805   1.81786   2.65781     43.50000      0.51962 5182479.0  0.940  1      1  0.459  0.000000 4685142682711156200000000.000000  0.000000  0.000000 
  2.47045   1.81400   2.65975     43.70000      0.51962 5171629.5  0.940  1      1  0.595  0.000000 4685142682711156200000000.000000  0.000000  0.000000 
  0.46211   2.60652   4.22046     43.90000      0.51962 5111501.5  0.940  1      1  0.486  0.000000 4685142682711156200000000.000000  0.000000  0.000000 
  2.47231   1.81090   5.80375     44.10000      0.51962 4576498.5  0.940  1      1  0.667  0.000000 4685142682711156200000000.000000  0.000000  0.000000 
  2.48154   1.81973   5.80170     44.30000      0.51962 3240307.5  0.940  1      1  0.757  0.000000 4685142682711156200000000.000000  0.000000  0.000000 
  4.19333   2.03617   3.42976     44.50000      0.51962 2772528.5  0.940  1      1  1.567  0.000000 4685142682711156200000000.000000  0.000000  0.000000 
  2.48652   1.84673   2.68551     44.70000      0.51962 2019861.6  0.940  1      1  2.173  0.000000 4685142682711156200000000.000000  0.000000  0.000000 
  3.50017   0.55740   5.33663     44.90000      0.51962 3471202.0  0.940  1      1  0.712  0.000000 4685142682711156200000000.000000  0.000000  0.000000 
  0.36116   2.58402   4.08703     45.10000      0.51962 4041065.5  0.940  1      1  0.741  0.000000 4685142682711156200000000.000000  0.000000  0.000000 
  3.48758   0.56490   5.36132     45.30000      0.51962 4352135.5  0.940  1      1  0.543  0.000000 4685142682711156200000000.000000  0.000000  0.000000 
  0.33851   2.57250   4.06274     45.50000      0.51962 4035126.8  0.940  1      1  0.694  0.000000 4685142682711156200000000.000000  0.000000  0.000000 
  3.49410   0.57732   5.35107     45.70000      0.51962 3848545.0  0.940  1      1  1.044  0.000000 4685142682711156200000000.000000  0.000000  0.000000 
  3.50737   0.58367   5.34335     45.90000      0.51962 3993721.8  0.940  1      1  1.077  0.000000 4685142682711156200000000.000000  0.000000  0.000000 
  2.48245   1.90548   5.78558     46.10000      0.51962 4032605.5  0.940  1      1  1.080  0.000000 4685142682711156200000000.000000  0.000000  0.000000 
  2.48359   1.89475   5.80002     46.30000      0.51962 3987943.5  0.940  1      1  1.064  0.000000 4685142682711156200000000.000000  0.000000  0.000000 
  2.48765   1.89713   5.79899     46.50000      0.51962 4228066.0  0.940  1      1  0.464  0.000000 4685142682711156200000000.000000  0.000000  0.000000 
  2.50698   1.91468   5.79743     46.70000      0.51962 4641128.5  0.940  1      1  1.032  0.000000 4685142682711156200000000.000000  0.000000  0.000000 
  2.51297   1.91034   2.66290     46.90000      0.51962 5079616.0  0.940  1      1  0.639  0.000000 4685142682711156200000000.000000  0.000000  0.000000 
  2.50479   1.89392   2.66078     47.10000      0.51962 5290233.0  0.940  1      1  0.755  0.000000 4685142682711156200000000.000000  0.000000  0.000000 
  2.49699   1.89326   2.65407     47.30000      0.51962 5615741.5  0.940  1      1  0.677  0.000000 4685142682711156200000000.000000  0.000000  0.000000 
  2.48995   1.88921   2.65995     47.50000      0.51962 5554050.0  0.940  1      1  0.561  0.000000 4685142682711156200000000.000000  0.000000  0.000000 
  2.49085   1.88739   2.66093     47.70000      0.51962 5403057.0  0.940  1      1  0.679  0.000000 4685142682711156200000000.000000  0.000000  0.000000 
  2.48614   1.89004   2.67161     47.90000      0.51962 4425204.5  0.940  1      1  0.463  0.000000 4685142682711156200000000.000000  0.000000  0.000000 
  2.48416   1.89581   2.67074     48.10000      0.51962 3291876.0  0.940  1      1  0.777  0.000000 4685142682711156200000000.000000  0.000000  0.000000 
  0.04714   0.42216   1.51619     48.30000      0.51962 2785533.5  0.940  1      1  1.566  0.000000 4685142682711156200000000.000000  0.000000  0.000000 
  1.56829   1.58726   0.40703     48.50000      0.51962 2698329.8  0.940  1      1  0.778  0.000000 4685142682711156200000000.000000  0.000000  0.000000 
  6.12415   0.51572   0.94290     48.70000      0.51962 2427389.0  0.429  2      1  1.518  0.000000 4685142682711156200000000.000000  0.000000  0.000000 
  2.76807   2.74910   5.97971     48.90000      0.51962 3101852.0  0.940  1      1  0.662  0.000000 4685142682711156200000000.000000  0.000000  0.000000 
  6.24706   1.96120   4.85053     49.10000      0.51962 3718501.8  0.940  1      1  1.052  0.000000 4685142682711156200000000.000000  0.000000  0.000000 
  4.62372   1.70231   5.88227     49.30000      0.51962 4075549.0  0.940  1      1  0.699  0.000000 4685142682711156200000000.000000  0.000000  0.000000 
  4.62662   1.70595   5.86965     49.50000      0.51962 4775452.0  0.940  1      1  0.736  0.000000 4685142682711156200000000.000000  0.000000  0.000000 
  2.72914   2.69944   5.92239     49.70000      0.51962 4370589.5  0.940  1      1  0.605  0.000000 4685142682711156200000000.000000  0.000000  0.000000 
  2.66948   2.68391   5.87650     49.90000      0.51962 4396198.5  0.940  1      1  0.490  0.000000 4685142682711156200000000.000000  0.000000  0.000000 
  3.10610   1.14401   2.93212     50.10000      0.51962 4734173.5  0.940  1      1  0.624  0.000000 4685142682711156200000000.000000  0.000000  0.000000 
  4.59701   1.75779   4.27409     50.30000      0.51962 4453041.5  0.940  1      1  0.559  0.000000 4685142682711156200000000.000000  0.000000  0.000000 
  1.46888   1.38629   0.41841     50.50000      0.51962 3760123.3  0.940  1      1  0.543  0.000000 4685142682711156200000000.000000  0.000000  0.000000 
  3.11424   1.17591   2.94514     50.70000      0.51962 4386912.5  0.940  1      1  0.470  0.000000 4685142682711156200000000.000000  0.000000  0.000000 
  5.77891   0.43504   0.43747     50.90000      0.51962 5151153.0  0.940  1      1  0.599  0.000000 4685142682711156200000000.000000  0.000000  0.000000 
  3.11207   1.17812   2.95326     51.10000      0.51962 5634123.0  0.940  1      1  0.427  0.000000 4685142682711156200000000.000000  0.000000  0.000000 
  1.46513   1.39734   0.38931     51.30000      0.51962 5853473.0  0.940  1      1  0.838  0.000000 4685142682711156200000000.000000  0.000000  0.000000 
  3.10209   1.17746   2.95836     51.50000      0.51962 5428892.0  0.940  1      1  0.541  0.000000 4685142682711156200000000.000000  0.000000  0.000000 
  4.61053   1.72858   4.31471     51.70000      0.51962 4702618.0  0.940  1      1  0.636  0.000000 4685142682711156200000000.000000  0.000000  0.000000 
  1.48007   1.42809   0.38596     51.90000      0.51962 4764010.0  0.940  1      1  0.487  0.000000 4685142682711156200000000.000000  0.000000  0.000000 
  4.62174   1.71598   4.33800     52.10000      0.51962 3809443.0  0.940  1      1  1.288  0.000000 4685142682711156200000000.000000  0.000000  0.000000 
  2.40718   1.01115   2.64549     52.30000      0.51962 4566070.0  0.952  1      1  0.444  0.000000 4685142682711156200000000.000000  0.000000  0.000000 
  2.40880   1.00562   2.64739     52.50000      0.51962 4971990.0  0.952  1      1  0.493  0.000000 4685142682711156200000000.000000  0.000000  0.000000 
  2.41299   1.00830   2.63450     52.70000      0.51962 5071309.5  0.952  1      1  0.624  0.000000 4685142682711156200000000.000000  0.000000  0.000000 
  5.53458   2.14348   3.64470     52.90000      0.51962 4814656.0  0.952  1      1  0.286  0.000000 4685142682711156200000000.000000  0.000000  0.000000 
  3.64917   1.98497   5.63737     53.10000      0.51962 4072289.8  0.952  1      1  0.500  0.000000 4685142682711156200000000.000000  0.000000  0.000000 
  2.33506   0.97159   2.63736     53.30000      0.51962 3559607.0  0.952  1      1  0.737  0.000000 4685142682711156200000000.000000  0.000000  0.000000 
  2.33874   0.97207   2.64017     53.50000      0.51962 3788431.5  0.952  1      1  0.833  0.000000 4685142682711156200000000.000000  0.000000  0.000000 
  0.50273   1.17898   0.63313     53.70000      0.51962 2036415.5  0.952  1      1  2.019  0.000000 4685142682711156200000000.000000  0.000000  0.000000 
  0.53918   1.14411   0.60066     53.90000      0.51962 2032820.9  0.952  1      1  1.549  0.000000 4685142682711156200000000.000000  0.000000  0.000000 
  3.52281   2.15889   0.80829     54.10000      0.51962 2594869.3  0.905  1      1  1.448  0.000000 4685142682711156200000000.000000  0.000000  0.000000 
  3.51388   2.16296   0.83443     54.30000      0.51962 3602577.8  0.905  1      1  0.452  0.000000 4685142682711156200000000.000000  0.000000  0.000000 
  3.51222   2.19664   0.85571     54.50000      0.51962 3540307.0  0.905  1      1  0.700  0.000000 4685142682711156200000000.000000  0.000000  0.000000 
  3.51215   2.19433   5.55794     54.70000      0.51962 3400743.5  0.905  1      1  0.819  0.000000 4685142682711156200000000.000000  0.000000  0.000000 
  4.50844   0.90997   5.51928     54.90000      0.51962 3008853.0  0.905  1      1  0.977  0.000000 4685142682711156200000000.000000  0.000000  0.000000 
  2.99661   2.81053   6.27733     55.10000      0.51962 2027928.5  0.869  1      1  1.174  0.000000 4685142682711156200000000.000000  0.000000  0.000000 
  0.84845   2.10663   5.93442     55.30000      0.51962 2561552.8  0.917  1      1  1.773  0.000000 4685142682711156200000000.000000  0.000000  0.000000 
  0.84276   2.11023   5.92076     55.50000      0.51962 2921017.3  0.917  1      1  1.205  0.000000 4685142682711156200000000.000000  0.000000  0.000000 
  5.74974   1.26080   0.98623     55.70000      0.51962 4389681.5  0.917  1      1  0.713  0.000000 4685142682711156200000000.000000  0.000000  0.000000 
  5.74665   1.26032   0.98161     55.90000      0.51962 5483971.0  0.917  1      1  0.774  0.000000 4685142682711156200000000.000000  0.000000  0.000000 
  5.74326   1.25472   0.98788     56.10000      0.51962 5312954.5  0.917  1      1  0.642  0.000000 4685142682711156200000000.000000  0.000000  0.000000 
  5.73798   1.23147   0.98580     56.30000      0.51962 4997803.5  0.917  1      1  0.731  0.000000 4685142682711156200000000.000000  0.000000  0.000000 
  5.72397   1.22524   0.98699     56.50000      0.51962 5049139.0  0.917  1      1  0.468  0.000000 4685142682711156200000000.000000  0.000000  0.000000 
  1.52241   0.66129   3.30484     56.70000      0.51962 3189051.0  0.060  2      1  1.894  0.000000 4685142682711156200000000.000000  0.000000  0.000000 
  2.66162   2.98487   5.58262     56.90000      0.51962 4902411.0  0.952  1      1  0.543  0.000000 4685142682711156200000000.000000  0.000000  0.000000 
  2.70396   2.97484   5.65947     57.10000      0.51962 4287761.0  0.952  1      1  0.775  0.000000 4685142682711156200000000.000000  0.000000  0.000000 
  2.78077   2.96487   4.18708     57.30000      0.51962 3021654.5  0.952  1      1  1.390  0.000000 4685142682711156200000000.000000  0.000000  0.000000 
  2.54923   1.99020   1.92634     57.50000      0.51962 4448664.5  0.881  1      1  0.726  0.000000 4685142682711156200000000.000000  0.000000  0.000000 
  5.68921   1.14541   4.35804     57.70000      0.51962 4391738.5  0.881  1      1  0.845  0.000000 4685142682711156200000000.000000  0.000000  0.000000 
  1.51233   1.53513   0.35984     57.90000      0.51962 2991726.8  0.952  1      1  0.976  0.000000 4685142682711156200000000.000000  0.000000  0.000000 
  4.66084   1.59065   5.93040     58.10000      0.51962 4300235.0  0.952  1      1  0.912  0.000000 4685142682711156200000000.000000  0.000000  0.000000 
  4.65719   1.58618   5.91982     58.30000      0.51962 4810915.5  0.952  1      1  0.789  0.000000 4685142682711156200000000.000000  0.000000  0.000000 
  3.09220   2.77694   0.00548     58.50000      0.51962 2724409.3  0.952  1      1  1.377  0.000000 4685142682711156200000000.000000  0.000000  0.000000 
  2.74292   2.77172   5.97924     58.70000      0.51962 3538184.5  0.655  1      1  1.158  0.000000 4685142682711156200000000.000000  0.000000  0.000000 
  1.45542   1.45915   0.34320     58.90000      0.51962 3495095.8  0.655  1      1  1.188  0.000000 4685142682711156200000000.000000  0.000000  0.000000 
  3.02105   2.82653   6.19361     59.10000      0.51962 2149961.5  0.952  1      1  1.693  0.000000 4685142682711156200000000.000000  0.000000  0.000000 
  2.84632   2.83286   6.07634     59.30000      0.51962 2508186.8  0.952  1      1  0.779  0.000000 4685142682711156200000000.000000  0.000000  0.000000 
  3.01993   2.79274   6.19682     59.50000      0.51962 2840296.5  0.952  1      1  1.117  0.000000 4685142682711156200000000.000000  0.000000  0.000000 
  4.67644   1.60883   5.92967     59.70000      0.51962 4004648.5  0.952  1      1  0.899  0.000000 4685142682711156200000000.000000  0.000000  0.000000 
  4.67627   1.59633   5.93981     59.90000      0.51962 4948471.0  0.952  1      1  0.727  0.000000 4685142682711156200000000.000000  0.000000  0.000000 
  4.67705   1.60280   5.93822     60.10000      0.51962 5242039.0  0.952  1      1  0.630  0.000000 4685142682711156200000000.000000  0.000000  0.000000 
  4.68367   1.60722   5.94214     60.30000      0.51962 5573784.5  0.952  1      1  0.630  0.000000 4685142682711156200000000.000000  0.000000  0.000000 
  4.68638   1.59883   5.94285     60.50000      0.51962 4736651.0  0.952  1      1  0.922  0.000000 4685142682711156200000000.000000  0.000000  0.000000 
  4.69407   1.59798   5.92562     60.70000      0.51962 5598611.5  0.952  1      1  0.734  0.000000 4685142682711156200000000.000000  0.000000  0.000000 
  4.70209   1.60129   5.92159     60.90000      0.51962 5481264.0  0.952  1      1  0.737  0.000000 4685142682711156200000000.000000  0.000000  0.000000 
  4.70932   1.59790   5.92518     61.10000      0.51962 5178360.5  0.952  1      1  0.755  0.000000 4685142682711156200000000.000000  0.000000  0.000000 
  3.07479   2.77853   4.65129     61.30000      0.51962 3562454.5  0.952  1      1  1.540  0.000000 4685142682711156200000000.000000  0.000000  0.000000 
  2.93401   2.39357   5.95055     61.50000      0.51962 3351793.5  0.881  1      1  1.701  0.000000 4685142682711156200000000.000000  0.000000  0.000000 
  2.93460   2.38955   5.96764     61.70000      0.51962 4397108.0  0.881  1      1  0.735  0.000000 4685142682711156200000000.000000  0.000000  0.000000 
  2.95751   2.38317   5.99108     61.90000      0.51962 4629595.5  0.881  1      1  0.588  0.000000 4685142682711156200000000.000000  0.000000  0.000000 
  3.34889   0.85230   2.88417     62.10000      0.51962 4842535.5  0.881  1      1  0.776  0.000000 4685142682711156200000000.000000  0.000000  0.000000 
  2.97233   2.38215   5.99841     62.30000      0.51962 3955250.8  0.881  1      1  0.744  0.000000 4685142682711156200000000.000000  0.000000  0.000000 
  0.47398   2.71826   4.33961     62.50000      0.51962 3238548.3  0.548  2      1  0.910  0.000000 4685142682711156200000000.000000  0.000000  0.000000 
  0.67023   1.96902   1.24550     62.70000      0.51962 3465964.5  0.821  1      1  1.106  0.000000 4685142682711156200000000.000000  0.000000  0.000000 
  5.79614   1.21936   4.34047     62.90000      0.51962 3574014.3  0.917  1      1  0.812  0.000000 4685142682711156200000000.000000  0.000000  0.000000 
  4.09323   1.22361   5.08650     63.10000      0.51962 4577794.0  0.917  1      1  1.117  0.000000 4685142682711156200000000.000000  0.000000  0.000000 
  4.09726   1.21655   5.07002     63.30000      0.51962 3015686.8  0.917  1      1  0.815  0.000000 4685142682711156200000000.000000  0.000000  0.000000 
  0.72711   2.05710   4.22107     63.50000      0.51962 2763966.8  0.286  1      1  1.251  0.000000 4685142682711156200000000.000000  0.000000  0.000000 
  0.93761   1.88021   5.91469     63.70000      0.51962 2332915.5  0.917  1      1  1.268  0.000000 4685142682711156200000000.000000  0.000000  0.000000 
  1.86819   0.47108   3.85332     63.90000      0.51962 2980074.8  0.917  1      1  1.209  0.000000 4685142682711156200000000.000000  0.000000  0.000000 
  0.93221   1.89362   5.92004     64.10000      0.51962 2265501.5  0.917  1      1  1.410  0.000000 4685142682711156200000000.000000  0.000000  0.000000 
  4.06702   1.81162   3.21580     64.30000      0.51962 2459981.8  0.060  2      1  1.586  0.000000 4685142682711156200000000.000000  0.000000  0.000000 
  4.06050   1.22941   5.08954     64.50000      0.51962 2406373.3  0.917  1      1  1.837  0.000000 4685142682711156200000000.000000  0.000000  0.000000 
  0.31047   2.17547   4.35422     64.70000      0.51962 3216710.3  0.762  1      1  1.019  0.000000 4685142682711156200000000.000000  0.000000  0.000000 
  0.33641   2.16967   4.36159     64.90000      0.51962 3535515.3  0.762  1      1  0.551  0.000000 4685142682711156200000000.000000  0.000000  0.000000 
  0.35394   2.17253   4.37378     65.10000      0.51962 4428625.0  0.762  1      1  0.866  0.000000 4685142682711156200000000.000000  0.000000  0.000000 
  0.36274   2.17372   4.38136     65.30000      0.51962 4316607.0  0.762  1      1  0.725  0.000000 4685142682711156200000000.000000  0.000000  0.000000 
  0.90377   0.67688   1.14288     65.50000      0.51962 3956885.5  0.762  1      1  0.868  0.000000 4685142682711156200000000.000000  0.000000  0.000000 
  0.38621   2.17479   1.25683     65.70000      0.51962 3391056.0  0.762  1      1  1.671  0.000000 4685142682711156200000000.000000  0.000000  0.000000 
  4.34554   0.25202   2.05534     65.90000      0.51962 3439950.5  0.881  1      1  1.472  0.000000 4685142682711156200000000.000000  0.000000  0.000000 
  3.23108   1.69349   6.04911     66.10000      0.51962 3547898.3  0.881  1      1  1.024  0.000000 4685142682711156200000000.000000  0.000000  0.000000 
  4.37433   0.27681   2.01407     66.30000      0.51962 3129358.3  0.881  1      1  1.195  0.000000 4685142682711156200000000.000000  0.000000  0.000000 
  1.87272   2.10773   0.86533     66.50000      0.51962 3338741.8  0.857  1      1  0.687  0.000000 4685142682711156200000000.000000  0.000000  0.000000 
  6.04406   2.28600   3.98654     66.70000      0.51962 2782847.0  0.857  1      1  1.648  0.000000 4685142682711156200000000.000000  0.000000  0.000000 
  3.17135   1.93305   5.59099     66.90000      0.51962 2712887.5  0.881  1      1  1.402  0.000000 4685142682711156200000000.000000  0.000000  0.000000 
  0.04390   1.27459   0.65793     67.10000      0.51962 2107417.0  0.881  1      1  1.673  0.000000 4685142682711156200000000.000000  0.000000  0.000000 
  2.10007   1.83778   0.71904     67.30000      0.51962 2688000.5  0.881  1      1  1.332  0.000000 4685142682711156200000000.000000  0.000000  0.000000 
  5.25407   1.30708   0.85093     67.50000      0.51962 4683760.0  0.881  1      1  0.724  0.000000 4685142682711156200000000.000000  0.000000  0.000000 
  5.25426   1.30950   0.84644     67.70000      0.51962 4208521.5  0.881  1      1  0.526  0.000000 4685142682711156200000000.000000  0.000000  0.000000 
  0.28775   2.24424   4.36735     67.90000      0.51962 2490045.3  0.881  1      1  1.602  0.000000 4685142682711156200000000.000000  0.000000  0.000000 
  3.46326   0.91868   5.07265     68.10000      0.51962 2505433.3  0.881  1      1  1.142  0.000000 4685142682711156200000000.000000  0.000000  0.000000 
  0.32422   2.21726   1.21041     68.30000      0.51962 4683586.5  0.881  1      1  0.363  0.000000 4685142682711156200000000.000000  0.000000  0.000000 
  0.35222   2.21011   1.23194     68.50000      0.51962 4773135.5  0.881  1      1  0.502  0.000000 4685142682711156200000000.000000  0.000000  0.000000 
  0.39470   2.20860   4.38651     68.70000      0.51962 4347682.0  0.881  1      1  0.649  0.000000 4685142682711156200000000.000000  0.000000  0.000000 
  1.72068   2.11553   0.76729     68.90000      0.51962 3606716.5  0.917  1      1  1.369  0.000000 4685142682711156200000000.000000  0.000000  0.000000 
  5.97150   2.20752   4.01464     69.10000      0.51962 4792539.0  0.917  1      1  0.824  0.000000 4685142682711156200000000.000000  0.000000  0.000000 
  5.98599   2.19822   4.02528     69.30000      0.51962 4957053.0  0.917  1      1  0.967  0.000000 4685142682711156200000000.000000  0.000000  0.000000 
  2.81022   0.95324   5.41274     69.50000      0.51962 4969132.0  0.917  1      1  0.494  0.000000 4685142682711156200000000.000000  0.000000  0.000000 
  1.66893   2.14146   0.73194     69.70000      0.51962 5254950.5  0.917  1      1  0.606  0.000000 4685142682711156200000000.000000  0.000000  0.000000 
  1.64596   2.15443   0.71860     69.90000      0.51962 5252375.5  0.917  1      1  0.760  0.000000 4685142682711156200000000.000000  0.000000  0.000000 
  5.88545   2.14886   3.97976     70.10000      0.51962 5341056.0  0.917  1      1  0.521  0.000000 4685142682711156200000000.000000  0.000000  0.000000 
  1.62124   2.16207   0.71705     70.30000      0.51962 3725206.8  0.917  1      1  1.045  0.000000 4685142682711156200000000.000000  0.000000  0.000000 
  5.91498   2.12052   4.09846     70.50000      0.51962 3098506.0  0.917  1      1  0.776  0.000000 4685142682711156200000000.000000  0.000000  0.000000 
  3.71114   2.34767   0.75198     70.70000      0.51962 4092142.0  0.917  1      1  0.515  0.000000 4685142682711156200000000.000000  0.000000  0.000000 
  1.55363   2.06955   0.63687     70.90000      0.51962 4968772.0  0.917  1      1  0.648  0.000000 4685142682711156200000000.000000  0.000000  0.000000 
  2.78468   1.02092   3.71882     71.10000      0.51962 4204765.5  0.917  1      1  0.808  0.000000 4685142682711156200000000.000000  0.000000  0.000000 
  4.64855   1.12400   5.69183     71.30000      0.51962 2714969.0  0.917  1      1  0.984  0.000000 4685142682711156200000000.000000  0.000000  0.000000 
  2.79051   1.05110   3.60951     71.50000      0.51962 2603847.3  0.917  1      1  1.060  0.000000 4685142682711156200000000.000000  0.000000  0.000000 
  1.46076   1.95417   0.58454     71.70000      0.51962 3454360.8  0.917  1      1  1.114  0.000000 4685142682711156200000000.000000  0.000000  0.000000 
  5.92200   2.12429   4.27234     71.90000      0.51962 3793008.5  0.917  1      1  0.848  0.000000 4685142682711156200000000.000000  0.000000  0.000000 
  5.92164   2.13151   4.28287     72.10000      0.51962 4508641.0  0.917  1      1  0.840  0.000000 4685142682711156200000000.000000  0.000000  0.000000 
  5.39471   0.22132   1.33422     72.30000      0.51962 2809695.0  0.857  1      1  1.203  0.000000 4685142682711156200000000.000000  0.000000  0.000000 
  2.02214   1.35140   3.19526     72.50000      0.51962 3071683.5  0.857  1      1  0.775  0.000000 4685142682711156200000000.000000  0.000000  0.000000 
  5.20633   1.79563   3.09894     72.70000      0.51962 2263327.3  0.857  1      1  1.964  0.000000 4685142682711156200000000.000000  0.000000  0.000000 
  3.27688   1.71384   5.69822     72.90000      0.51962 3164321.5  0.881  1      1  0.906  0.000000 4685142682711156200000000.000000  0.000000  0.000000 
  3.27657   1.70956   5.69501     73.10000      0.51962 4131066.8  0.881  1      1  0.590  0.000000 4685142682711156200000000.000000  0.000000  0.000000 
  0.10806   1.41729   0.59052     73.30000      0.51962 3699301.0  0.881  1      1  0.922  0.000000 4685142682711156200000000.000000  0.000000  0.000000 
  0.09720   1.43647   0.58684     73.50000      0.51962 2946829.3  0.881  1      1  0.801  0.000000 4685142682711156200000000.000000  0.000000  0.000000 
  2.91450   1.19257   3.22990     73.70000      0.51962 2020867.5  0.167  1      1  1.665  0.000000 4685142682711156200000000.000000  0.000000  0.000000 
  2.05454   1.96005   1.11158     73.90000      0.51962 2447541.0  0.881  1      1  2.079  0.000000 4685142682711156200000000.000000  0.000000  0.000000 
  6.12028   2.56375   3.96171     74.10000      0.51962 3904640.3  0.881  1      1  1.147  0.000000 4685142682711156200000000.000000  0.000000  0.000000 
  2.07892   1.95912   1.13266     74.30000      0.51962 4554373.0  0.881  1      1  0.843  0.000000 4685142682711156200000000.000000  0.000000  0.000000 
  6.10868   2.58118   3.94913     74.50000      0.51962 3694736.5  0.881  1      1  0.776  0.000000 4685142682711156200000000.000000  0.000000  0.000000 
  5.33788   1.34053   0.85823     74.70000      0.51962 2185339.5  0.762  1      1  1.895  0.000000 4685142682711156200000000.000000  0.000000  0.000000 
  5.67623   0.72160   1.05799     74.90000      0.51962 3127385.5  0.952  1      1  0.982  0.000000 4685142682711156200000000.000000  0.000000  0.000000 
  3.72278   1.24047   5.62923     75.10000      0.51962 4307092.0  0.952  1      1  0.621  0.000000 4685142682711156200000000.000000  0.000000  0.000000 
  3.72212   1.24249   5.62936     75.30000      0.51962 5301205.0  0.952  1      1  0.525  0.000000 4685142682711156200000000.000000  0.000000  0.000000 
  3.71218   1.23764   5.63854     75.50000      0.51962 3739744.0  0.952  1      1  1.192  0.000000 4685142682711156200000000.000000  0.000000  0.000000 
  5.25418   2.97333   2.21277     75.70000      0.51962 3743230.8  0.952  1      1  0.651  0.000000 4685142682711156200000000.000000  0.000000  0.000000 
  1.47112   1.71036   6.17657     75.90000      0.51962 4539223.0  0.952  1      1  0.676  0.000000 4685142682711156200000000.000000  0.000000  0.000000 
  5.23645   2.97158   2.18355     76.10000      0.51962 4947109.0  0.952  1      1  0.780  0.000000 4685142682711156200000000.000000  0.000000  0.000000 
  2.19631   0.17240   3.99677     76.30000      0.51962 5064794.0  0.952  1      1  0.642  0.000000 4685142682711156200000000.000000  0.000000  0.000000 
  1.47053   1.70513   6.16365     76.50000      0.51962 5272043.5  0.952  1      1  0.527  0.000000 4685142682711156200000000.000000  0.000000  0.000000 
  2.19460   0.18063   3.99111     76.70000      0.51962 5557122.0  0.952  1      1  0.768  0.000000 4685142682711156200000000.000000  0.000000  0.000000 
  2.16962   0.18430   4.00554     76.90000      0.51962 4655139.0  0.952  1      1  0.606  0.000000 4685142682711156200000000.000000  0.000000  0.000000 
  2.07683   0.18303   4.09182     77.10000      0.51962 4197306.0  0.952  1      1  0.561  0.000000 4685142682711156200000000.000000  0.000000  0.000000 
  2.12109   0.17381   4.06418     77.30000      0.51962 4998950.5  0.952  1      1  0.513  0.000000 4685142682711156200000000.000000  0.000000  0.000000 
  2.10303   0.16371   4.08708     77.50000      0.51962 4934318.0  0.952  1      1  0.723  0.000000 4685142682711156200000000.000000  0.000000  0.000000 
  2.09045   0.15745   4.11178     77.70000      0.51962 5356933.0  0.952  1      1  0.750  0.000000 4685142682711156200000000.000000  0.000000  0.000000 
  2.07370   0.13788   5.70390     77.90000      0.51962 4625389.0  0.952  1      1  0.680  0.000000 4685142682711156200000000.000000  0.000000  0.000000 
  2.12505   0.14508   2.54332     78.10000      0.51962 3369979.5  0.952  1      1  0.994  0.000000 4685142682711156200000000.000000  0.000000  0.000000 
  1.55142   1.72197   6.19263     78.30000      0.51962 4878901.5  0.952  1      1  0.711  0.000000 4685142682711156200000000.000000  0.000000  0.000000 
  2.08841   0.17614   4.17192     78.50000      0.51962 4702364.5  0.952  1      1  0.501  0.000000 4685142682711156200000000.000000  0.000000  0.000000 
  5.30117   2.97422   2.21326     78.70000      0.51962 4711344.5  0.952  1      1  0.664  0.000000 4685142682711156200000000.000000  0.000000  0.000000 
  5.41236   2.97624   2.35816     78.90000      0.51962 5244875.0  0.952  1      1  0.685  0.000000 4685142682711156200000000.000000  0.000000  0.000000 
  2.35342   0.17949   3.81786     79.10000      0.51962 5473808.5  0.952  1      1  0.925  0.000000 4685142682711156200000000.000000  0.000000  0.000000 
  2.38768   0.18672   3.77672     79.30000      0.51962 5462372.0  0.952  1      1  0.893  0.000000 4685142682711156200000000.000000  0.000000  0.000000 
  2.39115   0.17401   3.76802     79.50000      0.51962 4470274.5  0.952  1      1  0.790  0.000000 4685142682711156200000000.000000  0.000000  0.000000 
  5.31045   2.99517   2.22464     79.70000      0.51962 3041443.5  0.952  1      1  1.887  0.000000 4685142682711156200000000.000000  0.000000  0.000000 
  2.12616   0.12519   4.10994     79.90000      0.51962 4695710.0  0.952  1      1  0.695  0.000000 4685142682711156200000000.000000  0.000000  0.000000 
  1.51959   1.66913   6.21166     80.10000      0.51962 5077983.0  0.952  1      1  0.501  0.000000 4685142682711156200000000.000000  0.000000  0.000000 
  2.20034   0.11109   4.04019     80.30000      0.51962 5079214.0  0.952  1      1  0.429  0.000000 4685142682711156200000000.000000  0.000000  0.000000 
  1.52454   1.65970   6.20798     80.50000      0.51962 5245619.5  0.952  1      1  0.634  0.000000 4685142682711156200000000.000000  0.000000  0.000000 
  2.21962   0.11751   4.01957     80.70000      0.51962 4964276.0  0.952  1      1  0.682  0.000000 4685142682711156200000000.000000  0.000000  0.000000 
  2.00417   0.16853   4.27380     80.90000      0.51962 4095534.5  0.952  1      1  0.806  0.000000 4685142682711156200000000.000000  0.000000  0.000000 
  5.14524   2.99296   1.98868     81.10000      0.51962 3384496.5  0.952  1      1  1.031  0.000000 4685142682711156200000000.000000  0.000000  0.000000 
  2.01447   0.11784   4.25932     81.30000      0.51962 3928013.3  0.952  1      1  0.756  0.000000 4685142682711156200000000.000000  0.000000  0.000000 
  1.92394   0.11304   4.32354     81.50000      0.51962 3702388.3  0.952  1      1  0.873  0.000000 4685142682711156200000000.000000  0.000000  0.000000 
  4.64919   1.47959   4.76075     81.70000      0.51962 4127570.0  0.952  1      1  0.644  0.000000 4685142682711156200000000.000000  0.000000  0.000000 
  1.97668   0.09728   4.24281     81.90000      0.51962 4363608.0  0.952  1      1  0.634  0.000000 4685142682711156200000000.000000  0.000000  0.000000 
  4.64796   1.48863   4.75113     82.10000      0.51962 4229649.0  0.952  1      1  0.744  0.000000 4685142682711156200000000.000000  0.000000  0.000000 
  1.89522   0.09986   4.33851     82.30000      0.51962 4497365.5  0.952  1      1  0.655  0.000000 4685142682711156200000000.000000  0.000000  0.000000 
  1.83190   0.09334   4.40447     82.50000      0.51962 4489248.0  0.952  1      1  0.665  0.000000 4685142682711156200000000.000000  0.000000  0.000000 
  4.94745   3.03148   1.83770     82.70000      0.51962 2714851.0  0.952  1      1  1.399  0.000000 4685142682711156200000000.000000  0.000000  0.000000 
  0.53018   1.80581   0.74643     82.90000      0.51962 3159627.5  0.940  1      1  0.907  0.000000 4685142682711156200000000.000000  0.000000  0.000000 
  2.39386   2.36009   5.10538     83.10000      0.51962 3759142.3  0.940  1      1  0.603  0.000000 4685142682711156200000000.000000  0.000000  0.000000 
  2.41094   2.37473   0.41923     83.30000      0.51962 3754262.8  0.940  1      1  0.791  0.000000 4685142682711156200000000.000000  0.000000  0.000000 
  3.65781   1.26571   5.58165     83.50000      0.51962 3494610.3  0.940  1      1  0.670  0.000000 4685142682711156200000000.000000  0.000000  0.000000 
  3.64077   1.26146   5.58697     83.70000      0.51962 4193804.0  0.940  1      1  0.785  0.000000 4685142682711156200000000.000000  0.000000  0.000000 
  3.63180   1.24778   5.59915     83.90000      0.51962 4457086.5  0.940  1      1  1.125  0.000000 4685142682711156200000000.000000  0.000000  0.000000 
  5.63235   0.72506   1.08018     84.10000      0.51962 3603572.0  0.940  1      1  0.635  0.000000 4685142682711156200000000.000000  0.000000  0.000000 
  5.66420   0.73006   1.06638     84.30000      0.51962 4344432.0  0.940  1      1  0.784  0.000000 4685142682711156200000000.000000  0.000000  0.000000 
  5.67221   0.73425   1.06276     84.50000      0.51962 2968235.8  0.940  1      1  1.652  0.000000 4685142682711156200000000.000000  0.000000  0.000000 
  4.57551   1.47412   4.79794     84.70000      0.51962 2845112.3  0.952  1      1  1.387  0.000000 4685142682711156200000000.000000  0.000000  0.000000 
  3.71019   1.23105   5.58880     84.90000      0.51962 3626056.0  0.940  1      1  0.911  0.000000 4685142682711156200000000.000000  0.000000  0.000000 
  3.70923   1.23039   5.59436     85.10000      0.51962 4791923.0  0.940  1      1  0.743  0.000000 4685142682711156200000000.000000  0.000000  0.000000 
  3.70758   1.22620   5.59084     85.30000      0.51962 4156885.0  0.940  1      1  0.541  0.000000 4685142682711156200000000.000000  0.000000  0.000000 
  3.70729   1.22944   5.58463     85.50000      0.51962 5483875.0  0.940  1      1  0.913  0.000000 4685142682711156200000000.000000  0.000000  0.000000 
  3.69965   1.21522   5.58526     85.70000      0.51962 5233869.5  0.940  1      1  0.786  0.000000 4685142682711156200000000.000000  0.000000  0.000000 
  3.70240   1.21198   5.58102     85.90000      0.51962 5336134.5  0.940  1      1  0.645  0.000000 4685142682711156200000000.000000  0.000000  0.000000 
  3.69342   1.20961   5.58600     86.10000      0.51962 5483324.5  0.940  1      1  0.585  0.000000 4685142682711156200000000.000000  0.000000  0.000000 
  3.69132   1.21335   5.58271     86.30000      0.51962 5433528.0  0.940  1      1  0.739  0.000000 4685142682711156200000000.000000  0.000000  0.000000 
  0.55399   1.92921   3.84150     86.50000      0.51962 5116981.5  0.940  1      1  0.630  0.000000 4685142682711156200000000.000000  0.000000  0.000000 
  0.56024   1.92695   3.84311     86.70000      0.51962 5204600.0  0.940  1      1  0.603  0.000000 4685142682711156200000000.000000  0.000000  0.000000 
  0.54084   1.92455   3.85033     86.90000      0.51962 4606571.0  0.940  1      1  0.833  0.000000 4685142682711156200000000.000000  0.000000  0.000000 
  3.68929   1.21655   5.56286     87.10000      0.51962 3337587.8  0.940  1      1  0.630  0.000000 4685142682711156200000000.000000  0.000000  0.000000 
  5.36986   3.02470   2.20540     87.30000      0.51962 3317276.5  0.893  1      1  0.770  0.000000 4685142682711156200000000.000000  0.000000  0.000000 
  2.26973   0.11824   4.03749     87.50000      0.51962 4005265.0  0.893  1      1  0.761  0.000000 4685142682711156200000000.000000  0.000000  0.000000 
  2.29447   0.11853   4.01646     87.70000      0.51962 4976660.0  0.893  1      1  0.457  0.000000 4685142682711156200000000.000000  0.000000  0.000000 
  5.23593   3.03084   3.65416     87.90000      0.51962 2654765.0  0.893  1      1  1.409  0.000000 4685142682711156200000000.000000  0.000000  0.000000 
  1.51163   1.68168   6.24503     88.10000      0.51962 2867744.0  0.893  1      1  0.922  0.000000 4685142682711156200000000.000000  0.000000  0.000000 
  4.97586   3.02698   1.87516     88.30000      0.51962 3139687.8  0.893  1      1  1.245  0.000000 4685142682711156200000000.000000  0.000000  0.000000 
  4.93083   3.01618   3.38481     88.50000      0.51962 3444050.0  0.893  1      1  0.921  0.000000 4685142682711156200000000.000000  0.000000  0.000000 
  4.92484   2.99384   3.36813     88.70000      0.51962 3012056.0  0.893  1      1  0.721  0.000000 4685142682711156200000000.000000  0.000000  0.000000 
  3.71717   1.35185   5.50536     88.90000      0.51962 3807501.8  0.881  1      1  0.918  0.000000 4685142682711156200000000.000000  0.000000  0.000000 
  0.57543   1.78175   3.91744     89.10000      0.51962 4847748.0  0.881  1      1  0.491  0.000000 4685142682711156200000000.000000  0.000000  0.000000 
  3.70898   1.35982   5.51171     89.30000      0.51962 4439829.0  0.881  1      1  0.489  0.000000 4685142682711156200000000.000000  0.000000  0.000000 
  3.71980   1.36232   5.51862     89.50000      0.51962 4560918.0  0.881  1      1  0.534  0.000000 4685142682711156200000000.000000  0.000000  0.000000 
  3.73588   1.35098   5.51061     89.70000      0.51962 3035152.0  0.881  1      1  1.597  0.000000 4685142682711156200000000.000000  0.000000  0.000000 
  2.37026   1.46145   0.94001     89.90000      0.51962 3731761.8  0.881  1      1  1.060  0.000000 4685142682711156200000000.000000  0.000000  0.000000 
  5.48045   1.69813   0.64453     90.10000      0.51962 4267933.5  0.881  1      1  0.816  0.000000 4685142682711156200000000.000000  0.000000  0.000000 
  2.32656   1.43139   0.92161     90.30000      0.51962 3994784.0  0.881  1      1  0.634  0.000000 4685142682711156200000000.000000  0.000000  0.000000 
  2.32596   1.42259   0.92095     90.50000      0.51962 2902541.8  0.881  1      1  1.211  0.000000 4685142682711156200000000.000000  0.000000  0.000000 
  5.50926   1.67462   0.65095     90.70000      0.51962 4003192.3  0.881  1      1  0.640  0.000000 4685142682711156200000000.000000  0.000000  0.000000 
  3.73292   1.35493   5.48861     90.90000      0.51962 3213120.0  0.952  1      1  0.582  0.000000 4685142682711156200000000.000000  0.000000  0.000000 
  0.58546   1.76512   0.80162     91.10000      0.51962 3752487.8  0.952  1      1  0.531  0.000000 4685142682711156200000000.000000  0.000000  0.000000 
  3.71773   1.38439   2.32677     91.30000      0.51962 4638331.5  0.952  1      1  0.714  0.000000 4685142682711156200000000.000000  0.000000  0.000000 
  0.56922   1.75063   3.95226     91.50000      0.51962 4787940.0  0.952  1      1  0.518  0.000000 4685142682711156200000000.000000  0.000000  0.000000 
  0.55907   1.75993   3.94867     91.70000      0.51962 3495582.3  0.952  1      1  0.930  0.000000 4685142682711156200000000.000000  0.000000  0.000000 
  5.52426   1.68516   3.74617     91.90000      0.51962 3488879.0  0.881  1      1  0.750  0.000000 4685142682711156200000000.000000  0.000000  0.000000 
  5.53543   1.68054   0.61097     92.10000      0.51962 3509516.8  0.881  1      1  0.629  0.000000 4685142682711156200000000.000000  0.000000  0.000000 
  3.68566   1.42746   5.50019     92.30000      0.51962 3062176.8  0.952  1      1  1.167  0.000000 4685142682711156200000000.000000  0.000000  0.000000 
  3.70252   1.40931   5.50509     92.50000      0.51962 4340915.5  0.952  1      1  0.666  0.000000 4685142682711156200000000.000000  0.000000  0.000000 
  3.71532   1.40564   5.49514     92.70000      0.51962 5164073.0  0.952  1      1  0.890  0.000000 4685142682711156200000000.000000  0.000000  0.000000 
  3.71592   1.39732   5.49934     92.90000      0.51962 4796820.5  0.952  1      1  0.650  0.000000 4685142682711156200000000.000000  0.000000  0.000000 
  3.73249   1.37353   5.50213     93.10000      0.51962 3715796.0  0.952  1      1  0.687  0.000000 4685142682711156200000000.000000  0.000000  0.000000 
  3.75070   1.36586   5.50713     93.30000      0.51962 3242397.8  0.952  1      1  0.875  0.000000 4685142682711156200000000.000000  0.000000  0.000000 
  5.51760   0.78925   1.28989     93.50000      0.51962 2815526.0  0.952  1      1  1.314  0.000000 4685142682711156200000000.000000  0.000000  0.000000 
  2.42582   0.81422   1.58313     93.70000      0.51962 2929489.5  0.940  1      1  1.612  0.000000 4685142682711156200000000.000000  0.000000  0.000000 
  0.86745   1.58205   3.84542     93.90000      0.51962 2928841.8  0.940  1      1  1.089  0.000000 4685142682711156200000000.000000  0.000000  0.000000 
  2.42919   0.86357   3.14207     94.10000      0.51962 2616113.3  0.940  1      1  0.974  0.000000 4685142682711156200000000.000000  0.000000  0.000000 
  5.57303   2.30484   4.75023     94.30000      0.51962 2961362.5  0.940  1      1  0.901  0.000000 4685142682711156200000000.000000  0.000000  0.000000 
  5.47090   0.33140   1.71876     94.50000      0.51962 2298979.5  0.929  1      1  1.230  0.000000 4685142682711156200000000.000000  0.000000  0.000000 
  5.46731   0.31687   1.71998     94.70000      0.51962 3537932.3  0.929  1      1  0.587  0.000000 4685142682711156200000000.000000  0.000000  0.000000 
  4.03913   1.61497   5.96041     94.90000      0.51962 4399171.0  0.929  1      1  0.675  0.000000 4685142682711156200000000.000000  0.000000  0.000000 
  4.01847   1.60799   5.95469     95.10000      0.51962 3705035.8  0.929  1      1  0.652  0.000000 4685142682711156200000000.000000  0.000000  0.000000 
  5.53966   0.39501   1.54153     95.30000      0.51962 2337158.5  0.929  1      1  0.564  0.000000 4685142682711156200000000.000000  0.000000  0.000000 
  6.14637   2.44155   4.25367     95.50000      0.51962 2935773.3  0.762  1      1  0.652  0.000000 4685142682711156200000000.000000  0.000000  0.000000 
  3.51243   2.38330   0.30661     95.70000      0.51962 2326735.8  0.762  1      1  1.937  0.000000 4685142682711156200000000.000000  0.000000  0.000000 
  4.85110   1.38047   5.54718     95.90000      0.51962 2711580.0  0.762  1      1  1.216  0.000000 4685142682711156200000000.000000  0.000000  0.000000 
  0.37225   0.76291   1.27705     96.10000      0.51962 3386150.0  0.762  1      1  0.477  0.000000 4685142682711156200000000.000000  0.000000  0.000000 
  6.26980   2.28907   4.45588     96.30000      0.51962 3477125.5  0.762  1      1  0.761  0.000000 4685142682711156200000000.000000  0.000000  0.000000 
  0.36482   0.76222   1.27832     96.50000      0.51962 3028780.0  0.762  1      1  0.437  0.000000 4685142682711156200000000.000000  0.000000  0.000000 
  5.60699   2.90200   2.65258     96.70000      0.51962 2583664.8  0.881  1      1  0.917  0.000000 4685142682711156200000000.000000  0.000000  0.000000 
  5.61838   2.89395   2.67958     96.90000      0.51962 2974402.3  0.881  1      1  0.920  0.000000 4685142682711156200000000.000000  0.000000  0.000000 
  5.56334   2.89542   2.64324     97.10000      0.51962 2571243.0  0.881  1      1  1.418  0.000000 4685142682711156200000000.000000  0.000000  0.000000 
  5.79456   2.20854   4.77281     97.30000      0.51962 2443510.0  0.929  1      1  1.403  0.000000 4685142682711156200000000.000000  0.000000  0.000000 
  5.79148   2.20779   4.76637     97.50000      0.51962 3588764.3  0.929  1      1  0.688  0.000000 4685142682711156200000000.000000  0.000000  0.000000 
  5.77829   2.20874   4.75500     97.70000      0.51962 3734429.8  0.929  1      1  0.840  0.000000 4685142682711156200000000.000000  0.000000  0.000000 
  1.04491   1.52634   0.64361     97.90000      0.51962 3518185.8  0.929  1      1  0.660  0.000000 4685142682711156200000000.000000  0.000000  0.000000 
  5.80231   2.21589   4.77832     98.10000      0.51962 4127901.0  0.929  1      1  0.446  0.000000 4685142682711156200000000.000000  0.000000  0.000000 
  1.04360   1.51565   0.65818     98.30000      0.51962 4337438.5  0.929  1      1  0.611  0.000000 4685142682711156200000000.000000  0.000000  0.000000 
  1.04385   1.51311   0.66466     98.50000      0.51962 4243623.0  0.929  1      1  0.608  0.000000 4685142682711156200000000.000000  0.000000  0.000000 
  1.05031   1.51458   0.66373     98.70000      0.51962 4438567.0  0.929  1      1  0.595  0.000000 4685142682711156200000000.000000  0.000000  0.000000 
  1.05280   1.52044   0.65528     98.90000      0.51962 3715759.3  0.929  1      1  0.838  0.000000 4685142682711156200000000.000000  0.000000  0.000000 
  1.06777   1.53817   0.65307     99.10000      0.51962 4069514.5  0.929  1      1  0.548  0.000000 4685142682711156200000000.000000  0.000000  0.000000 
  1.07092   1.54258   0.65661     99.30000      0.51962 4383044.0  0.929  1      1  0.470  0.000000 4685142682711156200000000.000000  0.000000  0.000000 
  1.07318   1.55325   0.66308     99.50000      0.51962 4305376.5  0.929  1      1  0.436  0.000000 4685142682711156200000000.000000  0.000000  0.000000 
  1.06875   1.55107   0.65585     99.70000      0.51962 4705817.0  0.929  1      1  0.563  0.000000 4685142682711156200000000.000000  0.000000  0.000000 
  5.78740   2.23002   4.73838     99.90000      0.51962 5264671.5  0.929  1      1  0.494  0.000000 4685142682711156200000000.000000  0.000000  0.000000 
  5.79431   2.23588   4.74481    100.10000      0.51962 5330536.0  0.929  1      1  0.678  0.000000 4685142682711156200000000.000000  0.000000  0.000000 
  5.78556   2.23727   4.73801    100.30000      0.51962 5631945.5  0.929  1      1  0.569  0.000000 4685142682711156200000000.000000  0.000000  0.000000 
  5.78754   2.23184   4.74789    100.50000      0.51962 5854625.0  0.929  1      1  0.786  0.000000 4685142682711156200000000.000000  0.000000  0.000000 
  5.77426   2.23024   4.74144    100.70000      0.51962 5489418.0  0.929  1      1  0.717  0.000000 4685142682711156200000000.000000  0.000000  0.000000 
  5.77349   2.22876   4.74180    100.90000      0.51962 5299494.5  0.929  1      1  0.644  0.000000 4685142682711156200000000.000000  0.000000  0.000000 
  5.76582   2.22032   4.72562    101.10000      0.51962 5298309.0  0.929  1      1  0.466  0.000000 4685142682711156200000000.000000  0.000000  0.000000 
  5.76719   2.21438   4.72912    101.30000      0.51962 5366575.0  0.929  1      1  0.570  0.000000 4685142682711156200000000.000000  0.000000  0.000000 
  5.76143   2.21350   4.72260    101.50000      0.51962 5156716.0  0.929  1      1  0.900  0.000000 4685142682711156200000000.000000  0.000000  0.000000 
  5.77384   2.20037   4.73014    101.70000      0.51962 5251936.0  0.929  1      1  0.716  0.000000 4685142682711156200000000.000000  0.000000  0.000000 
  5.76656   2.19620   4.72167    101.90000      0.51962 5475805.5  0.929  1      1  0.752  0.000000 4685142682711156200000000.000000  0.000000  0.000000 
  5.77117   2.19199   4.72541    102.10000      0.51962 5065010.5  0.929  1      1  0.920  0.000000 4685142682711156200000000.000000  0.000000  0.000000 
  5.76853   2.17232   1.58370    102.30000      0.51962 3288209.3  0.929  1      1  1.543  0.000000 4685142682711156200000000.000000  0.000000  0.000000 
  3.58172   2.11761   0.66396    102.50000      0.51962 2889403.5  0.000  1      1  1.855  0.000000 4685142682711156200000000.000000  0.000000  0.000000 
  5.76168   2.14844   1.58547    102.70000      0.51962 3078485.8  0.929  1      1  1.747  0.000000 4685142682711156200000000.000000  0.000000  0.000000 
  1.03900   1.53947   0.58958    102.90000      0.51962 3808119.5  0.929  1      1  0.902  0.000000 4685142682711156200000000.000000  0.000000  0.000000 
  5.77079   2.17356   4.75258    103.10000      0.51962 4048401.8  0.929  1      1  0.622  0.000000 4685142682711156200000000.000000  0.000000  0.000000 
  5.77384   2.19545   4.77574    103.30000      0.51962 4651041.0  0.929  1      1  0.865  0.000000 4685142682711156200000000.000000  0.000000  0.000000 
  1.04048   1.50603   0.63502    103.50000      0.51962 4134409.0  0.929  1      1  0.692  0.000000 4685142682711156200000000.000000  0.000000  0.000000 
  2.51196   2.50540   6.14984    103.70000      0.51962 3999077.0  0.929  1      1  0.604  0.000000 4685142682711156200000000.000000  0.000000  0.000000 
  1.05015   1.49394   0.62898    103.90000      0.51962 4464315.5  0.929  1      1  0.863  0.000000 4685142682711156200000000.000000  0.000000  0.000000 
  1.05261   1.49668   0.61649    104.10000      0.51962 4660596.0  0.929  1      1  0.560  0.000000 4685142682711156200000000.000000  0.000000  0.000000 
  5.80294   2.17724   4.78986    104.30000      0.51962 4641524.5  0.929  1      1  0.691  0.000000 4685142682711156200000000.000000  0.000000  0.000000 
  5.80046   2.17683   4.77876    104.50000      0.51962 4589809.5  0.929  1      1  0.745  0.000000 4685142682711156200000000.000000  0.000000  0.000000 
  5.68249   0.60675   1.65514    104.70000      0.51962 3578026.0  0.929  1      1  0.799  0.000000 4685142682711156200000000.000000  0.000000  0.000000 
  5.64846   0.68635   1.55337    104.90000      0.51962 2825679.5  0.274  1      1  1.590  0.000000 4685142682711156200000000.000000  0.000000  0.000000 
  0.90861   1.57974   3.83187    105.10000      0.51962 2519897.0  0.274  1      1  1.674  0.000000 4685142682711156200000000.000000  0.000000  0.000000 
  0.98605   0.41555   0.72459    105.30000      0.51962 2982958.0  0.810  1      1  0.954  0.000000 4685142682711156200000000.000000  0.000000  0.000000 
  4.05763   1.55127   5.55388    105.50000      0.51962 3021810.3  0.881  1      1  1.700  0.000000 4685142682711156200000000.000000  0.000000  0.000000 
  5.62316   2.31927   4.69115    105.70000      0.51962 3675269.8  0.881  1      1  0.604  0.000000 4685142682711156200000000.000000  0.000000  0.000000 
  0.93049   1.57807   3.90454    105.90000      0.51962 3503881.8  0.881  1      1  1.067  0.000000 4685142682711156200000000.000000  0.000000  0.000000 
  2.50397   0.79213   3.15268    106.10000      0.51962 3198124.5  0.881  1      1  1.416  0.000000 4685142682711156200000000.000000  0.000000  0.000000 
  4.11663   1.59516   5.51062    106.30000      0.51962 2953794.3  0.881  1      1  1.579  0.000000 4685142682711156200000000.000000  0.000000  0.000000 
  4.11671   1.59922   5.51655    106.50000      0.51962 2734313.3  0.881  1      1  1.245  0.000000 4685142682711156200000000.000000  0.000000  0.000000 
  5.74268   2.33355   1.61627    106.70000      0.51962 3335900.8  0.881  1      1  1.478  0.000000 4685142682711156200000000.000000  0.000000  0.000000 
  5.69469   0.79014   4.72345    106.90000      0.51962 3976939.3  0.881  1      1  1.243  0.000000 4685142682711156200000000.000000  0.000000  0.000000 
  5.69793   2.35969   4.71822    107.10000      0.51962 4329138.5  0.881  1      1  1.096  0.000000 4685142682711156200000000.000000  0.000000  0.000000 
  5.69096   2.33931   4.72468    107.30000      0.51962 3250412.0  0.881  1      1  1.131  0.000000 4685142682711156200000000.000000  0.000000  0.000000 
  2.16785   1.75282   0.42307    107.50000      0.51962 4592513.0  0.881  1      1  0.748  0.000000 4685142682711156200000000.000000  0.000000  0.000000 
  0.98194   0.45665   5.85696    107.70000      0.51962 5966036.5  0.881  1      1  0.769  0.000000 4685142682711156200000000.000000  0.000000  0.000000 
  0.96509   0.46390   5.87386    107.90000      0.51962 5976288.0  0.881  1      1  0.568  0.000000 4685142682711156200000000.000000  0.000000  0.000000 
  0.95804   0.46466   4.31786    108.10000      0.51962 5293744.0  0.881  1      1  0.582  0.000000 4685142682711156200000000.000000  0.000000  0.000000 
  0.34683   1.98138   1.23957    108.30000      0.51962 2922664.3  0.881  1      1  1.056  0.000000 4685142682711156200000000.000000  0.000000  0.000000 
  2.06651   1.88870   0.43737    108.50000      0.51962 4293866.5  0.881  1      1  0.559  0.000000 4685142682711156200000000.000000  0.000000  0.000000 
  2.19333   1.75540   5.17620    108.70000      0.51962 3676464.3  0.881  1      1  0.748  0.000000 4685142682711156200000000.000000  0.000000  0.000000 
  2.19846   1.76163   5.16263    108.90000      0.51962 4926413.5  0.881  1      1  0.403  0.000000 4685142682711156200000000.000000  0.000000  0.000000 
  2.16946   1.76758   0.43387    109.10000      0.51962 5133375.0  0.881  1      1  0.538  0.000000 4685142682711156200000000.000000  0.000000  0.000000 
  2.16186   1.76931   0.43725    109.30000      0.51962 3845713.3  0.881  1      1  0.848  0.000000 4685142682711156200000000.000000  0.000000  0.000000 
  5.22571   1.26584   1.15245    109.50000      0.51962 4032158.0  0.881  1      1  0.851  0.000000 4685142682711156200000000.000000  0.000000  0.000000 
  2.09130   1.87578   5.14121    109.70000      0.51962 4669847.0  0.881  1      1  0.721  0.000000 4685142682711156200000000.000000  0.000000  0.000000 
  3.84264   1.62974   6.24576      0.00000      0.69282 4524349.5  0.881  1      1  0.870  0.000000 4685142682711156200000000.000000  0.000000  0.000000 
  3.83631   1.62858   6.24295      0.20000      0.69282 5216910.5  0.881  1      1  0.724  0.000000 4685142682711156200000000.000000  0.000000  0.000000 
  2.26500   1.52488   3.08354      0.40000      0.69282 5736719.0  0.881  1      1  0.674  0.000000 4685142682711156200000000.000000  0.000000  0.000000 
  2.28399   1.50734   3.08667      0.60000      0.69282 4524789.5  0.881  1      1  0.590  0.000000 4685142682711156200000000.000000  0.000000  0.000000 
  0.72884   1.52792   0.07124      0.80000      0.69282 3879985.5  0.881  1      1  0.522  0.000000 4685142682711156200000000.000000  0.000000  0.000000 
  3.86848   1.59600   6.22326      1.00000      0.69282 4296252.0  0.881  1      1  0.533  0.000000 4685142682711156200000000.000000  0.000000  0.000000 
  3.87160   1.60376   6.21163      1.20000      0.69282 4705100.5  0.881  1      1  0.684  0.000000 4685142682711156200000000.000000  0.000000  0.000000 
  2.29884   1.49253   3.10907      1.40000      0.69282 3828585.3  0.881  1      1  0.714  0.000000 4685142682711156200000000.000000  0.000000  0.000000 
  6.18059   0.23817   1.14246      1.60000      0.69282 2148426.5  0.071  1      1  1.892  0.000000 4685142682711156200000000.000000  0.000000  0.000000 
  0.02868   0.37133   0.88197      1.80000      0.69282 2841988.0  0.881  1      1  1.089  0.000000 4685142682711156200000000.000000  0.000000  0.000000 
  4.08350   1.33206   2.84889      2.00000      0.69282 2930910.8  0.881  1      1  0.855  0.000000 4685142682711156200000000.000000  0.000000  0.000000 
  5.94957   2.61899   4.13448      2.20000      0.69282 3548953.0  0.750  1      1  0.836  0.000000 4685142682711156200000000.000000  0.000000  0.000000 
  5.95153   2.61026   4.14278      2.40000      0.69282 3563507.0  0.750  1      1  0.649  0.000000 4685142682711156200000000.000000  0.000000  0.000000 
  0.13269   0.38971   0.78391      2.60000      0.69282 4266913.5  0.714  1      1  0.897  0.000000 4685142682711156200000000.000000  0.000000  0.000000 
  4.10945   1.27286   5.98155      2.80000      0.69282 4717688.5  0.714  1      1  1.025  0.000000 4685142682711156200000000.000000  0.000000  0.000000 
  3.95003   1.45095   6.12114      3.00000      0.69282 3283077.3  0.429  1      1  1.295  0.000000 4685142682711156200000000.000000  0.000000  0.000000 
  0.25214   1.85662   3.84426      3.20000      0.69282 4235554.0  0.881  1      1  0.864  0.000000 4685142682711156200000000.000000  0.000000  0.000000 
  3.40517   1.28159   5.57800      3.40000      0.69282 4568293.0  0.881  1      1  0.910  0.000000 4685142682711156200000000.000000  0.000000  0.000000 
  2.39505   1.73373   2.69604      3.60000      0.69282 3738187.8  0.905  1      1  0.708  0.000000 4685142682711156200000000.000000  0.000000  0.000000 
  0.49386   2.66867   4.33999      3.80000      0.69282 4839656.0  0.905  1      1  0.647  0.000000 4685142682711156200000000.000000  0.000000  0.000000 
  0.51592   2.67936   4.35582      4.00000      0.69282 4286879.5  0.905  1      1  0.522  0.000000 4685142682711156200000000.000000  0.000000  0.000000 
  0.52315   2.68283   4.36170      4.20000      0.69282 4792618.5  0.905  1      1  0.433  0.000000 4685142682711156200000000.000000  0.000000  0.000000 
  0.52733   2.67579   4.36469      4.40000      0.69282 5209219.5  0.905  1      1  0.553  0.000000 4685142682711156200000000.000000  0.000000  0.000000 
  0.51533   2.67822   4.35628      4.60000      0.69282 4469342.5  0.905  1      1  0.356  0.000000 4685142682711156200000000.000000  0.000000  0.000000 
  3.62178   0.45308   5.08563      4.80000      0.69282 3859021.5  0.905  1      1  0.548  0.000000 4685142682711156200000000.000000  0.000000  0.000000 
  3.61221   0.44098   5.07587      5.00000      0.69282 3857122.8  0.905  1      1  0.670  0.000000 4685142682711156200000000.000000  0.000000  0.000000 
  0.45807   2.73102   4.35391      5.20000      0.69282 3927212.3  0.905  1      1  0.607  0.000000 4685142682711156200000000.000000  0.000000  0.000000 
  3.59362   0.38802   5.07907      5.40000      0.69282 4126526.8  0.905  1      1  0.665  0.000000 4685142682711156200000000.000000  0.000000  0.000000 
  2.37284   1.71793   2.79514      5.60000      0.69282 4667295.5  0.905  1      1  0.587  0.000000 4685142682711156200000000.000000  0.000000  0.000000 
  2.37955   1.72075   2.78278      5.80000      0.69282 2633277.8  0.905  1      1  1.815  0.000000 4685142682711156200000000.000000  0.000000  0.000000 
  5.61279   0.07704   1.40593      6.00000      0.69282 3219960.0  0.857  1      1  0.933  0.000000 4685142682711156200000000.000000  0.000000  0.000000 
  3.86670   1.55116   6.20939      6.20000      0.69282 4791676.5  0.857  1      1  0.789  0.000000 4685142682711156200000000.000000  0.000000  0.000000 
  3.84731   1.55763   6.20312      6.40000      0.69282 4849837.0  0.857  1      1  0.676  0.000000 4685142682711156200000000.000000  0.000000  0.000000 
  3.84383   1.57330   6.19284      6.60000      0.69282 4866572.0  0.857  1      1  0.560  0.000000 4685142682711156200000000.000000  0.000000  0.000000 
  3.81658   1.58732   6.19798      6.80000      0.69282 5005661.0  0.857  1      1  0.446  0.000000 4685142682711156200000000.000000  0.000000  0.000000 
  3.79556   1.58532   6.20924      7.00000      0.69282 5145779.0  0.857  1      1  0.636  0.000000 4685142682711156200000000.000000  0.000000  0.000000 
  2.23795   1.49578   3.13434      7.20000      0.69282 2795208.0  0.857  1      1  1.599  0.000000 4685142682711156200000000.000000  0.000000  0.000000 
  2.48355   2.13089   5.17381      7.40000      0.69282 2916949.0  0.929  1      1  1.004  0.000000 4685142682711156200000000.000000  0.000000  0.000000 
  2.50411   2.14880   5.20018      7.60000      0.69282 3329082.8  0.929  1      1  0.955  0.000000 4685142682711156200000000.000000  0.000000  0.000000 
  5.63979   0.98434   1.07114      7.80000      0.69282 3109622.0  0.929  1      1  1.032  0.000000 4685142682711156200000000.000000  0.000000  0.000000 
  4.35843   1.20425   5.06189      8.00000      0.69282 2429525.8  0.012  2      1  1.680  0.000000 4685142682711156200000000.000000  0.000000  0.000000 
  3.45160   2.42003   5.21288      8.20000      0.69282 2812107.3  0.881  1      1  1.658  0.000000 4685142682711156200000000.000000  0.000000  0.000000 
  0.33148   0.70131   4.21653      8.40000      0.69282 3289887.0  0.881  1      1  0.861  0.000000 4685142682711156200000000.000000  0.000000  0.000000 
  0.37429   0.66481   1.04986      8.60000      0.69282 3663561.8  0.881  1      1  0.727  0.000000 4685142682711156200000000.000000  0.000000  0.000000 
  0.36875   0.67726   4.18435      8.80000      0.69282 3185062.3  0.881  1      1  1.728  0.000000 4685142682711156200000000.000000  0.000000  0.000000 
  5.57770   1.41313   4.52891      9.00000      0.69282 2788501.5  0.881  1      1  0.908  0.000000 4685142682711156200000000.000000  0.000000  0.000000 
  3.98768   1.39572   0.15652      9.20000      0.69282 4215570.0  0.881  1      1  0.699  0.000000 4685142682711156200000000.000000  0.000000  0.000000 
  3.97915   1.40000   0.15294      9.40000      0.69282 3183140.0  0.881  1      1  0.809  0.000000 4685142682711156200000000.000000  0.000000  0.000000 
  4.11574   1.53481   6.12830      9.60000      0.69282 2917466.8  0.881  1      1  1.112  0.000000 4685142682711156200000000.000000  0.000000  0.000000 
  6.00387   0.15836   4.40461      9.80000      0.69282 3086814.3  0.881  1      1  0.689  0.000000 4685142682711156200000000.000000  0.000000  0.000000 
  4.13098   1.54387   6.14648     10.00000      0.69282 3408214.5  0.881  1      1  0.880  0.000000 4685142682711156200000000.000000  0.000000  0.000000 
  5.80117   0.14067   1.46067     10.20000      0.69282 4244236.0  0.881  1      1  0.734  0.000000 4685142682711156200000000.000000  0.000000  0.000000 
  4.10368   1.55653   6.16410     10.40000      0.69282 3742444.3  0.881  1      1  0.834  0.000000 4685142682711156200000000.000000  0.000000  0.000000 
  0.25933   1.06734   0.92942     10.60000      0.69282 3570352.5  0.952  1      1  1.142  0.000000 4685142682711156200000000.000000  0.000000  0.000000 
  4.63079   1.02184   5.32578     10.80000      0.69282 3902573.3  0.952  1      1  0.776  0.000000 4685142682711156200000000.000000  0.000000  0.000000 
  0.27437   1.05783   0.93909     11.00000      0.69282 3550882.5  0.952  1      1  1.708  0.000000 4685142682711156200000000.000000  0.000000  0.000000 
  3.41305   2.08176   0.64065     11.20000      0.69282 3738229.8  0.952  1      1  0.960  0.000000 4685142682711156200000000.000000  0.000000  0.000000 
  0.25346   1.05183   0.94507     11.40000      0.69282 4777861.5  0.952  1      1  0.727  0.000000 4685142682711156200000000.000000  0.000000  0.000000 
  4.62091   1.02783   5.33060     11.60000      0.69282 4222661.5  0.952  1      1  1.301  0.000000 4685142682711156200000000.000000  0.000000  0.000000 
  0.40900   0.97561   0.82194     11.80000      0.69282 3341189.3  0.881  1      1  1.588  0.000000 4685142682711156200000000.000000  0.000000  0.000000 
  2.52885   0.94136   0.78992     12.00000      0.69282 3480671.8  0.881  1      1  1.372  0.000000 4685142682711156200000000.000000  0.000000  0.000000 
  5.65755   2.20077   3.92101     12.20000      0.69282 3592216.0  0.881  1      1  0.672  0.000000 4685142682711156200000000.000000  0.000000  0.000000 
  2.48735   0.90800   0.79470     12.40000      0.69282 3159274.3  0.881  1      1  1.902  0.000000 4685142682711156200000000.000000  0.000000  0.000000 
  4.59301   0.99544   5.35611     12.60000      0.69282 3775077.8  0.952  1      1  0.961  0.000000 4685142682711156200000000.000000  0.000000  0.000000 
  3.38937   2.09014   0.68374     12.80000      0.69282 4216291.5  0.952  1      1  0.736  0.000000 4685142682711156200000000.000000  0.000000  0.000000 
  3.36169   2.08127   0.68073     13.00000      0.69282 4511029.0  0.952  1      1  0.793  0.000000 4685142682711156200000000.000000  0.000000  0.000000 
  0.20916   1.06808   0.89163     13.20000      0.69282 4339131.0  0.952  1      1  0.691  0.000000 4685142682711156200000000.000000  0.000000  0.000000 
  2.29476   1.09895   0.86096     13.40000      0.69282 2815398.0  0.929  1      1  0.704  0.000000 4685142682711156200000000.000000  0.000000  0.000000 
  3.49463   2.21464   5.68383     13.60000      0.69282 2671011.5  0.929  1      1  1.146  0.000000 4685142682711156200000000.000000  0.000000  0.000000 
  3.54255   2.21923   5.67297     13.80000      0.69282 3782716.5  0.929  1      1  1.123  0.000000 4685142682711156200000000.000000  0.000000  0.000000 
  0.40835   0.91057   0.60585     14.00000      0.69282 4213359.5  0.929  1      1  1.162  0.000000 4685142682711156200000000.000000  0.000000  0.000000 
  0.40636   0.91233   0.60506     14.20000      0.69282 3893565.3  0.929  1      1  0.461  0.000000 4685142682711156200000000.000000  0.000000  0.000000 
  0.39155   0.91325   0.60347     14.40000      0.69282 3324658.5  0.929  1      1  0.695  0.000000 4685142682711156200000000.000000  0.000000  0.000000 
  2.25412   0.90309   4.07778     14.60000      0.69282 2222729.3  0.881  1      1  1.461  0.000000 4685142682711156200000000.000000  0.000000  0.000000 
  0.16828   0.54667   0.52462     14.80000      0.69282 2675516.0  0.917  1      1  0.540  0.000000 4685142682711156200000000.000000  0.000000  0.000000 
  5.34060   1.83066   4.22584     15.00000      0.69282 3303728.5  0.917  1      1  0.566  0.000000 4685142682711156200000000.000000  0.000000  0.000000 
  2.18742   1.29443   5.17837     15.20000      0.69282 3014151.5  0.917  1      1  0.736  0.000000 4685142682711156200000000.000000  0.000000  0.000000 
  0.05153   0.51890   0.62430     15.40000      0.69282 3398895.3  0.917  1      1  0.832  0.000000 4685142682711156200000000.000000  0.000000  0.000000 
  3.17191   2.61719   0.92750     15.60000      0.69282 4294139.5  0.917  1      1  0.999  0.000000 4685142682711156200000000.000000  0.000000  0.000000 
  3.16548   2.61317   0.92506     15.80000      0.69282 4261469.0  0.917  1      1  0.819  0.000000 4685142682711156200000000.000000  0.000000  0.000000 
  0.00374   0.53716   0.66471     16.00000      0.69282 3371193.0  0.917  1      1  0.748  0.000000 4685142682711156200000000.000000  0.000000  0.000000 
  5.32842   1.90339   4.27156     16.20000      0.69282 2413663.0  0.917  1      1  1.764  0.000000 4685142682711156200000000.000000  0.000000  0.000000 
  1.75105   1.38240   3.16884     16.40000      0.69282 3024869.8  0.881  1      1  0.551  0.000000 4685142682711156200000000.000000  0.000000  0.000000 
  4.87934   1.76823   3.13466     16.60000      0.69282 3456505.0  0.881  1      1  0.583  0.000000 4685142682711156200000000.000000  0.000000  0.000000 
  4.87842   1.75171   3.12693     16.80000      0.69282 3774775.5  0.881  1      1  0.549  0.000000 4685142682711156200000000.000000  0.000000  0.000000 
  1.74431   1.39038   3.15313     17.00000      0.69282 5129340.5  0.881  1      1  0.622  0.000000 4685142682711156200000000.000000  0.000000  0.000000 
  3.32266   1.55009   6.09523     17.20000      0.69282 5628606.5  0.881  1      1  0.597  0.000000 4685142682711156200000000.000000  0.000000  0.000000 
  3.32324   1.54712   6.08639     17.40000      0.69282 5859428.0  0.881  1      1  0.471  0.000000 4685142682711156200000000.000000  0.000000  0.000000 
  1.75424   1.37544   3.18264     17.60000      0.69282 3762486.8  0.881  1      1  0.569  0.000000 4685142682711156200000000.000000  0.000000  0.000000 
  1.88686   1.23831   0.55765     17.80000      0.69282 2436632.8  0.190  1      1  1.445  0.000000 4685142682711156200000000.000000  0.000000  0.000000 
  3.97339   1.20715   5.74475     18.00000      0.69282 4024752.3  0.881  1      1  0.518  0.000000 4685142682711156200000000.000000  0.000000  0.000000 
  3.99577   1.22211   5.72972     18.20000      0.69282 4614583.0  0.881  1      1  0.783  0.000000 4685142682711156200000000.000000  0.000000  0.000000 
  0.54560   2.54833   4.13405     18.40000      0.69282 2770994.3  0.881  1      1  1.829  0.000000 4685142682711156200000000.000000  0.000000  0.000000 
  2.62046   1.87895   2.61703     18.60000      0.69282 3630780.8  0.881  1      1  0.777  0.000000 4685142682711156200000000.000000  0.000000  0.000000 
  2.64545   1.88873   5.75455     18.80000      0.69282 3181793.0  0.881  1      1  1.505  0.000000 4685142682711156200000000.000000  0.000000  0.000000 
  2.64243   1.90547   5.76835     19.00000      0.69282 2939431.0  0.881  1      1  1.072  0.000000 4685142682711156200000000.000000  0.000000  0.000000 
  2.63330   1.90542   5.77154     19.20000      0.69282 2372903.0  0.881  1      1  1.896  0.000000 4685142682711156200000000.000000  0.000000  0.000000 
  4.27662   2.01213   3.43908     19.40000      0.69282 2233651.0  0.881  1      1  1.712  0.000000 4685142682711156200000000.000000  0.000000  0.000000 
  4.27715   2.01626   3.44804     19.60000      0.69282 2088140.9  0.881  1      1  1.565  0.000000 4685142682711156200000000.000000  0.000000  0.000000 
  3.49864   0.84343   5.56215     19.80000      0.69282 3432176.5  0.881  1      1  0.770  0.000000 4685142682711156200000000.000000  0.000000  0.000000 
  3.49133   0.85439   5.58320     20.00000      0.69282 3577197.0  0.881  1      1  0.898  0.000000 4685142682711156200000000.000000  0.000000  0.000000 
  3.49931   0.86268   5.56876     20.20000      0.69282 3468634.3  0.881  1      1  0.654  0.000000 4685142682711156200000000.000000  0.000000  0.000000 
  3.49795   0.86614   5.56398     20.40000      0.69282 4084554.3  0.881  1      1  0.912  0.000000 4685142682711156200000000.000000  0.000000  0.000000 
  5.71960   0.96162   0.66577     20.60000      0.69282 3511319.5  0.881  1      1  1.001  0.000000 4685142682711156200000000.000000  0.000000  0.000000 
  5.71791   0.94214   0.67685     20.80000      0.69282 3057389.8  0.881  1      1  0.919  0.000000 4685142682711156200000000.000000  0.000000  0.000000 
  2.55246   2.23954   5.60386     21.00000      0.69282 3391687.5  0.881  1      1  1.329  0.000000 4685142682711156200000000.000000  0.000000  0.000000 
  2.56858   2.19191   0.91718     21.20000      0.69282 2838551.0  0.881  1      1  1.200  0.000000 4685142682711156200000000.000000  0.000000  0.000000 
  2.54142   1.81766   2.69139     21.40000      0.69282 2839433.3  0.548  1      1  1.000  0.000000 4685142682711156200000000.000000  0.000000  0.000000 
  5.64084   2.14955   4.22824     21.60000      0.69282 2361575.5  0.881  1      1  1.797  0.000000 4685142682711156200000000.000000  0.000000  0.000000 
  4.33498   1.16020   5.64895     21.80000      0.69282 3177946.0  0.881  1      1  1.033  0.000000 4685142682711156200000000.000000  0.000000  0.000000 
  0.10276   0.74474   0.96265     22.00000      0.69282 3554365.5  0.881  1      1  1.224  0.000000 4685142682711156200000000.000000  0.000000  0.000000 
  0.09973   0.73543   0.95993     22.20000      0.69282 4820570.0  0.881  1      1  1.001  0.000000 4685142682711156200000000.000000  0.000000  0.000000 
  0.11614   0.71554   0.94436     22.40000      0.69282 4227576.0  0.881  1      1  0.491  0.000000 4685142682711156200000000.000000  0.000000  0.000000 
  0.11960   0.71016   0.94666     22.60000      0.69282 4329036.5  0.881  1      1  0.530  0.000000 4685142682711156200000000.000000  0.000000  0.000000 
  3.24946   2.42355   2.19146     22.80000      0.69282 4091163.3  0.881  1      1  1.045  0.000000 4685142682711156200000000.000000  0.000000  0.000000 
  0.08803   0.72334   0.95969     23.00000      0.69282 3555961.8  0.881  1      1  1.144  0.000000 4685142682711156200000000.000000  0.000000  0.000000 
  0.07206   0.72408   0.93030     23.20000      0.69282 2797302.0  0.881  1      1  1.713  0.000000 4685142682711156200000000.000000  0.000000  0.000000 
  4.25625   1.16545   5.63868     23.40000      0.69282 4295044.0  0.881  1      1  0.652  0.000000 4685142682711156200000000.000000  0.000000  0.000000 
  0.03773   0.76194   0.94196     23.60000      0.69282 4608812.5  0.881  1      1  0.678  0.000000 4685142682711156200000000.000000  0.000000  0.000000 
  3.20386   2.37616   2.21928     23.80000      0.69282 3643202.8  0.881  1      1  0.670  0.000000 4685142682711156200000000.000000  0.000000  0.000000 
  5.76647   2.57704   4.11056     24.00000      0.69282 4008167.8  0.881  1      1  0.840  0.000000 4685142682711156200000000.000000  0.000000  0.000000 
  5.76205   2.57730   4.10063     24.20000      0.69282 5345383.0  0.881  1      1  0.622  0.000000 4685142682711156200000000.000000  0.000000  0.000000 
  5.77662   2.58254   4.10754     24.40000      0.69282 5188621.5  0.881  1      1  0.779  0.000000 4685142682711156200000000.000000  0.000000  0.000000 
  5.78147   2.58922   4.09899     24.60000      0.69282 5538969.5  0.881  1      1  0.802  0.000000 4685142682711156200000000.000000  0.000000  0.000000 
  5.77517   2.59524   4.08799     24.80000      0.69282 4872465.5  0.881  1      1  0.607  0.000000 4685142682711156200000000.000000  0.000000  0.000000 
  4.74701   1.23570   5.15145     25.00000      0.69282 2983634.0  0.881  1      1  1.081  0.000000 4685142682711156200000000.000000  0.000000  0.000000 
  1.34359   1.15417   0.33569     25.20000      0.69282 2643617.3  0.060  3      1  2.045  0.000000 4685142682711156200000000.000000  0.000000  0.000000 
  6.00507   0.23525   1.26450     25.40000      0.69282 2944227.3  0.762  1      1  1.960  0.000000 4685142682711156200000000.000000  0.000000  0.000000 
  4.11870   1.49446   6.06766     25.60000      0.69282 2847307.3  0.762  1      1  0.728  0.000000 4685142682711156200000000.000000  0.000000  0.000000 
  4.31424   1.16959   5.63792     25.80000      0.69282 3466691.8  0.881  1      1  0.740  0.000000 4685142682711156200000000.000000  0.000000  0.000000 
  1.18069   1.97660   0.63512     26.00000      0.69282 4003431.8  0.881  1      1  0.576  0.000000 4685142682711156200000000.000000  0.000000  0.000000 
  0.10041   0.72858   0.95004     26.20000      0.69282 5011650.0  0.881  1      1  0.719  0.000000 4685142682711156200000000.000000  0.000000  0.000000 
  0.09829   0.72306   0.95330     26.40000      0.69282 5340406.5  0.881  1      1  0.547  0.000000 4685142682711156200000000.000000  0.000000  0.000000 
  0.09817   0.71764   0.95330     26.60000      0.69282 4748698.5  0.881  1      1  0.598  0.000000 4685142682711156200000000.000000  0.000000  0.000000 
  0.09425   0.71505   0.95347     26.80000      0.69282 4387766.0  0.881  1      1  0.562  0.000000 4685142682711156200000000.000000  0.000000  0.000000 
  0.10545   0.70106   0.93971     27.00000      0.69282 4557543.5  0.881  1      1  0.801  0.000000 4685142682711156200000000.000000  0.000000  0.000000 
  0.12564   0.71171   0.92064     27.20000      0.69282 4181591.0  0.881  1      1  0.661  0.000000 4685142682711156200000000.000000  0.000000  0.000000 
  0.11696   0.72433   0.92295     27.40000      0.69282 3887841.0  0.881  1      1  0.855  0.000000 4685142682711156200000000.000000  0.000000  0.000000 
  4.30513   1.14804   5.66326     27.60000      0.69282 3824858.0  0.881  1      1  0.631  0.000000 4685142682711156200000000.000000  0.000000  0.000000 
  0.10582   0.73335   0.91380     27.80000      0.69282 4443237.5  0.881  1      1  0.443  0.000000 4685142682711156200000000.000000  0.000000  0.000000 
  0.11966   0.72861   0.90463     28.00000      0.69282 4942599.5  0.881  1      1  0.821  0.000000 4685142682711156200000000.000000  0.000000  0.000000 
  0.12586   0.72686   0.88919     28.20000      0.69282 4625071.0  0.881  1      1  0.657  0.000000 4685142682711156200000000.000000  0.000000  0.000000 
  0.10714   0.72590   0.89634     28.40000      0.69282 3835318.3  0.881  1      1  1.079  0.000000 4685142682711156200000000.000000  0.000000  0.000000 
  4.29055   1.14531   5.67569     28.60000      0.69282 3831780.5  0.881  1      1  1.290  0.000000 4685142682711156200000000.000000  0.000000  0.000000 
  3.24755   2.41483   2.23209     28.80000      0.69282 3437797.0  0.881  1      1  1.758  0.000000 4685142682711156200000000.000000  0.000000  0.000000 
  2.66701   1.88719   5.77689     29.00000      0.69282 3625173.3  0.929  1      1  1.033  0.000000 4685142682711156200000000.000000  0.000000  0.000000 
  0.59617   2.56061   4.12453     29.20000      0.69282 4589658.0  0.929  1      1  0.614  0.000000 4685142682711156200000000.000000  0.000000  0.000000 
  3.73326   0.59384   5.30420     29.40000      0.69282 4106254.0  0.929  1      1  0.766  0.000000 4685142682711156200000000.000000  0.000000  0.000000 
  2.67264   1.87733   5.78025     29.60000      0.69282 4044414.8  0.929  1      1  1.038  0.000000 4685142682711156200000000.000000  0.000000  0.000000 
  2.63783   1.86815   5.78402     29.80000      0.69282 4024219.3  0.929  1      1  0.915  0.000000 4685142682711156200000000.000000  0.000000  0.000000 
  2.60147   1.85744   5.78330     30.00000      0.69282 2698564.0  0.929  1      1  0.881  0.000000 4685142682711156200000000.000000  0.000000  0.000000 
  0.58348   2.55448   4.17091     30.20000      0.69282 2953247.3  0.929  1      1  1.153  0.000000 4685142682711156200000000.000000  0.000000  0.000000 
  0.59943   2.54400   4.17739     30.40000      0.69282 3355311.0  0.929  1      1  1.107  0.000000 4685142682711156200000000.000000  0.000000  0.000000 
  3.72230   0.58874   5.26949     30.60000      0.69282 3851250.5  0.929  1      1  0.785  0.000000 4685142682711156200000000.000000  0.000000  0.000000 
  0.55741   2.55912   4.13583     30.80000      0.69282 4080907.8  0.929  1      1  0.576  0.000000 4685142682711156200000000.000000  0.000000  0.000000 
  3.69828   0.57635   5.28845     31.00000      0.69282 3876357.8  0.929  1      1  0.519  0.000000 4685142682711156200000000.000000  0.000000  0.000000 
  2.61731   1.88388   5.77415     31.20000      0.69282 3333853.5  0.929  1      1  1.486  0.000000 4685142682711156200000000.000000  0.000000  0.000000 
  3.66393   0.59518   5.31985     31.40000      0.69282 5553968.0  0.929  1      1  0.544  0.000000 4685142682711156200000000.000000  0.000000  0.000000 
  0.53647   2.57117   4.12063     31.60000      0.69282 5091723.5  0.929  1      1  0.585  0.000000 4685142682711156200000000.000000  0.000000  0.000000 
  2.61868   1.85746   5.80500     31.80000      0.69282 5131813.0  0.929  1      1  0.636  0.000000 4685142682711156200000000.000000  0.000000  0.000000 
  3.67615   0.55399   5.30331     32.00000      0.69282 5100133.5  0.929  1      1  0.548  0.000000 4685142682711156200000000.000000  0.000000  0.000000 
  3.66703   0.55558   5.31702     32.20000      0.69282 5089647.0  0.929  1      1  0.748  0.000000 4685142682711156200000000.000000  0.000000  0.000000 
  3.68661   0.56845   5.31854     32.40000      0.69282 4359990.0  0.929  1      1  0.600  0.000000 4685142682711156200000000.000000  0.000000  0.000000 
  3.70154   0.56004   5.30022     32.60000      0.69282 4502122.0  0.929  1      1  0.623  0.000000 4685142682711156200000000.000000  0.000000  0.000000 
  3.70577   0.56389   5.30678     32.80000      0.69282 5092374.5  0.929  1      1  0.645  0.000000 4685142682711156200000000.000000  0.000000  0.000000 
  5.79512   1.27333   0.47471     33.00000      0.69282 5209319.0  0.929  1      1  0.599  0.000000 4685142682711156200000000.000000  0.000000  0.000000 
  3.71767   0.55590   5.28744     33.20000      0.69282 5414533.5  0.929  1      1  0.569  0.000000 4685142682711156200000000.000000  0.000000  0.000000 
  3.71314   0.56025   5.29266     33.40000      0.69282 5170145.0  0.929  1      1  0.443  0.000000 4685142682711156200000000.000000  0.000000  0.000000 
  5.78726   1.27615   0.47961     33.60000      0.69282 5397603.5  0.929  1      1  0.433  0.000000 4685142682711156200000000.000000  0.000000  0.000000 
  3.69072   0.56103   5.30713     33.80000      0.69282 5609786.0  0.929  1      1  0.801  0.000000 4685142682711156200000000.000000  0.000000  0.000000 
  0.54008   2.57570   4.10154     34.00000      0.69282 5153885.5  0.929  1      1  0.598  0.000000 4685142682711156200000000.000000  0.000000  0.000000 
  0.54361   2.57030   4.10322     34.20000      0.69282 4703908.5  0.929  1      1  0.782  0.000000 4685142682711156200000000.000000  0.000000  0.000000 
  0.05263   0.78314   0.86929     34.40000      0.69282 3922554.8  0.869  1      1  1.471  0.000000 4685142682711156200000000.000000  0.000000  0.000000 
  0.04300   0.79102   0.87162     34.60000      0.69282 3850930.8  0.869  1      1  0.914  0.000000 4685142682711156200000000.000000  0.000000  0.000000 
  4.22620   1.09518   5.63131     34.80000      0.69282 3163783.3  0.869  1      1  1.443  0.000000 4685142682711156200000000.000000  0.000000  0.000000 
  0.68451   0.61340   6.23736     35.00000      0.69282 4521873.5  0.881  1      1  0.546  0.000000 4685142682711156200000000.000000  0.000000  0.000000 
  5.35909   1.55242   4.10272     35.20000      0.69282 5082155.0  0.881  1      1  0.710  0.000000 4685142682711156200000000.000000  0.000000  0.000000 
  0.66491   0.61191   6.26968     35.40000      0.69282 5143544.0  0.881  1      1  0.810  0.000000 4685142682711156200000000.000000  0.000000  0.000000 
  0.67217   0.60873   6.27770     35.60000      0.69282 4879285.5  0.881  1      1  0.401  0.000000 4685142682711156200000000.000000  0.000000  0.000000 
  2.23975   1.57475   0.61494     35.80000      0.69282 4547864.0  0.881  1      1  0.454  0.000000 4685142682711156200000000.000000  0.000000  0.000000 
  2.23958   1.56330   0.60964     36.00000      0.69282 4487993.0  0.881  1      1  0.524  0.000000 4685142682711156200000000.000000  0.000000  0.000000 
  0.67008   0.60626   6.28105     36.20000      0.69282 4634947.0  0.881  1      1  0.457  0.000000 4685142682711156200000000.000000  0.000000  0.000000 
  2.24146   1.57205   0.60702     36.40000      0.69282 4574940.5  0.881  1      1  0.458  0.000000 4685142682711156200000000.000000  0.000000  0.000000 
  2.24810   1.57699   0.60961     36.60000      0.69282 4491574.5  0.881  1      1  0.495  0.000000 4685142682711156200000000.000000  0.000000  0.000000 
  2.24388   1.57415   0.60062     36.80000      0.69282 4346929.5  0.881  1      1  0.803  0.000000 4685142682711156200000000.000000  0.000000  0.000000 
  3.82135   2.55639   1.58346     37.00000      0.69282 4370713.5  0.881  1      1  0.535  0.000000 4685142682711156200000000.000000  0.000000  0.000000 
  3.80752   2.56072   1.58223     37.20000      0.69282 3886797.8  0.881  1      1  0.488  0.000000 4685142682711156200000000.000000  0.000000  0.000000 
  3.81953   2.56506   1.59344     37.40000      0.69282 3588177.5  0.881  1      1  0.601  0.000000 4685142682711156200000000.000000  0.000000  0.000000 
  3.84181   0.48045   5.34304     37.60000      0.69282 3182498.0  0.881  1      1  0.906  0.000000 4685142682711156200000000.000000  0.000000  0.000000 
  3.83840   0.47672   5.34149     37.80000      0.69282 4787138.0  0.881  1      1  0.613  0.000000 4685142682711156200000000.000000  0.000000  0.000000 
  5.97235   1.29767   0.38904     38.00000      0.69282 5642303.5  0.881  1      1  0.843  0.000000 4685142682711156200000000.000000  0.000000  0.000000 
  2.85028   1.82295   5.92554     38.20000      0.69282 3770709.0  0.881  1      1  1.038  0.000000 4685142682711156200000000.000000  0.000000  0.000000 
  3.83362   0.38680   2.24728     38.40000      0.69282 3297987.3  0.881  1      1  0.771  0.000000 4685142682711156200000000.000000  0.000000  0.000000 
  2.58318   1.82128   5.83669     38.60000      0.69282 3287182.3  0.940  1      1  0.654  0.000000 4685142682711156200000000.000000  0.000000  0.000000 
  3.66004   0.51359   5.25187     38.80000      0.69282 4373810.0  0.940  1      1  0.541  0.000000 4685142682711156200000000.000000  0.000000  0.000000 
  3.66736   0.51418   5.23191     39.00000      0.69282 4039303.3  0.940  1      1  0.389  0.000000 4685142682711156200000000.000000  0.000000  0.000000 
  3.67444   0.51178   5.22657     39.20000      0.69282 4429825.5  0.940  1      1  0.546  0.000000 4685142682711156200000000.000000  0.000000  0.000000 
  0.52322   2.63646   4.18833     39.40000      0.69282 4949195.5  0.940  1      1  0.554  0.000000 4685142682711156200000000.000000  0.000000  0.000000 
  2.55847   1.82074   5.83604     39.60000      0.69282 5143709.0  0.940  1      1  0.582  0.000000 4685142682711156200000000.000000  0.000000  0.000000 
  0.49189   2.63530   4.15056     39.80000      0.69282 4944554.5  0.940  1      1  0.468  0.000000 4685142682711156200000000.000000  0.000000  0.000000 
  0.42014   2.59827   4.09826     40.00000      0.69282 3036220.0  0.940  1      1  1.757  0.000000 4685142682711156200000000.000000  0.000000  0.000000 
  3.49470   0.60474   5.34847     40.20000      0.69282 4429776.5  0.940  1      1  0.579  0.000000 4685142682711156200000000.000000  0.000000  0.000000 
  0.35910   2.51784   4.07909     40.40000      0.69282 4683977.0  0.940  1      1  0.490  0.000000 4685142682711156200000000.000000  0.000000  0.000000 
  0.36635   2.50539   4.07643     40.60000      0.69282 4720061.0  0.940  1      1  0.461  0.000000 4685142682711156200000000.000000  0.000000  0.000000 
  0.38471   2.51098   4.08976     40.80000      0.69282 4518090.5  0.940  1      1  0.707  0.000000 4685142682711156200000000.000000  0.000000  0.000000 
  3.54888   0.62703   5.31789     41.00000      0.69282 4252588.0  0.940  1      1  0.623  0.000000 4685142682711156200000000.000000  0.000000  0.000000 
  2.52297   1.90285   5.75297     41.20000      0.69282 5173739.5  0.940  1      1  0.625  0.000000 4685142682711156200000000.000000  0.000000  0.000000 
  3.61489   0.60484   5.29996     41.40000      0.69282 5410897.0  0.940  1      1  0.824  0.000000 4685142682711156200000000.000000  0.000000  0.000000 
  3.62893   0.60363   5.29521     41.60000      0.69282 5740571.0  0.940  1      1  0.484  0.000000 4685142682711156200000000.000000  0.000000  0.000000 
  3.64358   0.59976   5.28836     41.80000      0.69282 5791924.0  0.940  1      1  0.411  0.000000 4685142682711156200000000.000000  0.000000  0.000000 
  3.63762   0.59181   5.29635     42.00000      0.69282 5899312.0  0.940  1      1  0.931  0.000000 4685142682711156200000000.000000  0.000000  0.000000 
  2.55527   1.87584   2.62995     42.20000      0.69282 5792033.5  0.940  1      1  0.760  0.000000 4685142682711156200000000.000000  0.000000  0.000000 
  2.55507   1.88048   5.76608     42.40000      0.69282 5505568.5  0.940  1      1  0.737  0.000000 4685142682711156200000000.000000  0.000000  0.000000 
  2.54095   1.87696   2.63546     42.60000      0.69282 5332514.0  0.940  1      1  0.673  0.000000 4685142682711156200000000.000000  0.000000  0.000000 
  2.52070   1.87084   5.78254     42.80000      0.69282 4637453.5  0.940  1      1  0.949  0.000000 4685142682711156200000000.000000  0.000000  0.000000 
  2.49664   1.84944   2.64308     43.00000      0.69282 5006908.0  0.940  1      1  0.908  0.000000 4685142682711156200000000.000000  0.000000  0.000000 
  0.47604   2.58604   4.20865     43.20000      0.69282 5152862.0  0.940  1      1  0.760  0.000000 4685142682711156200000000.000000  0.000000  0.000000 
  0.46494   2.59548   4.21994     43.40000      0.69282 5480531.5  0.940  1      1  0.523  0.000000 4685142682711156200000000.000000  0.000000  0.000000 
  2.46328   1.81322   2.65343     43.60000      0.69282 5738947.0  0.940  1      1  0.554  0.000000 4685142682711156200000000.000000  0.000000  0.000000 
  2.46487   1.81132   2.65582     43.80000      0.69282 5076348.5  0.940  1      1  0.545  0.000000 4685142682711156200000000.000000  0.000000  0.000000 
  2.47510   1.81175   5.80499     44.00000      0.69282 3767207.8  0.940  1      1  0.653  0.000000 4685142682711156200000000.000000  0.000000  0.000000 
  4.16778   2.02680   3.41038     44.20000      0.69282 2769962.0  0.940  1      1  1.516  0.000000 4685142682711156200000000.000000  0.000000  0.000000 
  1.00637   0.23819   3.86051     44.40000      0.69282 3457196.5  0.881  1      1  0.846  0.000000 4685142682711156200000000.000000  0.000000  0.000000 
  4.13226   2.90595   5.53770     44.60000      0.69282 3170505.0  0.881  1      1  0.630  0.000000 4685142682711156200000000.000000  0.000000  0.000000 
  0.32731   2.60461   4.05084     44.80000      0.69282 2612805.5  0.940  1      1  1.057  0.000000 4685142682711156200000000.000000  0.000000  0.000000 
  3.51155   0.54502   5.32537     45.00000      0.69282 3338180.8  0.940  1      1  1.291  0.000000 4685142682711156200000000.000000  0.000000  0.000000 
  3.55959   0.60240   2.19376     45.20000      0.69282 3476248.3  0.940  1      1  1.593  0.000000 4685142682711156200000000.000000  0.000000  0.000000 
  3.52992   0.60049   5.33929     45.40000      0.69282 3368581.8  0.940  1      1  1.556  0.000000 4685142682711156200000000.000000  0.000000  0.000000 
  0.40267   2.53265   4.09834     45.60000      0.69282 3690870.0  0.940  1      1  1.139  0.000000 4685142682711156200000000.000000  0.000000  0.000000 
  3.54251   0.61559   5.33292     45.80000      0.69282 4436276.0  0.940  1      1  0.933  0.000000 4685142682711156200000000.000000  0.000000  0.000000 
  2.50337   1.91488   5.76367     46.00000      0.69282 4603258.0  0.940  1      1  0.728  0.000000 4685142682711156200000000.000000  0.000000  0.000000 
  2.50655   1.91614   5.76954     46.20000      0.69282 4297591.0  0.940  1      1  0.836  0.000000 4685142682711156200000000.000000  0.000000  0.000000 
  2.50840   1.93064   5.78033     46.40000      0.69282 4633776.0  0.940  1      1  0.934  0.000000 4685142682711156200000000.000000  0.000000  0.000000 
  2.49576   1.91531   5.79142     46.60000      0.69282 4672511.0  0.940  1      1  0.608  0.000000 4685142682711156200000000.000000  0.000000  0.000000 
  2.51262   1.91453   2.65523     46.80000      0.69282 5246176.0  0.940  1      1  0.574  0.000000 4685142682711156200000000.000000  0.000000  0.000000 
  0.37608   2.55753   4.05797     47.00000      0.69282 5779776.0  0.940  1      1  0.704  0.000000 4685142682711156200000000.000000  0.000000  0.000000 
  2.50558   1.90273   2.64786     47.20000      0.69282 5289998.0  0.940  1      1  0.572  0.000000 4685142682711156200000000.000000  0.000000  0.000000 
  2.50210   1.89894   2.64976     47.40000      0.69282 5349421.0  0.940  1      1  0.503  0.000000 4685142682711156200000000.000000  0.000000  0.000000 
  2.49252   1.89328   2.65404     47.60000      0.69282 5375080.5  0.940  1      1  0.711  0.000000 4685142682711156200000000.000000  0.000000  0.000000 
  2.48841   1.89634   2.65665     47.80000      0.69282 3996263.0  0.940  1      1  0.665  0.000000 4685142682711156200000000.000000  0.000000  0.000000 
  3.50922   0.58530   2.22064     48.00000      0.69282 2829127.8  0.940  1      1  1.592  0.000000 4685142682711156200000000.000000  0.000000  0.000000 
  5.95371   1.27935   1.11893     48.20000      0.69282 2143635.8  0.036  1      1  2.235  0.000000 4685142682711156200000000.000000  0.000000  0.000000 
  0.01743   0.40595   1.54579     48.40000      0.69282 3613867.3  0.940  1      1  0.738  0.000000 4685142682711156200000000.000000  0.000000  0.000000 
  4.71480   1.56313   5.87014     48.60000      0.69282 4439406.5  0.940  1      1  0.910  0.000000 4685142682711156200000000.000000  0.000000  0.000000 
  0.00576   0.41659   1.57084     48.80000      0.69282 2910905.5  0.940  1      1  1.161  0.000000 4685142682711156200000000.000000  0.000000  0.000000 
  5.89006   0.41680   3.46801     49.00000      0.69282 3794023.5  0.940  1      1  0.614  0.000000 4685142682711156200000000.000000  0.000000  0.000000 
  4.62316   1.71276   5.87638     49.20000      0.69282 4696328.5  0.940  1      1  0.681  0.000000 4685142682711156200000000.000000  0.000000  0.000000 
  4.62213   1.70955   5.87150     49.40000      0.69282 4735344.5  0.940  1      1  0.566  0.000000 4685142682711156200000000.000000  0.000000  0.000000 
  3.11046   1.16807   2.98190     49.60000      0.69282 4754983.0  0.940  1      1  0.658  0.000000 4685142682711156200000000.000000  0.000000  0.000000 
  2.68834   2.69216   5.89283     49.80000      0.69282 4803267.0  0.940  1      1  0.652  0.000000 4685142682711156200000000.000000  0.000000  0.000000 
  5.78744   0.46109   3.56169     50.00000      0.69282 4954269.5  0.940  1      1  0.620  0.000000 4685142682711156200000000.000000  0.000000  0.000000 
  1.45497   1.38807   0.42859     50.20000      0.69282 4266013.0  0.940  1      1  0.649  0.000000 4685142682711156200000000.000000  0.000000  0.000000 
  1.45967   1.39210   0.40586     50.40000      0.69282 4222887.0  0.940  1      1  0.696  0.000000 4685142682711156200000000.000000  0.000000  0.000000 
  5.78113   0.43075   0.43184     50.60000      0.69282 4955885.0  0.940  1      1  0.454  0.000000 4685142682711156200000000.000000  0.000000  0.000000 
  1.46683   1.38599   0.39369     50.80000      0.69282 5163141.0  0.940  1      1  0.695  0.000000 4685142682711156200000000.000000  0.000000  0.000000 
  2.63740   2.70046   5.84441     51.00000      0.69282 5539276.0  0.940  1      1  0.517  0.000000 4685142682711156200000000.000000  0.000000  0.000000 
  1.46677   1.39461   0.39398     51.20000      0.69282 5507858.5  0.940  1      1  0.471  0.000000 4685142682711156200000000.000000  0.000000  0.000000 
  3.10952   1.18873   2.95651     51.40000      0.69282 5425674.5  0.940  1      1  0.523  0.000000 4685142682711156200000000.000000  0.000000  0.000000 
  1.47759   1.41212   0.40109     51.60000      0.69282 4734039.5  0.940  1      1  0.750  0.000000 4685142682711156200000000.000000  0.000000  0.000000 
  5.86631   0.40935   1.92971     51.80000      0.69282 5015723.0  0.940  1      1  0.426  0.000000 4685142682711156200000000.000000  0.000000  0.000000 
  4.62978   1.70994   4.32308     52.00000      0.69282 4287423.0  0.940  1      1  0.684  0.000000 4685142682711156200000000.000000  0.000000  0.000000 
  2.40862   1.02140   2.63118     52.20000      0.69282 3891676.8  0.952  1      1  0.851  0.000000 4685142682711156200000000.000000  0.000000  0.000000 
  2.40734   1.00626   2.64034     52.40000      0.69282 4742970.0  0.952  1      1  0.639  0.000000 4685142682711156200000000.000000  0.000000  0.000000 
  2.41475   1.01710   2.63668     52.60000      0.69282 4974053.5  0.952  1      1  0.533  0.000000 4685142682711156200000000.000000  0.000000  0.000000 
  2.40306   1.00686   2.63682     52.80000      0.69282 4948420.5  0.952  1      1  0.521  0.000000 4685142682711156200000000.000000  0.000000  0.000000 
  0.51398   1.16282   0.63940     53.00000      0.69282 3606625.5  0.952  1      1  0.572  0.000000 4685142682711156200000000.000000  0.000000  0.000000 
  0.46367   1.16941   0.66396     53.20000      0.69282 3204059.0  0.952  1      1  0.923  0.000000 4685142682711156200000000.000000  0.000000  0.000000 
  0.43433   1.16368   0.68061     53.40000      0.69282 3923601.8  0.952  1      1  0.875  0.000000 4685142682711156200000000.000000  0.000000  0.000000 
  5.55057   0.21860   0.89078     53.60000      0.69282 2445278.0  0.869  1      1  1.680  0.000000 4685142682711156200000000.000000  0.000000  0.000000 
  1.71033   1.40347   0.12404     53.80000      0.69282 3073813.3  0.869  1      1  0.803  0.000000 4685142682711156200000000.000000  0.000000  0.000000 
  4.86222   1.74612   3.01457     54.00000      0.69282 3220526.8  0.869  1      1  0.632  0.000000 4685142682711156200000000.000000  0.000000  0.000000 
  1.74510   1.37740   0.12225     54.20000      0.69282 2093470.0  0.869  1      1  1.328  0.000000 4685142682711156200000000.000000  0.000000  0.000000 
  2.43065   0.99155   0.79987     54.40000      0.69282 2694032.8  0.905  1      1  1.450  0.000000 4685142682711156200000000.000000  0.000000  0.000000 
  3.51316   2.20049   5.55078     54.60000      0.69282 2981413.5  0.905  1      1  1.425  0.000000 4685142682711156200000000.000000  0.000000  0.000000 
  3.49922   2.18789   0.83829     54.80000      0.69282 3902794.3  0.905  1      1  0.696  0.000000 4685142682711156200000000.000000  0.000000  0.000000 
  3.50218   2.18241   0.84338     55.00000      0.69282 3013948.5  0.905  1      1  0.832  0.000000 4685142682711156200000000.000000  0.000000  0.000000 
  6.11120   0.36074   1.71660     55.20000      0.69282 2600774.0  0.881  1      1  1.073  0.000000 4685142682711156200000000.000000  0.000000  0.000000 
  1.84083   2.24828   4.80914     55.40000      0.69282 2741925.3  0.369  2      1  1.395  0.000000 4685142682711156200000000.000000  0.000000  0.000000 
  5.74562   1.26521   4.15297     55.60000      0.69282 2568465.0  0.917  1      1  1.330  0.000000 4685142682711156200000000.000000  0.000000  0.000000 
  5.74292   1.27249   4.13229     55.80000      0.69282 4830261.5  0.917  1      1  0.603  0.000000 4685142682711156200000000.000000  0.000000  0.000000 
  5.74242   1.27498   0.98594     56.00000      0.69282 5296374.0  0.917  1      1  0.836  0.000000 4685142682711156200000000.000000  0.000000  0.000000 
  2.60193   1.88613   5.30003     56.20000      0.69282 5376512.0  0.917  1      1  0.699  0.000000 4685142682711156200000000.000000  0.000000  0.000000 
  2.59489   1.90864   0.58595     56.40000      0.69282 4999954.5  0.917  1      1  0.679  0.000000 4685142682711156200000000.000000  0.000000  0.000000 
  5.71190   1.21665   1.00193     56.60000      0.69282 5118008.0  0.917  1      1  0.584  0.000000 4685142682711156200000000.000000  0.000000  0.000000 
  5.71371   1.21737   1.00080     56.80000      0.69282 3242069.8  0.917  1      1  1.086  0.000000 4685142682711156200000000.000000  0.000000  0.000000 
  1.77834   1.46629   0.12424     57.00000      0.69282 3451783.3  0.952  1      1  0.744  0.000000 4685142682711156200000000.000000  0.000000  0.000000 
  2.66860   2.96410   5.63378     57.20000      0.69282 2995762.0  0.952  1      1  0.954  0.000000 4685142682711156200000000.000000  0.000000  0.000000 
  5.69508   1.13711   1.22931     57.40000      0.69282 3947301.0  0.881  1      1  0.826  0.000000 4685142682711156200000000.000000  0.000000  0.000000 
  3.97410   1.25303   5.16919     57.60000      0.69282 4912946.0  0.881  1      1  0.702  0.000000 4685142682711156200000000.000000  0.000000  0.000000 
  5.70052   1.13998   4.36099     57.80000      0.69282 4988951.0  0.881  1      1  0.765  0.000000 4685142682711156200000000.000000  0.000000  0.000000 
  0.61250   0.95305   5.35289     58.00000      0.69282 2450850.5  0.952  1      1  1.872  0.000000 4685142682711156200000000.000000  0.000000  0.000000 
  4.65905   1.58176   5.92611     58.20000      0.69282 3236798.3  0.952  1      1  0.865  0.000000 4685142682711156200000000.000000  0.000000  0.000000 
  4.65384   1.57161   5.92248     58.40000      0.69282 4028342.8  0.952  1      1  1.030  0.000000 4685142682711156200000000.000000  0.000000  0.000000 
  1.46600   1.49612   0.34682     58.60000      0.69282 2549166.0  0.655  1      1  1.716  0.000000 4685142682711156200000000.000000  0.000000  0.000000 
  1.46089   1.47191   0.35515     58.80000      0.69282 2982436.0  0.655  1      1  1.771  0.000000 4685142682711156200000000.000000  0.000000  0.000000 
  3.04406   2.82572   6.23167     59.00000      0.69282 3187608.0  0.952  1      1  1.299  0.000000 4685142682711156200000000.000000  0.000000  0.000000 
  4.65493   1.58429   4.38804     59.20000      0.69282 1755370.8  0.952  1      1  1.668  0.000000 4685142682711156200000000.000000  0.000000  0.000000 
  6.17600   0.34156   3.20039     59.40000      0.69282 2897468.3  0.952  1      1  1.024  0.000000 4685142682711156200000000.000000  0.000000  0.000000 
  4.67371   1.59907   5.93725     59.60000      0.69282 4367278.5  0.952  1      1  1.049  0.000000 4685142682711156200000000.000000  0.000000  0.000000 
  4.67409   1.60319   5.93778     59.80000      0.69282 5171232.0  0.952  1      1  0.775  0.000000 4685142682711156200000000.000000  0.000000  0.000000 
  4.67151   1.59896   5.94356     60.00000      0.69282 5377782.0  0.952  1      1  0.632  0.000000 4685142682711156200000000.000000  0.000000  0.000000 
  4.67261   1.60472   5.94017     60.20000      0.69282 5354883.5  0.952  1      1  0.846  0.000000 4685142682711156200000000.000000  0.000000  0.000000 
  4.67731   1.59924   5.93942     60.40000      0.69282 5295010.0  0.952  1      1  0.620  0.000000 4685142682711156200000000.000000  0.000000  0.000000 
  4.69019   1.59806   5.92281     60.60000      0.69282 5469130.5  0.952  1      1  0.877  0.000000 4685142682711156200000000.000000  0.000000  0.000000 
  4.69736   1.59471   5.91788     60.80000      0.69282 5529434.0  0.952  1      1  0.798  0.000000 4685142682711156200000000.000000  0.000000  0.000000 
  4.70556   1.59382   5.91402     61.00000      0.69282 5257493.0  0.952  1      1  0.982  0.000000 4685142682711156200000000.000000  0.000000  0.000000 
  4.70358   1.59248   5.91807     61.20000      0.69282 5349000.0  0.952  1      1  0.650  0.000000 4685142682711156200000000.000000  0.000000  0.000000 
  4.70897   1.59853   5.92816     61.40000      0.69282 4629065.0  0.952  1      1  0.842  0.000000 4685142682711156200000000.000000  0.000000  0.000000 
  4.70768   1.60175   2.79484     61.60000      0.69282 4053622.3  0.952  1      1  1.084  0.000000 4685142682711156200000000.000000  0.000000  0.000000 
  4.70688   1.59941   5.94514     61.80000      0.69282 3634518.5  0.952  1      1  1.438  0.000000 4685142682711156200000000.000000  0.000000  0.000000 
  4.73793   1.77032   3.97634     62.00000      0.69282 3231434.0  0.881  1      1  1.396  0.000000 4685142682711156200000000.000000  0.000000  0.000000 
  4.74954   1.76550   3.98641     62.20000      0.69282 3531950.0  0.881  1      1  0.877  0.000000 4685142682711156200000000.000000  0.000000  0.000000 
  6.23488   0.32897   0.05358     62.40000      0.69282 2837474.5  0.952  1      1  1.247  0.000000 4685142682711156200000000.000000  0.000000  0.000000 
  3.98166   1.99236   4.82795     62.60000      0.69282 2775073.5  0.012  1      1  2.028  0.000000 4685142682711156200000000.000000  0.000000  0.000000 
  5.78829   1.22223   4.35311     62.80000      0.69282 2638260.3  0.917  1      1  1.319  0.000000 4685142682711156200000000.000000  0.000000  0.000000 
  5.79374   1.21871   4.34498     63.00000      0.69282 5013658.0  0.917  1      1  0.771  0.000000 4685142682711156200000000.000000  0.000000  0.000000 
  5.78799   1.22844   4.34677     63.20000      0.69282 5133024.5  0.917  1      1  0.669  0.000000 4685142682711156200000000.000000  0.000000  0.000000 
  0.93617   1.93586   5.92707     63.40000      0.69282 3552870.5  0.917  1      1  0.615  0.000000 4685142682711156200000000.000000  0.000000  0.000000 
  0.93363   1.92570   4.35277     63.60000      0.69282 3347031.5  0.917  1      1  0.627  0.000000 4685142682711156200000000.000000  0.000000  0.000000 
  0.94057   1.88757   5.92068     63.80000      0.69282 3795036.5  0.917  1      1  0.985  0.000000 4685142682711156200000000.000000  0.000000  0.000000 
  4.07099   1.24899   5.07695     64.00000      0.69282 3867635.0  0.917  1      1  1.205  0.000000 4685142682711156200000000.000000  0.000000  0.000000 
  0.92393   1.88930   4.34824     64.20000      0.69282 3971193.3  0.917  1      1  1.160  0.000000 4685142682711156200000000.000000  0.000000  0.000000 
  2.61268   1.90932   1.91253     64.40000      0.69282 4034616.0  0.917  1      1  0.974  0.000000 4685142682711156200000000.000000  0.000000  0.000000 
  5.75663   1.22537   4.36059     64.60000      0.69282 4304391.0  0.917  1      1  0.792  0.000000 4685142682711156200000000.000000  0.000000  0.000000 
  0.92774   1.90493   5.92120     64.80000      0.69282 3610614.8  0.917  1      1  0.983  0.000000 4685142682711156200000000.000000  0.000000  0.000000 
  2.10878   1.84897   0.62096     65.00000      0.69282 2902471.0  0.762  1      1  1.450  0.000000 4685142682711156200000000.000000  0.000000  0.000000 
  3.74773   0.21904   0.28659     65.20000      0.69282 3555401.5  0.405  2      1  1.331  0.000000 4685142682711156200000000.000000  0.000000  0.000000 
  0.10545   1.46812   4.92176     65.40000      0.69282 2912379.3  0.881  1      1  1.950  0.000000 4685142682711156200000000.000000  0.000000  0.000000 
  3.22651   1.68760   6.05907     65.60000      0.69282 4306737.0  0.881  1      1  0.819  0.000000 4685142682711156200000000.000000  0.000000  0.000000 
  3.23108   1.68867   6.05812     65.80000      0.69282 4339234.5  0.881  1      1  0.535  0.000000 4685142682711156200000000.000000  0.000000  0.000000 
  4.33561   0.25502   2.05517     66.00000      0.69282 4417009.0  0.881  1      1  0.992  0.000000 4685142682711156200000000.000000  0.000000  0.000000 
  4.34360   0.24531   2.04752     66.20000      0.69282 3895973.3  0.881  1      1  0.596  0.000000 4685142682711156200000000.000000  0.000000  0.000000 
  6.04502   2.28638   3.98336     66.40000      0.69282 3043969.8  0.857  1      1  1.182  0.000000 4685142682711156200000000.000000  0.000000  0.000000 
  1.85540   2.09564   0.85603     66.60000      0.69282 4627205.5  0.857  1      1  0.786  0.000000 4685142682711156200000000.000000  0.000000  0.000000 
  6.02994   2.27232   4.00191     66.80000      0.69282 1968148.6  0.857  1      1  1.870  0.000000 4685142682711156200000000.000000  0.000000  0.000000 
  0.30777   2.24708   1.23093     67.00000      0.69282 2345688.0  0.881  1      1  1.859  0.000000 4685142682711156200000000.000000  0.000000  0.000000 
  0.31869   2.24469   4.37387     67.20000      0.69282 3400778.5  0.881  1      1  0.617  0.000000 4685142682711156200000000.000000  0.000000  0.000000 
  5.25921   1.29897   0.86427     67.40000      0.69282 4007165.8  0.881  1      1  0.516  0.000000 4685142682711156200000000.000000  0.000000  0.000000 
  0.32131   2.24794   4.36274     67.60000      0.69282 5484244.5  0.881  1      1  0.595  0.000000 4685142682711156200000000.000000  0.000000  0.000000 
  0.31670   2.25662   1.22323     67.80000      0.69282 4458800.5  0.881  1      1  0.367  0.000000 4685142682711156200000000.000000  0.000000  0.000000 
  5.26119   1.29735   0.86314     68.00000      0.69282 2505661.5  0.881  1      1  1.199  0.000000 4685142682711156200000000.000000  0.000000  0.000000 
  0.32710   2.22352   1.22208     68.20000      0.69282 4529139.5  0.881  1      1  0.520  0.000000 4685142682711156200000000.000000  0.000000  0.000000 
  0.33722   2.22087   4.36707     68.40000      0.69282 5352014.5  0.881  1      1  0.614  0.000000 4685142682711156200000000.000000  0.000000  0.000000 
  0.36411   2.21765   1.23500     68.60000      0.69282 4352478.5  0.881  1      1  0.697  0.000000 4685142682711156200000000.000000  0.000000  0.000000 
  0.90491   0.71886   4.32463     68.80000      0.69282 2889794.0  0.881  1      1  1.408  0.000000 4685142682711156200000000.000000  0.000000  0.000000 
  1.73669   2.11087   0.77299     69.00000      0.69282 3954159.3  0.917  1      1  1.200  0.000000 4685142682711156200000000.000000  0.000000  0.000000 
  5.98675   2.22399   4.01882     69.20000      0.69282 5397636.0  0.917  1      1  0.841  0.000000 4685142682711156200000000.000000  0.000000  0.000000 
  5.99544   2.20140   4.02609     69.40000      0.69282 5150092.0  0.917  1      1  0.960  0.000000 4685142682711156200000000.000000  0.000000  0.000000 
  5.94616   2.18717   4.01247     69.60000      0.69282 5161325.5  0.917  1      1  0.914  0.000000 4685142682711156200000000.000000  0.000000  0.000000 
  1.67033   2.14678   0.73718     69.80000      0.69282 5224096.5  0.917  1      1  0.602  0.000000 4685142682711156200000000.000000  0.000000  0.000000 
  1.65149   2.16024   0.73118     70.00000      0.69282 4617289.0  0.917  1      1  0.791  0.000000 4685142682711156200000000.000000  0.000000  0.000000 
  1.62944   2.17127   0.71314     70.20000      0.69282 5173780.0  0.917  1      1  0.867  0.000000 4685142682711156200000000.000000  0.000000  0.000000 
  1.61118   2.19001   0.70037     70.40000      0.69282 3878203.3  0.917  1      1  0.554  0.000000 4685142682711156200000000.000000  0.000000  0.000000 
  0.54541   0.76278   5.56060     70.60000      0.69282 2847879.5  0.917  1      1  1.182  0.000000 4685142682711156200000000.000000  0.000000  0.000000 
  5.94140   2.12458   4.14613     70.80000      0.69282 3584731.0  0.917  1      1  0.620  0.000000 4685142682711156200000000.000000  0.000000  0.000000 
  2.79900   1.01962   3.71106     71.00000      0.69282 4441993.0  0.917  1      1  0.615  0.000000 4685142682711156200000000.000000  0.000000  0.000000 
  4.67766   1.10597   5.65964     71.20000      0.69282 4230424.0  0.917  1      1  0.886  0.000000 4685142682711156200000000.000000  0.000000  0.000000 
  2.80517   1.04046   3.64302     71.40000      0.69282 3431945.0  0.917  1      1  0.929  0.000000 4685142682711156200000000.000000  0.000000  0.000000 
  0.41714   0.69395   0.93207     71.60000      0.69282 3835151.0  0.917  1      1  0.591  0.000000 4685142682711156200000000.000000  0.000000  0.000000 
  5.93250   2.11822   4.26876     71.80000      0.69282 4353890.0  0.917  1      1  0.677  0.000000 4685142682711156200000000.000000  0.000000  0.000000 
  5.92928   2.12823   4.28026     72.00000      0.69282 4521736.5  0.917  1      1  0.778  0.000000 4685142682711156200000000.000000  0.000000  0.000000 
  1.45106   1.94098   0.60394     72.20000      0.69282 4290383.5  0.917  1      1  0.693  0.000000 4685142682711156200000000.000000  0.000000  0.000000 
  3.60062   1.51527   6.05916     72.40000      0.69282 3987903.0  0.857  1      1  0.671  0.000000 4685142682711156200000000.000000  0.000000  0.000000 
  3.60632   1.51427   6.05725     72.60000      0.69282 3393124.5  0.857  1      1  0.831  0.000000 4685142682711156200000000.000000  0.000000  0.000000 
  3.28223   1.73075   5.73067     72.80000      0.69282 2769583.0  0.881  1      1  0.792  0.000000 4685142682711156200000000.000000  0.000000  0.000000 
  4.59907   0.59207   1.85295     73.00000      0.69282 3623930.8  0.881  1      1  0.911  0.000000 4685142682711156200000000.000000  0.000000  0.000000 
  4.60047   0.59229   1.84815     73.20000      0.69282 4035154.5  0.881  1      1  0.599  0.000000 4685142682711156200000000.000000  0.000000  0.000000 
  3.24086   1.72255   5.71160     73.40000      0.69282 4169572.5  0.881  1      1  0.680  0.000000 4685142682711156200000000.000000  0.000000  0.000000 
  0.08331   1.43917   0.57733     73.60000      0.69282 3391320.5  0.881  1      1  0.918  0.000000 4685142682711156200000000.000000  0.000000  0.000000 
  2.98492   0.59366   3.88720     73.80000      0.69282 2109229.3  0.881  1      1  1.560  0.000000 4685142682711156200000000.000000  0.000000  0.000000 
  6.11079   2.55614   3.96423     74.00000      0.69282 4164990.8  0.881  1      1  0.623  0.000000 4685142682711156200000000.000000  0.000000  0.000000 
  2.05441   1.96019   1.12012     74.20000      0.69282 4727393.0  0.881  1      1  0.798  0.000000 4685142682711156200000000.000000  0.000000  0.000000 
  6.08530   2.55521   3.94834     74.40000      0.69282 3629536.0  0.881  1      1  0.472  0.000000 4685142682711156200000000.000000  0.000000  0.000000 
  5.66986   0.70551   1.04610     74.60000      0.69282 2497484.5  0.952  1      1  1.997  0.000000 4685142682711156200000000.000000  0.000000  0.000000 
  5.69190   0.71351   1.03740     74.80000      0.69282 3765043.3  0.952  1      1  0.626  0.000000 4685142682711156200000000.000000  0.000000  0.000000 
  5.69720   0.72124   1.03960     75.00000      0.69282 4447771.0  0.952  1      1  0.573  0.000000 4685142682711156200000000.000000  0.000000  0.000000 
  5.71244   0.72102   1.02772     75.20000      0.69282 5175476.5  0.952  1      1  0.640  0.000000 4685142682711156200000000.000000  0.000000  0.000000 
  3.71462   1.23781   5.63896     75.40000      0.69282 5705439.0  0.952  1      1  0.499  0.000000 4685142682711156200000000.000000  0.000000  0.000000 
  5.29708   2.96705   2.25839     75.60000      0.69282 3323461.5  0.952  1      1  0.927  0.000000 4685142682711156200000000.000000  0.000000  0.000000 
  4.59933   1.43187   4.82564     75.80000      0.69282 4332791.0  0.952  1      1  0.741  0.000000 4685142682711156200000000.000000  0.000000  0.000000 
  5.26891   2.96860   2.22380     76.00000      0.69282 4875932.0  0.952  1      1  0.636  0.000000 4685142682711156200000000.000000  0.000000  0.000000 
  5.24786   2.96747   2.19634     76.20000      0.69282 4912263.0  0.952  1      1  0.730  0.000000 4685142682711156200000000.000000  0.000000  0.000000 
  2.18998   0.18167   3.99670     76.40000      0.69282 5076087.0  0.952  1      1  0.696  0.000000 4685142682711156200000000.000000  0.000000  0.000000 
  4.61683   1.43717   4.82870     76.60000      0.69282 5396413.5  0.952  1      1  0.715  0.000000 4685142682711156200000000.000000  0.000000  0.000000 
  1.47315   1.70486   6.16821     76.80000      0.69282 5612571.5  0.952  1      1  0.767  0.000000 4685142682711156200000000.000000  0.000000  0.000000 
  4.60155   1.41765   4.83258     77.00000      0.69282 4213866.0  0.952  1      1  0.719  0.000000 4685142682711156200000000.000000  0.000000  0.000000 
  5.23316   2.96474   2.19119     77.20000      0.69282 4555013.5  0.952  1      1  0.606  0.000000 4685142682711156200000000.000000  0.000000  0.000000 
  5.22105   2.97508   2.16749     77.40000      0.69282 5229575.5  0.952  1      1  0.916  0.000000 4685142682711156200000000.000000  0.000000  0.000000 
  5.26319   2.98128   2.21264     77.60000      0.69282 5214542.0  0.952  1      1  0.585  0.000000 4685142682711156200000000.000000  0.000000  0.000000 
  4.62739   1.45110   4.79770     77.80000      0.69282 4759259.5  0.952  1      1  0.633  0.000000 4685142682711156200000000.000000  0.000000  0.000000 
  2.16184   0.13121   2.48253     78.00000      0.69282 4150110.0  0.952  1      1  0.950  0.000000 4685142682711156200000000.000000  0.000000  0.000000 
  2.13511   0.15024   2.53493     78.20000      0.69282 4339566.5  0.952  1      1  0.662  0.000000 4685142682711156200000000.000000  0.000000  0.000000 
  4.69103   1.43371   4.79561     78.40000      0.69282 4889910.5  0.952  1      1  0.789  0.000000 4685142682711156200000000.000000  0.000000  0.000000 
  5.27138   2.98030   2.16586     78.60000      0.69282 5038598.5  0.952  1      1  0.470  0.000000 4685142682711156200000000.000000  0.000000  0.000000 
  5.33027   2.97637   3.83509     78.80000      0.69282 4889538.0  0.952  1      1  0.658  0.000000 4685142682711156200000000.000000  0.000000  0.000000 
  5.43650   2.97648   2.39534     79.00000      0.69282 5198295.5  0.952  1      1  0.606  0.000000 4685142682711156200000000.000000  0.000000  0.000000
[truncated: 53,336,177 more chars]
