# Supplementary material for: Data related to the microstructural identification and analyzing the mechanical properties of maraging stainless steel 13Cr10Ni1.7Mo2Al0.4Mn0.4Si (commercially known as CX) processed by laser powder bed fusion method
Source: Data Brief. 2022 Jan 24;41:107856. doi: 10.1016/j.dib.2022.107856 (PMC8814306; doi:10.1016/j.dib.2022.107856)
Supplement: Supplementary file 1 [file mmc1.zip › Supplementary material/Vertical (heat-treated).txt]

# Header: Project1::HTV3-bottom-2400-260221::New Partition::Grain Size   12/14/2021
# 
# Column 1-3: phi1, PHI, phi2 (orientation of point in radians)
# Column 4-5: x, y (coordinates of point in microns)
# Column 6:   IQ (image quality)
# Column 7:   CI (Confidence Index)
# Column 8:   Fit (degrees)
# Column 9:   Phase (index identifying phase)
# Column 10:  sem (detector signal value)
  3.07545   2.28126   5.83599      0.00000      0.00000 5781031.5  0.881  1      1  0.599  0.000000 -0.000000  0.000000  0.000000 
  1.80593   1.23447   0.81235      0.16000      0.00000 4285648.5  0.881  1      1  0.928  0.000000 -0.000000  0.000000  0.000000 
  4.60747   1.13811   5.30880      0.32000      0.00000 5002475.0  0.881  1      1  1.132  0.000000 -0.000000  0.000000  0.000000 
  4.62990   1.15413   5.28710      0.48000      0.00000 4680950.5  0.881  1      1  0.811  0.000000 -0.000000  0.000000  0.000000 
  4.64545   1.15768   5.27263      0.64000      0.00000 5475443.0  0.881  1      1  1.119  0.000000 -0.000000  0.000000  0.000000 
  4.66343   1.15921   5.27068      0.80000      0.00000 5932213.5  0.881  1      1  0.764  0.000000 -0.000000  0.000000  0.000000 
  4.65300   1.15588   5.28023      0.96000      0.00000 4921771.0  0.881  1      1  0.958  0.000000 -0.000000  0.000000  0.000000 
  4.66021   1.15641   5.28527      1.12000      0.00000 5975179.0  0.881  1      1  0.899  0.000000 -0.000000  0.000000  0.000000 
  4.66977   1.15496   5.28408      1.28000      0.00000 6080501.5  0.881  1      1  0.866  0.000000 -0.000000  0.000000  0.000000 
  4.66201   1.15474   5.28629      1.44000      0.00000 5897891.5  0.881  1      1  0.876  0.000000 -0.000000  0.000000  0.000000 
  4.64208   1.13898   5.29228      1.60000      0.00000 5562362.0  0.881  1      1  0.869  0.000000 -0.000000  0.000000  0.000000 
  4.63366   1.13708   5.28509      1.76000      0.00000 5552439.5  0.881  1      1  0.653  0.000000 -0.000000  0.000000  0.000000 
  4.64045   1.13048   5.28266      1.92000      0.00000 5123548.5  0.881  1      1  0.668  0.000000 -0.000000  0.000000  0.000000 
  4.64087   1.12145   5.28133      2.08000      0.00000 5763316.5  0.881  1      1  0.880  0.000000 -0.000000  0.000000  0.000000 
  4.64700   1.13010   5.27694      2.24000      0.00000 6122355.5  0.881  1      1  1.058  0.000000 -0.000000  0.000000  0.000000 
  4.65927   1.13088   5.27019      2.40000      0.00000 5455209.0  0.881  1      1  1.079  0.000000 -0.000000  0.000000  0.000000 
  4.65293   1.14058   5.27283      2.56000      0.00000 5180644.5  0.881  1      1  1.031  0.000000 -0.000000  0.000000  0.000000 
  4.64595   1.13164   5.28383      2.72000      0.00000 5380035.5  0.881  1      1  0.845  0.000000 -0.000000  0.000000  0.000000 
  4.64700   1.13316   5.28265      2.88000      0.00000 5833351.0  0.881  1      1  0.806  0.000000 -0.000000  0.000000  0.000000 
  4.64732   1.13282   5.28198      3.04000      0.00000 6158156.5  0.881  1      1  1.167  0.000000 -0.000000  0.000000  0.000000 
  4.65133   1.13520   5.29018      3.20000      0.00000 6071135.5  0.881  1      1  1.031  0.000000 -0.000000  0.000000  0.000000 
  4.65446   1.13688   5.28851      3.36000      0.00000 6543222.0  0.881  1      1  1.089  0.000000 -0.000000  0.000000  0.000000 
  4.64900   1.14559   5.29468      3.52000      0.00000 5002565.5  0.881  1      1  0.722  0.000000 -0.000000  0.000000  0.000000 
  4.63204   1.14685   5.30486      3.68000      0.00000 5949833.0  0.881  1      1  0.636  0.000000 -0.000000  0.000000  0.000000 
  4.62768   1.15322   5.30347      3.84000      0.00000 4896511.5  0.881  1      1  1.077  0.000000 -0.000000  0.000000  0.000000 
  4.62660   1.15364   5.30984      4.00000      0.00000 5760359.0  0.881  1      1  0.956  0.000000 -0.000000  0.000000  0.000000 
  4.62709   1.16870   5.31000      4.16000      0.00000 5536695.5  0.881  1      1  0.776  0.000000 -0.000000  0.000000  0.000000 
  4.62282   1.16656   5.31488      4.32000      0.00000 5638511.0  0.881  1      1  0.882  0.000000 -0.000000  0.000000  0.000000 
  4.60274   1.17844   5.34114      4.48000      0.00000 5582335.0  0.881  1      1  0.904  0.000000 -0.000000  0.000000  0.000000 
  0.14312   0.98292   1.11881      4.64000      0.00000 5012624.5  0.881  1      1  0.542  0.000000 -0.000000  0.000000  0.000000 
  0.13503   0.98386   1.13459      4.80000      0.00000 5044210.5  0.881  1      1  0.760  0.000000 -0.000000  0.000000  0.000000 
  5.90925   2.51409   4.35765      4.96000      0.00000 3984463.5  0.881  1      1  1.338  0.000000 -0.000000  0.000000  0.000000 
  5.91794   2.51542   4.36251      5.12000      0.00000 5593948.0  0.881  1      1  0.740  0.000000 -0.000000  0.000000  0.000000 
  5.92744   2.51995   4.36696      5.28000      0.00000 6638274.0  0.881  1      1  0.619  0.000000 -0.000000  0.000000  0.000000 
  5.93571   2.52125   4.37788      5.44000      0.00000 6958555.0  0.881  1      1  0.652  0.000000 -0.000000  0.000000  0.000000 
  5.94425   2.51679   4.37980      5.60000      0.00000 7039518.0  0.881  1      1  0.556  0.000000 -0.000000  0.000000  0.000000 
  5.95128   2.50750   4.38720      5.76000      0.00000 6592401.0  0.881  1      1  0.775  0.000000 -0.000000  0.000000  0.000000 
  5.94287   2.50953   4.37640      5.92000      0.00000 6202000.0  0.881  1      1  1.044  0.000000 -0.000000  0.000000  0.000000 
  5.92946   2.50744   4.36869      6.08000      0.00000 5377204.0  0.881  1      1  0.563  0.000000 -0.000000  0.000000  0.000000 
  5.93324   2.50510   4.36310      6.24000      0.00000 6686406.0  0.881  1      1  0.562  0.000000 -0.000000  0.000000  0.000000 
  5.91249   2.50871   4.35248      6.40000      0.00000 7072260.0  0.881  1      1  0.689  0.000000 -0.000000  0.000000  0.000000 
  5.92090   2.51121   4.36519      6.56000      0.00000 6890620.0  0.881  1      1  0.646  0.000000 -0.000000  0.000000  0.000000 
  5.92170   2.51241   4.37010      6.72000      0.00000 7118207.0  0.881  1      1  0.555  0.000000 -0.000000  0.000000  0.000000 
  5.92470   2.50969   4.37544      6.88000      0.00000 7332080.0  0.881  1      1  0.954  0.000000 -0.000000  0.000000  0.000000 
  5.93243   2.50382   4.38505      7.04000      0.00000 5925836.0  0.881  1      1  0.725  0.000000 -0.000000  0.000000  0.000000 
  5.93221   2.51171   4.38671      7.20000      0.00000 7048795.5  0.881  1      1  0.643  0.000000 -0.000000  0.000000  0.000000 
  5.93548   2.51464   4.38269      7.36000      0.00000 7162876.5  0.881  1      1  0.930  0.000000 -0.000000  0.000000  0.000000 
  5.93900   2.51718   4.38452      7.52000      0.00000 7630668.0  0.881  1      1  0.698  0.000000 -0.000000  0.000000  0.000000 
  5.92959   2.51780   4.37198      7.68000      0.00000 7478772.0  0.881  1      1  0.836  0.000000 -0.000000  0.000000  0.000000 
  5.92557   2.52110   4.35945      7.84000      0.00000 7381065.0  0.881  1      1  0.520  0.000000 -0.000000  0.000000  0.000000 
  5.92746   2.52124   4.36121      8.00000      0.00000 7222186.5  0.881  1      1  0.632  0.000000 -0.000000  0.000000  0.000000 
  5.92734   2.51559   4.36064      8.16000      0.00000 6808709.5  0.881  1      1  0.604  0.000000 -0.000000  0.000000  0.000000 
  5.90659   2.50831   4.34238      8.32000      0.00000 6253388.5  0.881  1      1  0.490  0.000000 -0.000000  0.000000  0.000000 
  5.89804   2.50892   4.34254      8.48000      0.00000 6788579.0  0.881  1      1  0.774  0.000000 -0.000000  0.000000  0.000000 
  5.89920   2.50492   4.34386      8.64000      0.00000 5223900.5  0.881  1      1  0.514  0.000000 -0.000000  0.000000  0.000000 
  5.91422   2.51435   4.34715      8.80000      0.00000 6504584.5  0.881  1      1  0.653  0.000000 -0.000000  0.000000  0.000000 
  5.91783   2.52337   4.35195      8.96000      0.00000 6188510.0  0.881  1      1  0.817  0.000000 -0.000000  0.000000  0.000000 
  5.91577   2.52174   1.21164      9.12000      0.00000 4580128.5  0.881  1      1  0.893  0.000000 -0.000000  0.000000  0.000000 
  5.92109   2.52459   4.36382      9.28000      0.00000 4808116.5  0.881  1      1  0.610  0.000000 -0.000000  0.000000  0.000000 
  5.92233   2.53355   4.36061      9.44000      0.00000 3777523.3  0.881  1      1  1.154  0.000000 -0.000000  0.000000  0.000000 
  1.50301   1.75927   5.71721      9.60000      0.00000 3666939.3  0.881  1      1  1.498  0.000000 -0.000000  0.000000  0.000000 
  3.71281   2.95478   1.56613      9.76000      0.00000 4662956.0  0.940  1      1  1.083  0.000000 -0.000000  0.000000  0.000000 
  3.67701   2.94609   1.53172      9.92000      0.00000 4997368.0  0.940  1      1  0.786  0.000000 -0.000000  0.000000  0.000000 
  3.57830   2.94095   6.13439     10.08000      0.00000 3361330.8  0.940  1      1  1.864  0.000000 -0.000000  0.000000  0.000000 
  3.20628   2.88315   1.00713     10.24000      0.00000 4908426.0  0.940  1      1  0.786  0.000000 -0.000000  0.000000  0.000000 
  3.13907   2.87037   0.93747     10.40000      0.00000 5647111.5  0.940  1      1  0.680  0.000000 -0.000000  0.000000  0.000000 
  0.64318   1.79708   0.13920     10.56000      0.00000 4118213.3  0.940  1      1  1.432  0.000000 -0.000000  0.000000  0.000000 
  3.26343   2.88297   1.07628     10.72000      0.00000 3695636.0  0.940  1      1  0.760  0.000000 -0.000000  0.000000  0.000000 
  3.25882   2.86846   1.07512     10.88000      0.00000 5821970.0  0.940  1      1  1.183  0.000000 -0.000000  0.000000  0.000000 
  0.08614   0.29213   0.51690     11.04000      0.00000 6138349.5  0.940  1      1  1.024  0.000000 -0.000000  0.000000  0.000000 
  2.13633   1.42059   0.26702     11.20000      0.00000 5938403.5  0.940  1      1  0.947  0.000000 -0.000000  0.000000  0.000000 
  2.13376   1.41579   0.26873     11.36000      0.00000 6438368.0  0.940  1      1  0.834  0.000000 -0.000000  0.000000  0.000000 
  5.27232   1.71273   4.45129     11.52000      0.00000 3704170.0  0.940  1      1  1.113  0.000000 -0.000000  0.000000  0.000000 
  0.22315   0.34485   0.27408     11.68000      0.00000 3587667.8  0.940  1      1  0.908  0.000000 -0.000000  0.000000  0.000000 
  0.26156   0.35014   0.25174     11.84000      0.00000 4470232.0  0.940  1      1  0.579  0.000000 -0.000000  0.000000  0.000000 
  3.40631   2.78234   1.33055     12.00000      0.00000 3755990.0  0.940  1      1  1.223  0.000000 -0.000000  0.000000  0.000000 
  3.39324   2.79233   6.03801     12.16000      0.00000 4725876.0  0.940  1      1  1.013  0.000000 -0.000000  0.000000  0.000000 
  0.19429   0.34952   0.26954     12.32000      0.00000 3429305.5  0.940  1      1  1.800  0.000000 -0.000000  0.000000  0.000000 
  0.18343   0.34801   0.27756     12.48000      0.00000 3869126.0  0.940  1      1  1.031  0.000000 -0.000000  0.000000  0.000000 
  2.04657   1.47460   0.31442     12.64000      0.00000 4444745.5  0.940  1      1  1.080  0.000000 -0.000000  0.000000  0.000000 
  6.20869   0.49975   1.68580     12.80000      0.00000 4286531.0  0.798  1      1  1.091  0.000000 -0.000000  0.000000  0.000000 
  4.74078   1.62535   5.77959     12.96000      0.00000 5900951.5  0.798  1      1  0.657  0.000000 -0.000000  0.000000  0.000000 
  4.73924   1.62530   5.77461     13.12000      0.00000 5340835.5  0.798  1      1  0.671  0.000000 -0.000000  0.000000  0.000000 
  4.74280   1.62370   5.77846     13.28000      0.00000 5908796.5  0.798  1      1  0.727  0.000000 -0.000000  0.000000  0.000000 
  4.74674   1.62448   5.78211     13.44000      0.00000 6035526.5  0.798  1      1  0.684  0.000000 -0.000000  0.000000  0.000000 
  6.22665   0.50420   1.68662     13.60000      0.00000 4407108.5  0.798  1      1  0.602  0.000000 -0.000000  0.000000  0.000000 
  6.20815   0.48570   1.68342     13.76000      0.00000 3218284.0  0.798  1      1  1.729  0.000000 -0.000000  0.000000  0.000000 
  5.89393   1.29076   0.94793     13.92000      0.00000 4372508.5  0.952  1      1  1.483  0.000000 -0.000000  0.000000  0.000000 
  5.87758   1.29041   0.95549     14.08000      0.00000 5119184.0  0.952  1      1  0.866  0.000000 -0.000000  0.000000  0.000000 
  5.84971   1.30357   0.96941     14.24000      0.00000 3390461.0  0.952  1      1  0.941  0.000000 -0.000000  0.000000  0.000000 
  2.63851   1.81423   0.57895     14.40000      0.00000 5355535.5  0.952  1      1  0.862  0.000000 -0.000000  0.000000  0.000000 
  2.63302   1.83222   5.29225     14.56000      0.00000 5510698.0  0.952  1      1  0.898  0.000000 -0.000000  0.000000  0.000000 
  5.75676   1.31142   1.01055     14.72000      0.00000 5379259.5  0.952  1      1  0.947  0.000000 -0.000000  0.000000  0.000000 
  5.75436   1.30357   1.02566     14.88000      0.00000 5698252.0  0.952  1      1  0.834  0.000000 -0.000000  0.000000  0.000000 
  5.75285   1.29428   1.03056     15.04000      0.00000 5772718.0  0.952  1      1  0.864  0.000000 -0.000000  0.000000  0.000000 
  2.60973   1.84869   0.54093     15.20000      0.00000 5921920.0  0.952  1      1  0.653  0.000000 -0.000000  0.000000  0.000000 
  5.75415   1.28705   1.02417     15.36000      0.00000 6095651.5  0.952  1      1  0.681  0.000000 -0.000000  0.000000  0.000000 
  5.76223   1.28835   1.02244     15.52000      0.00000 5772450.0  0.952  1      1  0.697  0.000000 -0.000000  0.000000  0.000000 
  2.63076   1.85205   2.11890     15.68000      0.00000 5547014.0  0.952  1      1  0.840  0.000000 -0.000000  0.000000  0.000000 
  5.76926   1.28813   1.02080     15.84000      0.00000 6416048.0  0.952  1      1  0.706  0.000000 -0.000000  0.000000  0.000000 
  5.76149   1.28467   1.02272     16.00000      0.00000 6488290.0  0.952  1      1  0.592  0.000000 -0.000000  0.000000  0.000000 
  2.62733   1.86121   0.55029     16.16000      0.00000 6217190.5  0.952  1      1  0.682  0.000000 -0.000000  0.000000  0.000000 
  2.63159   1.85953   0.55457     16.32000      0.00000 6436269.5  0.952  1      1  0.851  0.000000 -0.000000  0.000000  0.000000 
  2.63743   1.84952   0.56085     16.48000      0.00000 6421869.0  0.952  1      1  0.697  0.000000 -0.000000  0.000000  0.000000 
  2.64322   1.84693   0.56247     16.64000      0.00000 5278751.5  0.952  1      1  0.946  0.000000 -0.000000  0.000000  0.000000 
  4.64059   2.52988   5.21616     16.80000      0.00000 3873611.8  0.952  1      1  1.816  0.000000 -0.000000  0.000000  0.000000 
  5.54552   1.87821   5.10369     16.96000      0.00000 4575232.0  0.881  1      1  0.624  0.000000 -0.000000  0.000000  0.000000 
  0.70533   1.19660   0.33522     17.12000      0.00000 5392557.0  0.881  1      1  0.724  0.000000 -0.000000  0.000000  0.000000 
  0.70807   1.19844   0.33957     17.28000      0.00000 5073016.5  0.881  1      1  0.531  0.000000 -0.000000  0.000000  0.000000 
  5.53450   1.88984   5.10199     17.44000      0.00000 5353005.0  0.881  1      1  0.714  0.000000 -0.000000  0.000000  0.000000 
  5.53006   1.89254   5.09281     17.60000      0.00000 5361263.5  0.881  1      1  0.855  0.000000 -0.000000  0.000000  0.000000 
  0.69686   1.23518   0.33797     17.76000      0.00000 4486418.0  0.881  1      1  1.058  0.000000 -0.000000  0.000000  0.000000 
  1.52013   2.67276   5.48654     17.92000      0.00000 4381880.0  0.881  1      1  0.870  0.000000 -0.000000  0.000000  0.000000 
  1.50498   2.67730   5.47899     18.08000      0.00000 4458216.0  0.881  1      1  0.929  0.000000 -0.000000  0.000000  0.000000 
  0.67676   1.24430   0.35045     18.24000      0.00000 4076474.3  0.881  1      1  1.110  0.000000 -0.000000  0.000000  0.000000 
  2.57639   1.88027   5.12033     18.40000      0.00000 3791611.8  0.917  1      1  0.856  0.000000 -0.000000  0.000000  0.000000 
  0.88897   1.94996   5.95955     18.56000      0.00000 3246273.3  0.917  1      1  1.428  0.000000 -0.000000  0.000000  0.000000 
  2.68676   1.85030   2.15438     18.72000      0.00000 3647166.5  0.952  1      1  1.603  0.000000 -0.000000  0.000000  0.000000 
  5.79429   1.28791   1.00829     18.88000      0.00000 5000088.0  0.952  1      1  1.016  0.000000 -0.000000  0.000000  0.000000 
  2.62911   1.85719   2.11287     19.04000      0.00000 4805574.5  0.952  1      1  0.440  0.000000 -0.000000  0.000000  0.000000 
  5.75793   1.26685   1.03091     19.20000      0.00000 5143673.0  0.952  1      1  0.793  0.000000 -0.000000  0.000000  0.000000 
  5.75454   1.25946   1.02472     19.36000      0.00000 4525837.0  0.952  1      1  0.784  0.000000 -0.000000  0.000000  0.000000 
  2.62155   1.87689   0.55186     19.52000      0.00000 3091282.3  0.952  1      1  0.628  0.000000 -0.000000  0.000000  0.000000 
  4.63561   2.51882   5.24275     19.68000      0.00000 1696499.3  0.952  1      1  1.463  0.000000 -0.000000  0.000000  0.000000 
  5.76739   1.27818   4.16505     19.84000      0.00000 1870274.9  0.952  1      1  1.244  0.000000 -0.000000  0.000000  0.000000 
  0.87188   2.10425   5.95265     20.00000      0.00000 2469171.5  0.952  1      1  0.935  0.000000 -0.000000  0.000000  0.000000 
  4.02756   1.03536   5.03498     20.16000      0.00000 2562987.0  0.952  1      1  1.256  0.000000 -0.000000  0.000000  0.000000 
  2.63275   1.83894   0.56215     20.32000      0.00000 1897200.4  0.952  1      1  1.335  0.000000 -0.000000  0.000000  0.000000 
  5.77298   1.30493   0.99727     20.48000      0.00000 2365590.5  0.952  1      1  1.358  0.000000 -0.000000  0.000000  0.000000 
  4.02135   1.01472   5.04376     20.64000      0.00000 2363152.8  0.952  1      1  0.917  0.000000 -0.000000  0.000000  0.000000 
  5.76612   1.29852   0.99309     20.80000      0.00000 4054557.5  0.952  1      1  0.807  0.000000 -0.000000  0.000000  0.000000 
  5.77335   1.29924   1.00432     20.96000      0.00000 5232898.5  0.952  1      1  1.010  0.000000 -0.000000  0.000000  0.000000 
  5.77927   1.31332   1.00848     21.12000      0.00000 6154665.0  0.952  1      1  0.778  0.000000 -0.000000  0.000000  0.000000 
  5.78567   1.30295   1.00513     21.28000      0.00000 6215955.0  0.952  1      1  0.526  0.000000 -0.000000  0.000000  0.000000 
  2.65105   1.83583   2.13593     21.44000      0.00000 6034529.0  0.952  1      1  0.575  0.000000 -0.000000  0.000000  0.000000 
  2.66401   1.83107   2.14402     21.60000      0.00000 5557184.5  0.952  1      1  1.100  0.000000 -0.000000  0.000000  0.000000 
  1.48585   0.62314   5.81900     21.76000      0.00000 3920145.0  0.952  1      1  1.563  0.000000 -0.000000  0.000000  0.000000 
  4.05900   1.00061   5.02805     21.92000      0.00000 5028928.0  0.952  1      1  0.921  0.000000 -0.000000  0.000000  0.000000 
  0.89874   2.14212   5.95982     22.08000      0.00000 3505155.8  0.952  1      1  1.112  0.000000 -0.000000  0.000000  0.000000 
  5.78850   1.30516   0.98318     22.24000      0.00000 4770927.0  0.952  1      1  1.116  0.000000 -0.000000  0.000000  0.000000 
  5.77802   1.30090   0.98377     22.40000      0.00000 5784207.0  0.952  1      1  0.990  0.000000 -0.000000  0.000000  0.000000 
  2.63411   1.85234   0.57644     22.56000      0.00000 6494416.5  0.952  1      1  0.616  0.000000 -0.000000  0.000000  0.000000 
  5.77473   1.28985   0.99538     22.72000      0.00000 6428295.5  0.952  1      1  0.840  0.000000 -0.000000  0.000000  0.000000 
  5.78001   1.29175   0.99007     22.88000      0.00000 5960203.0  0.952  1      1  0.796  0.000000 -0.000000  0.000000  0.000000 
  2.63553   1.85107   0.57268     23.04000      0.00000 6164349.0  0.952  1      1  0.959  0.000000 -0.000000  0.000000  0.000000 
  5.77077   1.28478   0.99812     23.20000      0.00000 5940923.5  0.952  1      1  0.619  0.000000 -0.000000  0.000000  0.000000 
  5.76886   1.28902   0.99609     23.36000      0.00000 4663120.5  0.952  1      1  0.496  0.000000 -0.000000  0.000000  0.000000 
  5.76591   1.28195   4.13397     23.52000      0.00000 4511778.5  0.952  1      1  1.223  0.000000 -0.000000  0.000000  0.000000 
  5.76136   1.28487   0.99230     23.68000      0.00000 4627398.5  0.952  1      1  1.048  0.000000 -0.000000  0.000000  0.000000 
  5.76759   1.28776   0.99403     23.84000      0.00000 4179825.3  0.952  1      1  0.788  0.000000 -0.000000  0.000000  0.000000 
  5.76759   1.29859   0.98641     24.00000      0.00000 5755891.0  0.952  1      1  0.568  0.000000 -0.000000  0.000000  0.000000 
  2.61340   1.83492   0.57883     24.16000      0.00000 6424589.5  0.952  1      1  0.749  0.000000 -0.000000  0.000000  0.000000 
  2.60578   1.82809   0.57800     24.32000      0.00000 6313941.5  0.952  1      1  0.859  0.000000 -0.000000  0.000000  0.000000 
  2.60773   1.82836   0.58117     24.48000      0.00000 4511661.5  0.952  1      1  0.677  0.000000 -0.000000  0.000000  0.000000 
  2.60110   1.83931   0.58644     24.64000      0.00000 5037077.0  0.952  1      1  0.677  0.000000 -0.000000  0.000000  0.000000 
  5.74577   1.30295   0.99424     24.80000      0.00000 4930677.0  0.952  1      1  0.744  0.000000 -0.000000  0.000000  0.000000 
  5.75936   1.29828   0.98174     24.96000      0.00000 4500479.0  0.952  1      1  0.828  0.000000 -0.000000  0.000000  0.000000 
  2.38870   1.03431   2.81018     25.12000      0.00000 5561056.5  0.869  1      1  0.803  0.000000 -0.000000  0.000000  0.000000 
  2.40013   1.03553   2.79411     25.28000      0.00000 4672887.0  0.869  1      1  0.712  0.000000 -0.000000  0.000000  0.000000 
  3.78575   1.87270   5.71526     25.44000      0.00000 2811680.5  0.869  1      1  0.979  0.000000 -0.000000  0.000000  0.000000 
  5.54408   1.98391   4.30617     25.60000      0.00000 2601567.5  0.012  1      1  2.095  0.000000 -0.000000  0.000000  0.000000 
  4.75922   1.74526   5.69937     25.76000      0.00000 2413994.0  0.940  1      1  1.886  0.000000 -0.000000  0.000000  0.000000 
  2.93876   2.52562   5.97484     25.92000      0.00000 4611224.5  0.940  1      1  0.725  0.000000 -0.000000  0.000000  0.000000 
  3.31365   0.98133   2.92787     26.08000      0.00000 4750205.5  0.940  1      1  0.690  0.000000 -0.000000  0.000000  0.000000 
  1.62147   1.40606   0.59191     26.24000      0.00000 5367316.5  0.940  1      1  0.599  0.000000 -0.000000  0.000000  0.000000 
  1.62643   1.39645   0.59747     26.40000      0.00000 6442173.0  0.940  1      1  0.680  0.000000 -0.000000  0.000000  0.000000 
  1.63360   1.39745   0.59343     26.56000      0.00000 5781863.0  0.940  1      1  0.684  0.000000 -0.000000  0.000000  0.000000 
  1.63581   1.40517   0.59334     26.72000      0.00000 5477160.0  0.940  1      1  0.670  0.000000 -0.000000  0.000000  0.000000 
  2.94821   2.53350   5.98418     26.88000      0.00000 3406967.5  0.940  1      1  1.324  0.000000 -0.000000  0.000000  0.000000 
  0.05612   2.33372   4.66061     27.04000      0.00000 3227617.5  0.762  1      1  1.037  0.000000 -0.000000  0.000000  0.000000 
  1.68336   1.61770   0.77001     27.20000      0.00000 2536397.8  0.762  1      1  1.190  0.000000 -0.000000  0.000000  0.000000 
  0.86203   1.93686   1.20115     27.36000      0.00000 2558176.0  0.440  1      1  1.403  0.000000 -0.000000  0.000000  0.000000 
  1.58678   1.49437   0.56273     27.52000      0.00000 2446288.3  0.940  1      1  1.649  0.000000 -0.000000  0.000000  0.000000 
  1.65770   0.45662   5.57082     27.68000      0.00000 3586575.8  0.500  1      1  1.177  0.000000 -0.000000  0.000000  0.000000 
  5.70259   1.27115   4.37770     27.84000      0.00000 3552135.0  0.500  1      1  1.187  0.000000 -0.000000  0.000000  0.000000 
  6.12187   0.59273   3.36281     28.00000      0.00000 4162604.0  0.940  1      1  1.308  0.000000 -0.000000  0.000000  0.000000 
  3.27053   0.99105   2.97170     28.16000      0.00000 5506379.0  0.940  1      1  0.751  0.000000 -0.000000  0.000000  0.000000 
  3.27438   0.98466   2.96129     28.32000      0.00000 4888707.0  0.940  1      1  0.509  0.000000 -0.000000  0.000000  0.000000 
  4.75041   1.73279   5.67945     28.48000      0.00000 5741153.0  0.940  1      1  0.681  0.000000 -0.000000  0.000000  0.000000 
  4.74882   1.72701   5.67859     28.64000      0.00000 6259918.5  0.940  1      1  0.576  0.000000 -0.000000  0.000000  0.000000 
  1.60661   1.41534   0.59664     28.80000      0.00000 5555100.0  0.940  1      1  0.745  0.000000 -0.000000  0.000000  0.000000 
  4.75967   1.71779   5.69772     28.96000      0.00000 5119325.0  0.940  1      1  0.711  0.000000 -0.000000  0.000000  0.000000 
  1.60947   1.42773   0.57989     29.12000      0.00000 5895865.0  0.940  1      1  0.407  0.000000 -0.000000  0.000000  0.000000 
  6.12745   0.58930   1.82136     29.28000      0.00000 5611773.0  0.940  1      1  0.540  0.000000 -0.000000  0.000000  0.000000 
  2.98135   2.55619   6.03323     29.44000      0.00000 5230355.0  0.940  1      1  0.876  0.000000 -0.000000  0.000000  0.000000 
  2.97145   2.56132   6.01825     29.60000      0.00000 3733888.3  0.940  1      1  1.108  0.000000 -0.000000  0.000000  0.000000 
  3.46705   2.54155   3.93046     29.76000      0.00000 3242654.3  0.571  2      1  0.815  0.000000 -0.000000  0.000000  0.000000 
  3.28323   0.96757   2.81557     29.92000      0.00000 4355125.5  0.881  1      1  0.510  0.000000 -0.000000  0.000000  0.000000 
  2.74046   2.46623   5.83668     30.08000      0.00000 5159127.0  0.881  1      1  0.591  0.000000 -0.000000  0.000000  0.000000 
  4.67036   1.85184   4.07616     30.24000      0.00000 4451493.0  0.881  1      1  0.730  0.000000 -0.000000  0.000000  0.000000 
  2.73369   2.45621   5.82975     30.40000      0.00000 3838410.5  0.881  1      1  1.634  0.000000 -0.000000  0.000000  0.000000 
  4.03667   1.72832   6.14395     30.56000      0.00000 3949704.5  0.881  1      1  1.391  0.000000 -0.000000  0.000000  0.000000 
  4.04233   1.74024   6.15966     30.72000      0.00000 4342840.5  0.881  1      1  0.869  0.000000 -0.000000  0.000000  0.000000 
  4.04976   1.73622   6.16398     30.88000      0.00000 2021065.3  0.881  1      1  1.302  0.000000 -0.000000  0.000000  0.000000 
  4.34899   0.16885   5.97728     31.04000      0.00000 1214436.4  0.881  1      1  1.773  0.000000 -0.000000  0.000000  0.000000 
  4.02505   1.73184   6.25036     31.20000      0.00000 1975970.1  0.881  1      1  1.119  0.000000 -0.000000  0.000000  0.000000 
  4.03298   1.73593   6.24665     31.36000      0.00000 3230967.8  0.881  1      1  0.891  0.000000 -0.000000  0.000000  0.000000 
  2.47964   1.52845   2.98394     31.52000      0.00000 4072539.3  0.881  1      1  0.789  0.000000 -0.000000  0.000000  0.000000 
  2.48303   1.52118   2.97421     31.68000      0.00000 6074080.5  0.881  1      1  0.842  0.000000 -0.000000  0.000000  0.000000 
  2.47903   1.52340   2.97407     31.84000      0.00000 6181468.0  0.881  1      1  0.632  0.000000 -0.000000  0.000000  0.000000 
  2.47749   1.52345   2.97107     32.00000      0.00000 6453031.0  0.881  1      1  0.865  0.000000 -0.000000  0.000000  0.000000 
  4.02851   1.74354   6.22306     32.16000      0.00000 6067506.5  0.881  1      1  0.605  0.000000 -0.000000  0.000000  0.000000 
  4.02396   1.73993   6.22105     32.32000      0.00000 4430704.0  0.881  1      1  0.744  0.000000 -0.000000  0.000000  0.000000 
  4.03142   1.73541   6.22012     32.48000      0.00000 4028995.5  0.881  1      1  0.918  0.000000 -0.000000  0.000000  0.000000 
  2.45955   1.51382   2.98091     32.64000      0.00000 5721989.5  0.881  1      1  0.836  0.000000 -0.000000  0.000000  0.000000 
  4.01736   1.72969   6.22667     32.80000      0.00000 4549647.0  0.881  1      1  0.760  0.000000 -0.000000  0.000000  0.000000 
  4.00855   1.72868   6.22364     32.96000      0.00000 4546839.5  0.881  1      1  0.494  0.000000 -0.000000  0.000000  0.000000 
  2.44495   1.51712   2.96644     33.12000      0.00000 6034865.5  0.881  1      1  0.859  0.000000 -0.000000  0.000000  0.000000 
  2.43930   1.53002   2.97480     33.28000      0.00000 4445260.5  0.881  1      1  1.039  0.000000 -0.000000  0.000000  0.000000 
  4.24940   0.17615   2.89769     33.44000      0.00000 1764458.0  0.881  1      1  1.485  0.000000 -0.000000  0.000000  0.000000 
  1.46657   2.91540   5.27798     33.60000      0.00000 3058222.8  0.881  1      1  1.555  0.000000 -0.000000  0.000000  0.000000 
  4.02193   1.75952   6.15496     33.76000      0.00000 4884540.0  0.881  1      1  1.040  0.000000 -0.000000  0.000000  0.000000 
  2.47360   1.44616   2.94805     33.92000      0.00000 5309286.5  0.881  1      1  0.700  0.000000 -0.000000  0.000000  0.000000 
  1.54066   2.89807   5.35145     34.08000      0.00000 5356501.5  0.881  1      1  0.730  0.000000 -0.000000  0.000000  0.000000 
  2.49682   1.41094   2.93241     34.24000      0.00000 5451886.0  0.881  1      1  0.567  0.000000 -0.000000  0.000000  0.000000 
  2.49301   1.41290   2.93177     34.40000      0.00000 5795181.0  0.881  1      1  0.784  0.000000 -0.000000  0.000000  0.000000 
  2.48394   1.41568   2.93809     34.56000      0.00000 6432914.0  0.881  1      1  0.799  0.000000 -0.000000  0.000000  0.000000 
  4.01746   1.75792   6.14008     34.72000      0.00000 5536815.0  0.881  1      1  0.626  0.000000 -0.000000  0.000000  0.000000 
  4.01834   1.75327   6.15181     34.88000      0.00000 5731291.0  0.881  1      1  0.691  0.000000 -0.000000  0.000000  0.000000 
  4.02353   1.75669   6.16512     35.04000      0.00000 5632620.5  0.881  1      1  0.932  0.000000 -0.000000  0.000000  0.000000 
  4.21753   0.18441   2.92506     35.20000      0.00000 3636159.3  0.881  1      1  1.981  0.000000 -0.000000  0.000000  0.000000 
  2.42376   1.53426   2.96604     35.36000      0.00000 6196234.5  0.881  1      1  0.975  0.000000 -0.000000  0.000000  0.000000 
  2.42805   1.53134   2.97235     35.52000      0.00000 5869709.0  0.881  1      1  1.112  0.000000 -0.000000  0.000000  0.000000 
  3.98868   1.74218   6.23928     35.68000      0.00000 2875384.8  0.881  1      1  1.056  0.000000 -0.000000  0.000000  0.000000 
  0.16511   1.27483   1.08846     35.84000      0.00000 1502127.3  0.881  1      1  1.888  0.000000 -0.000000  0.000000  0.000000 
  4.74395   1.08552   5.00194     36.00000      0.00000 4197243.0  0.881  1      1  1.023  0.000000 -0.000000  0.000000  0.000000 
  0.18044   1.32128   1.06776     36.16000      0.00000 4797394.5  0.881  1      1  0.681  0.000000 -0.000000  0.000000  0.000000 
  0.19003   1.32532   1.08207     36.32000      0.00000 3780358.5  0.881  1      1  0.664  0.000000 -0.000000  0.000000  0.000000 
  4.06269   1.78396   6.11106     36.48000      0.00000 4185147.0  0.762  1      1  0.780  0.000000 -0.000000  0.000000  0.000000 
  2.52543   1.39486   2.92582     36.64000      0.00000 5513852.0  0.762  1      1  0.615  0.000000 -0.000000  0.000000  0.000000 
  4.05125   1.78875   6.09873     36.80000      0.00000 4685884.0  0.762  1      1  0.827  0.000000 -0.000000  0.000000  0.000000 
  4.05082   1.78882   6.09827     36.96000      0.00000 5571634.0  0.762  1      1  0.579  0.000000 -0.000000  0.000000  0.000000 
  2.52319   1.38265   2.91821     37.12000      0.00000 5583470.5  0.762  1      1  0.612  0.000000 -0.000000  0.000000  0.000000 
  2.52878   1.37307   2.90994     37.28000      0.00000 6027081.0  0.762  1      1  0.899  0.000000 -0.000000  0.000000  0.000000 
  2.53097   1.38041   2.89967     37.44000      0.00000 6159411.5  0.762  1      1  0.627  0.000000 -0.000000  0.000000  0.000000 
  2.52787   1.36998   2.88823     37.60000      0.00000 6474274.0  0.762  1      1  0.852  0.000000 -0.000000  0.000000  0.000000 
  2.53218   1.37280   2.89333     37.76000      0.00000 6569512.0  0.762  1      1  0.700  0.000000 -0.000000  0.000000  0.000000 
  2.53559   1.37918   2.89614     37.92000      0.00000 6334973.0  0.762  1      1  0.677  0.000000 -0.000000  0.000000  0.000000 
  4.05439   1.79427   6.08628     38.08000      0.00000 6366216.0  0.762  1      1  0.783  0.000000 -0.000000  0.000000  0.000000 
  2.52488   1.36781   2.90653     38.24000      0.00000 6412244.0  0.762  1      1  0.578  0.000000 -0.000000  0.000000  0.000000 
  4.05251   1.79681   6.07192     38.40000      0.00000 6611500.0  0.762  1      1  0.600  0.000000 -0.000000  0.000000  0.000000 
  2.52354   1.37707   2.90825     38.56000      0.00000 5644718.5  0.762  1      1  0.569  0.000000 -0.000000  0.000000  0.000000 
  2.52437   1.37852   2.91295     38.72000      0.00000 6418184.5  0.762  1      1  0.645  0.000000 -0.000000  0.000000  0.000000 
  3.22538   0.81193   3.20232     38.88000      0.00000 3950978.5  0.024  1      1  2.053  0.000000 -0.000000  0.000000  0.000000 
  3.98851   1.71283   6.24000     39.04000      0.00000 3683452.5  0.881  1      1  1.313  0.000000 -0.000000  0.000000  0.000000 
  2.73763   2.40429   5.66252     39.20000      0.00000 4475509.0  0.548  1      1  1.017  0.000000 -0.000000  0.000000  0.000000 
  1.65750   1.17896   0.65019     39.36000      0.00000 4523247.0  0.548  1      1  1.072  0.000000 -0.000000  0.000000  0.000000 
  0.09767   1.28179   1.02531     39.52000      0.00000 3616875.3  0.310  1      1  1.306  0.000000 -0.000000  0.000000  0.000000 
  3.44807   2.51574   6.28137     39.68000      0.00000 3091369.0  0.024  1      1  2.103  0.000000 -0.000000  0.000000  0.000000 
  2.73932   2.37430   5.72267     39.84000      0.00000 4317391.5  0.905  1      1  0.664  0.000000 -0.000000  0.000000  0.000000 
  0.24323   2.19741   0.42393     40.00000      0.00000 4289131.5  0.905  1      1  1.006  0.000000 -0.000000  0.000000  0.000000 
  5.85549   0.73543   3.66557     40.16000      0.00000 4866263.0  0.905  1      1  0.884  0.000000 -0.000000  0.000000  0.000000 
  2.71053   2.40515   5.76056     40.32000      0.00000 3664038.3  0.905  1      1  1.004  0.000000 -0.000000  0.000000  0.000000 
  3.18988   0.97097   5.58960     40.48000      0.00000 3505306.8  0.583  2      1  2.131  0.000000 -0.000000  0.000000  0.000000 
  3.17288   0.95315   5.57708     40.64000      0.00000 4907069.5  0.583  2      1  1.017  0.000000 -0.000000  0.000000  0.000000 
  3.16125   0.96967   5.59103     40.80000      0.00000 3670553.5  0.583  2      1  1.869  0.000000 -0.000000  0.000000  0.000000 
  5.78764   1.50094   3.84659     40.96000      0.00000 5489213.5  0.762  1      1  0.980  0.000000 -0.000000  0.000000  0.000000 
  2.64470   1.63626   2.43110     41.12000      0.00000 6141851.0  0.762  1      1  0.657  0.000000 -0.000000  0.000000  0.000000 
  2.65341   1.64223   2.42796     41.28000      0.00000 5650904.5  0.762  1      1  0.588  0.000000 -0.000000  0.000000  0.000000 
  2.65365   1.63509   2.42422     41.44000      0.00000 4968035.5  0.762  1      1  0.931  0.000000 -0.000000  0.000000  0.000000 
  5.78236   1.51332   0.73246     41.60000      0.00000 3794027.0  0.762  1      1  1.551  0.000000 -0.000000  0.000000  0.000000 
  1.14254   1.00590   5.43445     41.76000      0.00000 4278001.5  0.762  2      1  1.202  0.000000 -0.000000  0.000000  0.000000 
  3.16806   0.97501   5.57703     41.92000      0.00000 4867803.5  0.762  2      1  0.740  0.000000 -0.000000  0.000000  0.000000 
  5.40223   1.01039   4.61310     42.08000      0.00000 4483750.5  0.881  1      1  0.775  0.000000 -0.000000  0.000000  0.000000 
  0.62630   1.66004   1.00263     42.24000      0.00000 5949675.5  0.881  1      1  0.702  0.000000 -0.000000  0.000000  0.000000 
  5.20606   2.56584   1.41595     42.40000      0.00000 5260790.0  0.881  1      1  0.667  0.000000 -0.000000  0.000000  0.000000 
  2.23480   0.55997   4.59552     42.56000      0.00000 3671673.5  0.917  1      1  1.317  0.000000 -0.000000  0.000000  0.000000 
  2.25707   0.60054   4.52963     42.72000      0.00000 4492147.5  0.917  1      1  0.760  0.000000 -0.000000  0.000000  0.000000 
  5.39350   2.53715   3.32718     42.88000      0.00000 6160536.5  0.917  1      1  0.595  0.000000 -0.000000  0.000000  0.000000 
  5.40853   2.53318   3.33889     43.04000      0.00000 5833022.0  0.917  1      1  0.708  0.000000 -0.000000  0.000000  0.000000 
  0.50663   1.46106   0.97258     43.20000      0.00000 5311003.5  0.917  1      1  0.698  0.000000 -0.000000  0.000000  0.000000 
  0.16632   0.55616   1.37832     43.36000      0.00000 3268534.3  0.881  1      1  1.873  0.000000 -0.000000  0.000000  0.000000 
  0.13980   0.57572   1.39996     43.52000      0.00000 4444409.5  0.881  1      1  0.811  0.000000 -0.000000  0.000000  0.000000 
  0.15074   0.58885   1.39352     43.68000      0.00000 4263233.0  0.881  1      1  1.137  0.000000 -0.000000  0.000000  0.000000 
  0.15643   0.60073   4.52773     43.84000      0.00000 4043049.3  0.881  1      1  0.892  0.000000 -0.000000  0.000000  0.000000 
  0.15971   0.53158   4.51614     44.00000      0.00000 2948642.8  0.881  1      1  1.325  0.000000 -0.000000  0.000000  0.000000 
  0.18219   0.53253   4.51225     44.16000      0.00000 4414358.0  0.881  1      1  1.070  0.000000 -0.000000  0.000000  0.000000 
  0.18687   0.53721   4.51107     44.32000      0.00000 4340611.0  0.881  1      1  0.966  0.000000 -0.000000  0.000000  0.000000 
  0.19438   0.55722   4.50749     44.48000      0.00000 3267358.5  0.881  1      1  0.938  0.000000 -0.000000  0.000000  0.000000 
  0.21431   0.57131   1.33193     44.64000      0.00000 4853265.5  0.881  1      1  0.762  0.000000 -0.000000  0.000000  0.000000 
  4.70668   1.41789   5.71629     44.80000      0.00000 4839113.5  0.881  1      1  0.618  0.000000 -0.000000  0.000000  0.000000 
  0.25063   0.59339   1.26509     44.96000      0.00000 5475713.0  0.881  1      1  0.799  0.000000 -0.000000  0.000000  0.000000 
  0.23573   0.61456   1.28784     45.12000      0.00000 5585075.0  0.881  1      1  0.825  0.000000 -0.000000  0.000000  0.000000 
  0.24400   0.61831   1.29875     45.28000      0.00000 4013909.3  0.881  1      1  0.573  0.000000 -0.000000  0.000000  0.000000 
  0.22661   0.59400   4.45092     45.44000      0.00000 2944656.5  0.881  1      1  1.348  0.000000 -0.000000  0.000000  0.000000 
  0.20766   0.56974   1.32124     45.60000      0.00000 5167425.0  0.881  1      1  0.794  0.000000 -0.000000  0.000000  0.000000 
  4.72206   1.44307   5.73312     45.76000      0.00000 4415210.5  0.881  1      1  1.367  0.000000 -0.000000  0.000000  0.000000 
  4.68036   1.47718   5.77376     45.92000      0.00000 4252570.5  0.881  1      1  1.026  0.000000 -0.000000  0.000000  0.000000 
  0.14441   0.50717   1.37384     46.08000      0.00000 5271946.5  0.881  1      1  0.669  0.000000 -0.000000  0.000000  0.000000 
  0.12392   0.51514   1.40552     46.24000      0.00000 5593430.5  0.881  1      1  0.813  0.000000 -0.000000  0.000000  0.000000 
  0.14818   0.50284   1.38538     46.40000      0.00000 5430284.5  0.881  1      1  0.703  0.000000 -0.000000  0.000000  0.000000 
  0.16079   0.51227   1.37954     46.56000      0.00000 5692189.5  0.881  1      1  0.795  0.000000 -0.000000  0.000000  0.000000 
  0.26930   0.62042   1.27865     46.72000      0.00000 4311989.5  0.881  1      1  0.886  0.000000 -0.000000  0.000000  0.000000 
  0.26759   0.63763   1.28575     46.88000      0.00000 5503683.5  0.881  1      1  0.637  0.000000 -0.000000  0.000000  0.000000 
  0.14018   0.46604   1.39562     47.04000      0.00000 3748104.0  0.881  1      1  1.131  0.000000 -0.000000  0.000000  0.000000 
  1.20357   1.04869   0.50253     47.20000      0.00000 3156539.5  0.274  1      1  1.386  0.000000 -0.000000  0.000000  0.000000 
  1.34364   1.09841   0.43493     47.36000      0.00000 2639984.3  0.405  1      1  1.364  0.000000 -0.000000  0.000000  0.000000 
  1.93283   1.52853   1.28597     47.52000      0.00000 4322072.0  0.762  1      1  0.912  0.000000 -0.000000  0.000000  0.000000 
  1.93327   1.52927   1.28137     47.68000      0.00000 5893854.0  0.762  1      1  0.657  0.000000 -0.000000  0.000000  0.000000 
  1.93310   1.52896   1.28584     47.84000      0.00000 3665172.8  0.762  1      1  0.770  0.000000 -0.000000  0.000000  0.000000 
  1.90193   1.52833   1.23776     48.00000      0.00000 4961304.0  0.762  1      1  0.593  0.000000 -0.000000  0.000000  0.000000 
  1.91350   1.52191   1.22646     48.16000      0.00000 5305593.0  0.762  1      1  0.537  0.000000 -0.000000  0.000000  0.000000 
  1.91310   1.52660   1.22010     48.32000      0.00000 3880066.0  0.762  1      1  0.771  0.000000 -0.000000  0.000000  0.000000 
  1.91738   1.53510   1.21614     48.48000      0.00000 4428939.0  0.762  1      1  0.848  0.000000 -0.000000  0.000000  0.000000 
  5.14144   0.70008   4.06303     48.64000      0.00000 3210250.5  0.536  1      1  1.073  0.000000 -0.000000  0.000000  0.000000 
  3.03919   1.18103   0.99120     48.80000      0.00000 5349176.0  0.536  1      1  0.853  0.000000 -0.000000  0.000000  0.000000 
  6.18415   1.97036   0.58024     48.96000      0.00000 5353974.0  0.536  1      1  0.959  0.000000 -0.000000  0.000000  0.000000 
  3.03959   1.16363   0.98020     49.12000      0.00000 5212128.0  0.536  1      1  0.997  0.000000 -0.000000  0.000000  0.000000 
  3.41684   1.92444   6.20696     49.28000      0.00000 3998373.5  0.762  1      1  0.884  0.000000 -0.000000  0.000000  0.000000 
  1.87019   1.49343   1.21864     49.44000      0.00000 3841894.3  0.762  1      1  0.938  0.000000 -0.000000  0.000000  0.000000 
  5.76365   1.14134   4.31963     49.60000      0.00000 5189132.0  0.952  1      1  0.596  0.000000 -0.000000  0.000000  0.000000 
  5.78587   1.13887   4.33306     49.76000      0.00000 3883589.3  0.952  1      1  0.740  0.000000 -0.000000  0.000000  0.000000 
  5.78932   1.12741   4.34332     49.92000      0.00000 3231315.5  0.952  1      1  1.435  0.000000 -0.000000  0.000000  0.000000 
  1.90678   1.45425   1.26373     50.08000      0.00000 5063114.0  0.762  1      1  0.946  0.000000 -0.000000  0.000000  0.000000 
  1.92897   1.44806   1.26857     50.24000      0.00000 4931623.5  0.762  1      1  0.675  0.000000 -0.000000  0.000000  0.000000 
  1.94026   1.45240   1.26219     50.40000      0.00000 4791889.5  0.762  1      1  0.741  0.000000 -0.000000  0.000000  0.000000 
  4.29287   2.13002   4.15718     50.56000      0.00000 3168846.5  0.619  1      1  1.315  0.000000 -0.000000  0.000000  0.000000 
  6.15519   2.04520   0.62681     50.72000      0.00000 3895250.0  0.619  1      1  1.153  0.000000 -0.000000  0.000000  0.000000 
  4.25754   2.14588   4.14792     50.88000      0.00000 1986416.6  0.619  1      1  1.483  0.000000 -0.000000  0.000000  0.000000 
  5.17129   1.71711   3.50783     51.04000      0.00000 1151714.5  0.071  1      1  1.374  0.000000 -0.000000  0.000000  0.000000 
  0.10957   2.49857   4.78747     51.20000      0.00000 1052500.9  0.024  1      1  1.949  0.000000 -0.000000  0.000000  0.000000 
  2.01473   1.42918   1.21268     51.36000      0.00000 1578079.3  0.798  1      1  1.250  0.000000 -0.000000  0.000000  0.000000 
  2.02459   1.42759   1.21037     51.52000      0.00000 4277852.0  0.798  1      1  0.909  0.000000 -0.000000  0.000000  0.000000 
  2.04031   1.44485   1.21359     51.68000      0.00000 4939505.5  0.798  1      1  0.702  0.000000 -0.000000  0.000000  0.000000 
  5.62217   1.19779   4.08853     51.84000      0.00000 3064696.5  0.012  1      1  1.689  0.000000 -0.000000  0.000000  0.000000 
  1.91889   1.53502   1.20040     52.00000      0.00000 5325590.5  0.762  1      1  0.697  0.000000 -0.000000  0.000000  0.000000 
  1.92202   1.53877   1.20592     52.16000      0.00000 4974953.5  0.762  1      1  0.831  0.000000 -0.000000  0.000000  0.000000 
  1.91455   1.54981   1.19223     52.32000      0.00000 2657156.0  0.762  1      1  0.992  0.000000 -0.000000  0.000000  0.000000 
  3.58148   1.92866   6.19209     52.48000      0.00000 3589036.8  0.881  1      1  1.209  0.000000 -0.000000  0.000000  0.000000 
  2.04213   1.49783   1.21476     52.64000      0.00000 5219903.0  0.881  1      1  0.925  0.000000 -0.000000  0.000000  0.000000 
  2.03104   1.49748   1.20923     52.80000      0.00000 5121627.0  0.881  1      1  0.830  0.000000 -0.000000  0.000000  0.000000 
  1.94593   1.53292   1.21105     52.96000      0.00000 4894164.5  0.881  1      1  0.885  0.000000 -0.000000  0.000000  0.000000 
  1.94165   1.52907   1.22056     53.12000      0.00000 5799664.5  0.881  1      1  0.600  0.000000 -0.000000  0.000000  0.000000 
  1.93967   1.51694   1.22411     53.28000      0.00000 5251649.5  0.881  1      1  0.635  0.000000 -0.000000  0.000000  0.000000 
  3.48174   1.91370   6.21825     53.44000      0.00000 3790159.3  0.881  1      1  0.839  0.000000 -0.000000  0.000000  0.000000 
  0.08158   0.63741   3.62518     53.60000      0.00000 3977374.5  0.012  3      1  2.065  0.000000 -0.000000  0.000000  0.000000 
  3.49126   1.91667   6.21471     53.76000      0.00000 4860755.0  0.881  1      1  0.772  0.000000 -0.000000  0.000000  0.000000 
  3.49203   1.90821   6.21294     53.92000      0.00000 3346287.8  0.881  1      1  0.960  0.000000 -0.000000  0.000000  0.000000 
  1.95432   1.51225   1.23072     54.08000      0.00000 4285870.0  0.881  1      1  0.750  0.000000 -0.000000  0.000000  0.000000 
  0.35987   1.22847   1.62904     54.24000      0.00000 3576226.8  0.881  1      1  1.572  0.000000 -0.000000  0.000000  0.000000 
  1.96232   1.50601   1.24741     54.40000      0.00000 5363024.0  0.881  1      1  0.509  0.000000 -0.000000  0.000000  0.000000 
  1.95556   1.50548   1.25074     54.56000      0.00000 5981578.5  0.881  1      1  0.687  0.000000 -0.000000  0.000000  0.000000 
  1.95619   1.50630   1.25841     54.72000      0.00000 5851348.5  0.881  1      1  0.661  0.000000 -0.000000  0.000000  0.000000 
  1.97696   1.49910   1.27190     54.88000      0.00000 5922813.0  0.881  1      1  0.618  0.000000 -0.000000  0.000000  0.000000 
  1.97856   1.49859   1.27451     55.04000      0.00000 4537166.0  0.881  1      1  0.672  0.000000 -0.000000  0.000000  0.000000 
  3.53505   1.87172   6.19277     55.20000      0.00000 4122599.5  0.881  1      1  1.302  0.000000 -0.000000  0.000000  0.000000 
  3.54875   1.85896   6.18342     55.36000      0.00000 6008613.5  0.881  1      1  0.736  0.000000 -0.000000  0.000000  0.000000 
  2.00585   1.47478   2.85429     55.52000      0.00000 6282429.0  0.881  1      1  0.664  0.000000 -0.000000  0.000000  0.000000 
  1.99350   1.47146   1.25785     55.68000      0.00000 5654450.5  0.881  1      1  0.654  0.000000 -0.000000  0.000000  0.000000 
  3.53426   1.88102   6.18996     55.84000      0.00000 5439092.0  0.881  1      1  0.544  0.000000 -0.000000  0.000000  0.000000 
  2.19072   0.76084   2.91419     56.00000      0.00000 4417439.0  0.286  2      1  0.943  0.000000 -0.000000  0.000000  0.000000 
  3.24435   2.18302   3.21883     56.16000      0.00000 2959632.8  0.012  1      1  2.081  0.000000 -0.000000  0.000000  0.000000 
  5.93420   1.08653   4.31919     56.32000      0.00000 5546246.5  0.952  1      1  0.978  0.000000 -0.000000  0.000000  0.000000 
  5.93498   1.09121   4.32417     56.48000      0.00000 5776824.5  0.952  1      1  0.658  0.000000 -0.000000  0.000000  0.000000 
  5.93678   1.09636   4.31215     56.64000      0.00000 6082306.0  0.952  1      1  0.762  0.000000 -0.000000  0.000000  0.000000 
  5.94685   1.10030   4.31939     56.80000      0.00000 4959848.0  0.952  1      1  0.946  0.000000 -0.000000  0.000000  0.000000 
  5.96078   1.09258   4.32851     56.96000      0.00000 5428734.5  0.952  1      1  1.099  0.000000 -0.000000  0.000000  0.000000 
  5.97749   1.08934   4.32055     57.12000      0.00000 4565679.0  0.952  1      1  0.839  0.000000 -0.000000  0.000000  0.000000 
  4.21813   1.22140   5.23393     57.28000      0.00000 3669439.8  0.952  1      1  0.831  0.000000 -0.000000  0.000000  0.000000 
  0.44582   1.39270   0.81476     57.44000      0.00000 4533488.5  0.536  2      1  0.733  0.000000 -0.000000  0.000000  0.000000 
  2.75212   2.08077   5.15321     57.60000      0.00000 3241966.8  0.952  1      1  1.684  0.000000 -0.000000  0.000000  0.000000 
  5.90920   1.05067   1.10608     57.76000      0.00000 5426863.0  0.952  1      1  0.829  0.000000 -0.000000  0.000000  0.000000 
  4.09577   1.16862   5.28583     57.92000      0.00000 5436650.5  0.952  1      1  0.757  0.000000 -0.000000  0.000000  0.000000 
  5.91206   1.05058   1.10022     58.08000      0.00000 4539184.0  0.952  1      1  0.702  0.000000 -0.000000  0.000000  0.000000 
  5.92210   1.04287   4.23580     58.24000      0.00000 5805569.0  0.952  1      1  0.666  0.000000 -0.000000  0.000000  0.000000 
  4.09321   1.15971   5.29354     58.40000      0.00000 5370147.0  0.952  1      1  0.598  0.000000 -0.000000  0.000000  0.000000 
  4.15348   1.18868   5.27555     58.56000      0.00000 4464874.0  0.952  1      1  1.271  0.000000 -0.000000  0.000000  0.000000 
  1.06520   1.90357   4.19550     58.72000      0.00000 4091581.0  0.952  1      1  0.998  0.000000 -0.000000  0.000000  0.000000 
  5.93621   1.09371   4.34949     58.88000      0.00000 4393864.5  0.952  1      1  0.770  0.000000 -0.000000  0.000000  0.000000 
  5.95731   1.08706   4.36664     59.04000      0.00000 5040191.0  0.952  1      1  0.738  0.000000 -0.000000  0.000000  0.000000 
  5.96732   1.08287   4.36586     59.20000      0.00000 4978799.0  0.952  1      1  0.830  0.000000 -0.000000  0.000000  0.000000 
  4.21387   1.25815   5.24299     59.36000      0.00000 3837059.5  0.952  1      1  1.117  0.000000 -0.000000  0.000000  0.000000 
  4.19828   1.22834   5.23877     59.52000      0.00000 4520824.0  0.952  1      1  1.098  0.000000 -0.000000  0.000000  0.000000 
  4.21999   1.27164   5.22357     59.68000      0.00000 3640967.3  0.952  1      1  0.967  0.000000 -0.000000  0.000000  0.000000 
  3.03717   1.18909   5.62250     59.84000      0.00000 4680151.0  0.726  1      1  1.004  0.000000 -0.000000  0.000000  0.000000 
  6.16698   1.96858   3.79602     60.00000      0.00000 5283633.5  0.726  1      1  1.057  0.000000 -0.000000  0.000000  0.000000 
  6.16461   1.98439   3.79760     60.16000      0.00000 5572259.0  0.726  1      1  0.934  0.000000 -0.000000  0.000000  0.000000 
  4.27621   2.15978   5.77169     60.32000      0.00000 3349042.3  0.726  1      1  0.819  0.000000 -0.000000  0.000000  0.000000 
  6.05908   0.79977   1.11916     60.48000      0.00000 4840345.5  0.881  1      1  0.982  0.000000 -0.000000  0.000000  0.000000 
  6.06607   0.79690   1.11557     60.64000      0.00000 6097963.0  0.881  1      1  0.691  0.000000 -0.000000  0.000000  0.000000 
  6.06646   0.79546   1.12142     60.80000      0.00000 5773675.5  0.881  1      1  0.772  0.000000 -0.000000  0.000000  0.000000 
  6.05327   0.80243   1.12910     60.96000      0.00000 6287600.0  0.881  1      1  0.973  0.000000 -0.000000  0.000000  0.000000 
  5.45042   2.27924   4.29248     61.12000      0.00000 4539796.0  0.881  1      1  0.895  0.000000 -0.000000  0.000000  0.000000 
  0.42062   1.42786   0.84665     61.28000      0.00000 4362483.0  0.750  2      1  0.937  0.000000 -0.000000  0.000000  0.000000 
  4.34909   2.14927   5.78162     61.44000      0.00000 4241778.5  0.750  1      1  0.904  0.000000 -0.000000  0.000000  0.000000 
  6.21439   1.99116   0.64362     61.60000      0.00000 4730844.0  0.750  1      1  1.204  0.000000 -0.000000  0.000000  0.000000 
  3.08253   1.14551   0.93812     61.76000      0.00000 5086854.5  0.750  1      1  0.773  0.000000 -0.000000  0.000000  0.000000 
  4.33945   2.12596   5.75069     61.92000      0.00000 5750821.5  0.750  1      1  1.043  0.000000 -0.000000  0.000000  0.000000 
  3.06724   1.13003   0.94478     62.08000      0.00000 5637396.5  0.750  1      1  1.013  0.000000 -0.000000  0.000000  0.000000 
  3.06391   1.13042   0.94128     62.24000      0.00000 6026796.5  0.750  1      1  0.858  0.000000 -0.000000  0.000000  0.000000 
  3.06087   1.12576   0.94538     62.40000      0.00000 6092682.0  0.750  1      1  0.946  0.000000 -0.000000  0.000000  0.000000 
  3.06563   1.13383   0.94091     62.56000      0.00000 5005180.5  0.750  1      1  0.887  0.000000 -0.000000  0.000000  0.000000 
  3.05981   1.11931   0.93635     62.72000      0.00000 5623308.0  0.750  1      1  0.972  0.000000 -0.000000  0.000000  0.000000 
  1.17387   1.00762   0.54754     62.88000      0.00000 6110095.0  0.750  1      1  0.784  0.000000 -0.000000  0.000000  0.000000 
  6.18829   2.02679   0.62898     63.04000      0.00000 6220814.0  0.750  1      1  0.938  0.000000 -0.000000  0.000000  0.000000 
  3.05476   1.11015   0.94304     63.20000      0.00000 6085496.5  0.750  1      1  0.947  0.000000 -0.000000  0.000000  0.000000 
  3.06128   1.12076   0.94027     63.36000      0.00000 6157768.0  0.750  1      1  0.913  0.000000 -0.000000  0.000000  0.000000 
  6.20145   2.02245   0.62970     63.52000      0.00000 5547229.0  0.750  1      1  1.036  0.000000 -0.000000  0.000000  0.000000 
  1.18606   1.01813   0.54002     63.68000      0.00000 2872315.5  0.750  1      1  1.416  0.000000 -0.000000  0.000000  0.000000 
  6.00718   0.94583   4.35829     63.84000      0.00000 3750839.8  0.940  1      1  1.012  0.000000 -0.000000  0.000000  0.000000 
  6.00567   0.95874   4.37351     64.00000      0.00000 3265930.3  0.940  1      1  0.999  0.000000 -0.000000  0.000000  0.000000 
  5.97725   0.98316   4.37261     64.16000      0.00000 3271425.3  0.940  1      1  1.111  0.000000 -0.000000  0.000000  0.000000 
  5.46995   2.42859   1.10007     64.32000      0.00000 4033239.8  0.940  1      1  1.102  0.000000 -0.000000  0.000000  0.000000 
  6.06539   0.93228   4.33902     64.48000      0.00000 5891074.5  0.940  1      1  0.625  0.000000 -0.000000  0.000000  0.000000 
  6.04662   0.94387   1.21095     64.64000      0.00000 5998290.5  0.940  1      1  0.899  0.000000 -0.000000  0.000000  0.000000 
  6.02884   0.95699   1.24035     64.80000      0.00000 5657678.5  0.940  1      1  0.661  0.000000 -0.000000  0.000000  0.000000 
  6.05177   0.96117   1.25068     64.96000      0.00000 5331432.0  0.940  1      1  1.019  0.000000 -0.000000  0.000000  0.000000 
  6.06121   0.95135   1.23687     65.12000      0.00000 5718719.0  0.940  1      1  0.843  0.000000 -0.000000  0.000000  0.000000 
  6.06424   0.93881   1.22735     65.28000      0.00000 5732100.5  0.940  1      1  0.651  0.000000 -0.000000  0.000000  0.000000 
  6.06908   0.95129   4.36810     65.44000      0.00000 3531148.5  0.940  1      1  1.263  0.000000 -0.000000  0.000000  0.000000 
  3.50679   1.56008   6.17686     65.60000      0.00000 2872229.5  0.881  1      1  1.303  0.000000 -0.000000  0.000000  0.000000 
  3.51141   1.56167   6.18789     65.76000      0.00000 4167082.5  0.881  1      1  0.588  0.000000 -0.000000  0.000000  0.000000 
  1.93854   1.48307   3.14064     65.92000      0.00000 2941246.8  0.881  1      1  0.834  0.000000 -0.000000  0.000000  0.000000 
  3.51916   1.58933   6.21004     66.08000      0.00000 2990422.3  0.881  1      1  0.641  0.000000 -0.000000  0.000000  0.000000 
  3.52058   1.57962   6.21054     66.24000      0.00000 4786372.0  0.881  1      1  0.737  0.000000 -0.000000  0.000000  0.000000 
  3.52350   1.57594   6.21135     66.40000      0.00000 7154137.0  0.881  1      1  0.685  0.000000 -0.000000  0.000000  0.000000 
  3.53360   1.57184   6.20796     66.56000      0.00000 7013618.5  0.881  1      1  0.633  0.000000 -0.000000  0.000000  0.000000 
  1.99227   1.49484   3.14301     66.72000      0.00000 6798079.5  0.881  1      1  0.561  0.000000 -0.000000  0.000000  0.000000 
  2.01785   1.49398   3.13700     66.88000      0.00000 6878563.0  0.881  1      1  0.898  0.000000 -0.000000  0.000000  0.000000 
  3.60658   1.57642   6.20545     67.04000      0.00000 6680513.0  0.881  1      1  0.772  0.000000 -0.000000  0.000000  0.000000 
  3.62287   1.58606   6.21628     67.20000      0.00000 6625391.0  0.881  1      1  0.941  0.000000 -0.000000  0.000000  0.000000 
  3.62685   1.59307   6.23107     67.36000      0.00000 6284140.0  0.881  1      1  0.861  0.000000 -0.000000  0.000000  0.000000 
  3.64309   1.59551   6.25484     67.52000      0.00000 6656637.0  0.881  1      1  0.954  0.000000 -0.000000  0.000000  0.000000 
  3.64267   1.58617   6.26471     67.68000      0.00000 6675378.5  0.881  1      1  0.981  0.000000 -0.000000  0.000000  0.000000 
  2.07018   1.55667   3.13349     67.84000      0.00000 5284171.5  0.881  1      1  0.665  0.000000 -0.000000  0.000000  0.000000 
  5.48963   2.51223   4.33561     68.00000      0.00000 5099476.0  0.881  1      1  0.831  0.000000 -0.000000  0.000000  0.000000 
  5.50319   2.51568   4.36315     68.16000      0.00000 5690110.0  0.881  1      1  0.777  0.000000 -0.000000  0.000000  0.000000 
  5.50764   2.51544   4.36415     68.32000      0.00000 6657188.0  0.881  1      1  0.758  0.000000 -0.000000  0.000000  0.000000 
  5.49410   2.50952   4.34352     68.48000      0.00000 6799153.0  0.881  1      1  0.587  0.000000 -0.000000  0.000000  0.000000 
  5.49504   2.51249   4.34360     68.64000      0.00000 6869778.5  0.881  1      1  0.912  0.000000 -0.000000  0.000000  0.000000 
  5.34959   2.43759   4.21010     68.80000      0.00000 6044960.0  0.762  1      1  2.653  0.000000 -0.000000  0.000000  0.000000 
  1.73175   2.43489   5.16620     68.96000      0.00000 4532797.0  0.881  1      1  0.995  0.000000 -0.000000  0.000000  0.000000 
  1.75587   2.42563   5.19277     69.12000      0.00000 4220083.5  0.881  1      1  1.098  0.000000 -0.000000  0.000000  0.000000 
  5.46062   2.53964   4.28380     69.28000      0.00000 4108189.8  0.940  1      1  1.003  0.000000 -0.000000  0.000000  0.000000 
  4.24661   1.35395   5.28116     69.44000      0.00000 5198578.5  0.940  1      1  0.720  0.000000 -0.000000  0.000000  0.000000 
  4.24718   1.35284   5.28164     69.60000      0.00000 5572136.0  0.940  1      1  0.722  0.000000 -0.000000  0.000000  0.000000 
  4.24901   1.32498   5.28547     69.76000      0.00000 5771498.5  0.940  1      1  0.767  0.000000 -0.000000  0.000000  0.000000 
  5.97393   1.02274   4.41323     69.92000      0.00000 5854331.0  0.940  1      1  0.588  0.000000 -0.000000  0.000000  0.000000 
  1.09608   1.83601   4.15299     70.08000      0.00000 5335213.0  0.940  1      1  0.666  0.000000 -0.000000  0.000000  0.000000 
  2.25453   0.62501   2.08250     70.24000      0.00000 4022525.5  0.940  1      1  0.852  0.000000 -0.000000  0.000000  0.000000 
  5.42723   2.48868   1.04905     70.40000      0.00000 2834852.3  0.940  1      1  1.442  0.000000 -0.000000  0.000000  0.000000 
  2.32449   0.67804   2.05772     70.56000      0.00000 2982011.5  0.940  1      1  2.028  0.000000 -0.000000  0.000000  0.000000 
  6.01399   0.96014   4.35685     70.72000      0.00000 4491840.5  0.940  1      1  1.035  0.000000 -0.000000  0.000000  0.000000 
  5.99863   0.95746   4.35444     70.88000      0.00000 4972273.5  0.940  1      1  0.747  0.000000 -0.000000  0.000000  0.000000 
  2.10444   0.77199   2.95948     71.04000      0.00000 3965326.0  0.655  2      1  0.961  0.000000 -0.000000  0.000000  0.000000 
  0.40681   1.44082   0.80776     71.20000      0.00000 4060309.8  0.655  2      1  1.026  0.000000 -0.000000  0.000000  0.000000 
  5.97729   1.06322   4.35728     71.36000      0.00000 3369689.5  0.940  1      1  1.772  0.000000 -0.000000  0.000000  0.000000 
  4.21569   1.26197   5.24519     71.52000      0.00000 4663398.5  0.940  1      1  0.779  0.000000 -0.000000  0.000000  0.000000 
  1.07391   1.86928   4.17446     71.68000      0.00000 5058238.5  0.940  1      1  0.829  0.000000 -0.000000  0.000000  0.000000 
  4.20603   1.29688   5.26076     71.84000      0.00000 4621696.5  0.940  1      1  1.015  0.000000 -0.000000  0.000000  0.000000 
  1.07039   1.83356   4.16955     72.00000      0.00000 4438686.5  0.940  1      1  0.839  0.000000 -0.000000  0.000000  0.000000 
  4.22187   1.31327   5.27130     72.16000      0.00000 4764744.0  0.940  1      1  0.710  0.000000 -0.000000  0.000000  0.000000 
  4.20615   1.33001   5.29207     72.32000      0.00000 5060083.5  0.940  1      1  0.687  0.000000 -0.000000  0.000000  0.000000 
  5.47666   2.54976   4.32258     72.48000      0.00000 5185466.0  0.940  1      1  2.074  0.000000 -0.000000  0.000000  0.000000 
  5.49404   2.53430   4.36464     72.64000      0.00000 4225497.0  0.940  1      1  1.957  0.000000 -0.000000  0.000000  0.000000 
  5.45559   2.52016   4.33135     72.80000      0.00000 5571810.5  0.940  1      1  0.912  0.000000 -0.000000  0.000000  0.000000 
  5.47891   2.53041   4.35802     72.96000      0.00000 6397286.5  0.940  1      1  1.287  0.000000 -0.000000  0.000000  0.000000 
  0.37878   1.42971   0.84122     73.12000      0.00000 4246058.0  0.012  2      1  1.750  0.000000 -0.000000  0.000000  0.000000 
  2.30076   0.63752   1.95304     73.28000      0.00000 4212757.0  0.940  1      1  1.142  0.000000 -0.000000  0.000000  0.000000 
  5.49417   2.52899   4.38619     73.44000      0.00000 5061278.0  0.940  1      1  1.707  0.000000 -0.000000  0.000000  0.000000 
  5.92328   0.97825   1.30966     73.60000      0.00000 4116937.8  0.940  1      1  1.043  0.000000 -0.000000  0.000000  0.000000 
  2.89441   1.32482   5.59256     73.76000      0.00000 5297613.0  0.881  1      1  1.140  0.000000 -0.000000  0.000000  0.000000 
  2.89624   1.32002   5.59526     73.92000      0.00000 5452332.0  0.881  1      1  0.801  0.000000 -0.000000  0.000000  0.000000 
  5.51771   2.51205   4.37042     74.08000      0.00000 4888506.5  0.940  1      1  0.872  0.000000 -0.000000  0.000000  0.000000 
  5.52999   2.51458   4.36895     74.24000      0.00000 4143117.8  0.940  1      1  0.728  0.000000 -0.000000  0.000000  0.000000 
  5.53111   2.51956   4.36461     74.40000      0.00000 5614723.0  0.940  1      1  0.761  0.000000 -0.000000  0.000000  0.000000 
  5.53059   2.51308   4.37488     74.56000      0.00000 5485730.5  0.940  1      1  0.674  0.000000 -0.000000  0.000000  0.000000 
  5.53168   2.49963   4.36877     74.72000      0.00000 5737299.0  0.940  1      1  0.575  0.000000 -0.000000  0.000000  0.000000 
  5.54215   2.49020   4.37500     74.88000      0.00000 5924938.5  0.940  1      1  0.686  0.000000 -0.000000  0.000000  0.000000 
  5.54174   2.48234   4.39035     75.04000      0.00000 5793148.5  0.940  1      1  0.785  0.000000 -0.000000  0.000000  0.000000 
  5.56087   2.47907   4.40533     75.20000      0.00000 5802493.0  0.940  1      1  0.794  0.000000 -0.000000  0.000000  0.000000 
  5.56257   2.47550   4.40755     75.36000      0.00000 5396161.5  0.940  1      1  0.626  0.000000 -0.000000  0.000000  0.000000 
  3.58166   3.02878   0.76902     75.52000      0.00000 3607602.5  0.405  2      1  1.050  0.000000 -0.000000  0.000000  0.000000 
  3.40847   1.99716   5.67087     75.68000      0.00000 3745107.5  0.000  1      1  1.846  0.000000 -0.000000  0.000000  0.000000 
  2.71017   0.62037   5.52220     75.84000      0.00000 2404657.0  0.036  1      1  2.244  0.000000 -0.000000  0.000000  0.000000 
  2.67516   1.30788   2.50956     76.00000      0.00000 4026030.0  0.940  1      1  1.143  0.000000 -0.000000  0.000000  0.000000 
  5.81528   1.83784   0.63718     76.16000      0.00000 4834113.5  0.940  1      1  0.842  0.000000 -0.000000  0.000000  0.000000 
  2.67291   1.31158   2.50212     76.32000      0.00000 5898773.5  0.940  1      1  0.718  0.000000 -0.000000  0.000000  0.000000 
  5.81501   1.83166   0.64205     76.48000      0.00000 6310248.5  0.940  1      1  0.671  0.000000 -0.000000  0.000000  0.000000 
  2.67618   1.29848   2.50077     76.64000      0.00000 6472012.0  0.940  1      1  0.883  0.000000 -0.000000  0.000000  0.000000 
  2.68371   1.29956   2.49846     76.80000      0.00000 6288280.0  0.940  1      1  0.610  0.000000 -0.000000  0.000000  0.000000 
  2.68989   1.30297   2.48193     76.96000      0.00000 5715155.5  0.940  1      1  0.834  0.000000 -0.000000  0.000000  0.000000 
  2.68705   1.29442   2.46871     77.12000      0.00000 5536131.5  0.940  1      1  0.922  0.000000 -0.000000  0.000000  0.000000 
  1.43861   2.40943   5.14199     77.28000      0.00000 5452897.0  0.940  1      1  0.997  0.000000 -0.000000  0.000000  0.000000 
  4.02335   2.22160   5.92555     77.44000      0.00000 5712249.0  0.940  1      1  0.723  0.000000 -0.000000  0.000000  0.000000 
  4.02142   2.23887   5.92363     77.60000      0.00000 6170968.0  0.940  1      1  0.792  0.000000 -0.000000  0.000000  0.000000 
  4.01819   2.23929   5.92767     77.76000      0.00000 5290446.0  0.940  1      1  0.519  0.000000 -0.000000  0.000000  0.000000 
  2.66890   1.29706   2.44759     77.92000      0.00000 3044772.5  0.940  1      1  0.772  0.000000 -0.000000  0.000000  0.000000 
  2.66829   1.29396   2.45035     78.08000      0.00000 2166771.0  0.940  1      1  1.259  0.000000 -0.000000  0.000000  0.000000 
  5.78703   1.84315   0.67500     78.24000      0.00000 2927893.0  0.940  1      1  0.745  0.000000 -0.000000  0.000000  0.000000 
  2.65615   1.30291   2.45750     78.40000      0.00000 5347208.5  0.940  1      1  0.638  0.000000 -0.000000  0.000000  0.000000 
  2.64629   1.30923   2.45700     78.56000      0.00000 6104559.0  0.940  1      1  0.961  0.000000 -0.000000  0.000000  0.000000 
  2.64322   1.31055   2.45709     78.72000      0.00000 5845858.0  0.940  1      1  0.486  0.000000 -0.000000  0.000000  0.000000 
  2.64492   1.30512   2.45586     78.88000      0.00000 6102522.0  0.940  1      1  0.473  0.000000 -0.000000  0.000000  0.000000 
  2.65109   1.30901   2.45665     79.04000      0.00000 6162385.0  0.940  1      1  0.670  0.000000 -0.000000  0.000000  0.000000 
  5.80089   1.84376   0.68366     79.20000      0.00000 4222921.5  0.940  1      1  1.035  0.000000 -0.000000  0.000000  0.000000 
  5.82541   1.89728   0.64772     79.36000      0.00000 3020819.0  0.940  1      1  0.793  0.000000 -0.000000  0.000000  0.000000 
  2.69536   1.23673   2.49212     79.52000      0.00000 4553022.0  0.940  1      1  0.857  0.000000 -0.000000  0.000000  0.000000 
  4.02678   2.17500   5.87457     79.68000      0.00000 6101495.5  0.940  1      1  1.048  0.000000 -0.000000  0.000000  0.000000 
  4.02750   2.19208   5.86800     79.84000      0.00000 5523822.0  0.940  1      1  1.068  0.000000 -0.000000  0.000000  0.000000 
  4.03883   2.19156   4.31938     80.00000      0.00000 4564106.0  0.940  1      1  1.059  0.000000 -0.000000  0.000000  0.000000 
  4.04290   2.18987   4.33620     80.16000      0.00000 4823222.0  0.940  1      1  0.904  0.000000 -0.000000  0.000000  0.000000 
  5.84655   1.87164   0.65897     80.32000      0.00000 5190108.0  0.940  1      1  0.817  0.000000 -0.000000  0.000000  0.000000 
  2.70693   1.24691   2.49535     80.48000      0.00000 4512110.5  0.940  1      1  1.083  0.000000 -0.000000  0.000000  0.000000 
  2.71605   1.22350   2.50764     80.64000      0.00000 4911009.0  0.940  1      1  1.070  0.000000 -0.000000  0.000000  0.000000 
  5.86016   1.92138   0.61909     80.80000      0.00000 5626620.0  0.940  1      1  1.141  0.000000 -0.000000  0.000000  0.000000 
  2.70919   1.24072   2.49722     80.96000      0.00000 4823575.0  0.940  1      1  0.981  0.000000 -0.000000  0.000000  0.000000 
  5.84225   1.88229   0.66987     81.12000      0.00000 4720574.0  0.940  1      1  0.985  0.000000 -0.000000  0.000000  0.000000 
  2.68722   1.26469   2.47391     81.28000      0.00000 5291221.0  0.940  1      1  0.894  0.000000 -0.000000  0.000000  0.000000 
  2.65906   1.31608   2.48159     81.44000      0.00000 4727578.5  0.940  1      1  0.905  0.000000 -0.000000  0.000000  0.000000 
  4.04843   2.21183   6.00095     81.60000      0.00000 5328083.0  0.940  1      1  0.901  0.000000 -0.000000  0.000000  0.000000 
  2.65630   1.35239   2.47695     81.76000      0.00000 5370340.5  0.940  1      1  0.846  0.000000 -0.000000  0.000000  0.000000 
  2.65918   1.35873   2.46845     81.92000      0.00000 5893819.5  0.940  1      1  0.718  0.000000 -0.000000  0.000000  0.000000 
  2.65899   1.35142   2.45464     82.08000      0.00000 4655585.5  0.940  1      1  0.996  0.000000 -0.000000  0.000000  0.000000 
  5.80556   1.83895   0.66888     82.24000      0.00000 4732091.5  0.940  1      1  1.310  0.000000 -0.000000  0.000000  0.000000 
  5.80988   1.84863   0.65835     82.40000      0.00000 4741143.5  0.940  1      1  1.398  0.000000 -0.000000  0.000000  0.000000 
  2.68358   1.28565   2.48328     82.56000      0.00000 4847507.0  0.940  1      1  0.860  0.000000 -0.000000  0.000000  0.000000 
  2.68867   1.28972   2.47191     82.72000      0.00000 5273675.0  0.940  1      1  0.529  0.000000 -0.000000  0.000000  0.000000 
  5.83505   1.84913   0.67367     82.88000      0.00000 5903989.5  0.940  1      1  0.987  0.000000 -0.000000  0.000000  0.000000 
  2.67843   1.31021   2.46886     83.04000      0.00000 5655949.0  0.940  1      1  0.885  0.000000 -0.000000  0.000000  0.000000 
  2.66158   1.33124   2.46684     83.20000      0.00000 5605460.0  0.940  1      1  1.071  0.000000 -0.000000  0.000000  0.000000 
  2.66209   1.33760   2.46337     83.36000      0.00000 5349049.0  0.940  1      1  0.937  0.000000 -0.000000  0.000000  0.000000 
  2.67466   1.34194   2.45038     83.52000      0.00000 4558539.5  0.940  1      1  0.997  0.000000 -0.000000  0.000000  0.000000 
  4.07384   2.23174   4.44589     83.68000      0.00000 4173318.5  0.940  1      1  1.227  0.000000 -0.000000  0.000000  0.000000 
  4.05043   2.23736   5.99943     83.84000      0.00000 3547945.3  0.940  1      1  1.342  0.000000 -0.000000  0.000000  0.000000 
  2.69588   1.30061   2.53072     84.00000      0.00000 4794479.0  0.940  1      1  1.376  0.000000 -0.000000  0.000000  0.000000 
  2.68546   1.29725   2.52468     84.16000      0.00000 5310454.5  0.940  1      1  0.970  0.000000 -0.000000  0.000000  0.000000 
  6.06749   1.31661   1.00850     84.32000      0.00000 3197208.0  0.036  1      1  1.989  0.000000 -0.000000  0.000000  0.000000 
  1.22703   1.70070   0.14597     84.48000      0.00000 2685387.5  0.012  2      1  2.101  0.000000 -0.000000  0.000000  0.000000 
  5.94427   0.97499   1.32006     84.64000      0.00000 4872863.5  0.952  1      1  0.878  0.000000 -0.000000  0.000000  0.000000 
  5.51873   2.50016   4.35937     84.80000      0.00000 5718910.5  0.952  1      1  0.707  0.000000 -0.000000  0.000000  0.000000 
  5.51800   2.50197   4.35766     84.96000      0.00000 6565661.5  0.952  1      1  0.688  0.000000 -0.000000  0.000000  0.000000 
  5.52223   2.49962   4.36438     85.12000      0.00000 6982917.0  0.952  1      1  0.582  0.000000 -0.000000  0.000000  0.000000 
  5.50890   2.50585   4.36304     85.28000      0.00000 6948789.5  0.952  1      1  0.694  0.000000 -0.000000  0.000000  0.000000 
  5.50535   2.50291   4.36580     85.44000      0.00000 6584605.0  0.952  1      1  0.613  0.000000 -0.000000  0.000000  0.000000 
  5.51352   2.50116   4.37037     85.60000      0.00000 6901910.0  0.952  1      1  0.578  0.000000 -0.000000  0.000000  0.000000 
  5.50688   2.50695   4.36625     85.76000      0.00000 6781066.0  0.952  1      1  0.632  0.000000 -0.000000  0.000000  0.000000 
  5.49898   2.51385   4.35807     85.92000      0.00000 5199935.5  0.952  1      1  0.656  0.000000 -0.000000  0.000000  0.000000 
  5.50766   2.49721   1.21542     86.08000      0.00000 3935818.0  0.952  1      1  1.970  0.000000 -0.000000  0.000000  0.000000 
  5.54686   2.49311   4.36375     86.24000      0.00000 5489204.5  0.952  1      1  0.926  0.000000 -0.000000  0.000000  0.000000 
  2.37800   0.68235   1.95198     86.40000      0.00000 4262715.0  0.952  1      1  1.114  0.000000 -0.000000  0.000000  0.000000 
  5.52464   2.43249   4.30989     86.56000      0.00000 4566264.0  0.952  1      1  0.952  0.000000 -0.000000  0.000000  0.000000 
  2.31556   0.60420   1.92225     86.72000      0.00000 3421944.3  0.952  1      1  1.927  0.000000 -0.000000  0.000000  0.000000 
  5.42374   2.54253   1.15963     86.88000      0.00000 3942409.3  0.952  1      1  0.649  0.000000 -0.000000  0.000000  0.000000 
  5.57075   2.51660   4.37450     87.04000      0.00000 5696589.5  0.952  1      1  2.727  0.000000 -0.000000  0.000000  0.000000 
  5.46586   2.52824   4.32561     87.20000      0.00000 5317586.5  0.952  1      1  0.732  0.000000 -0.000000  0.000000  0.000000 
  5.92392   0.99925   1.31051     87.36000      0.00000 5472471.0  0.952  1      1  0.598  0.000000 -0.000000  0.000000  0.000000 
  5.49808   2.51865   4.36519     87.52000      0.00000 5594114.5  0.952  1      1  0.769  0.000000 -0.000000  0.000000  0.000000 
  5.93727   0.97929   1.33275     87.68000      0.00000 4496656.0  0.952  1      1  1.062  0.000000 -0.000000  0.000000  0.000000 
  5.59766   2.49163   6.05726     87.84000      0.00000 3742601.5  0.952  1      1  1.224  0.000000 -0.000000  0.000000  0.000000 
  2.48051   0.63540   3.34297     88.00000      0.00000 5737602.0  0.952  1      1  1.021  0.000000 -0.000000  0.000000  0.000000 
  2.45413   0.63578   3.40162     88.16000      0.00000 4532421.5  0.952  1      1  1.260  0.000000 -0.000000  0.000000  0.000000 
  5.56830   2.50061   4.40025     88.32000      0.00000 5738249.5  0.952  1      1  0.871  0.000000 -0.000000  0.000000  0.000000 
  5.56656   2.50151   4.39619     88.48000      0.00000 4943611.0  0.952  1      1  0.859  0.000000 -0.000000  0.000000  0.000000 
  2.83877   1.27094   5.52519     88.64000      0.00000 4486936.0  0.881  1      1  1.586  0.000000 -0.000000  0.000000  0.000000 
  0.99568   0.86462   0.41116     88.80000      0.00000 3395038.3  0.881  1      1  1.046  0.000000 -0.000000  0.000000  0.000000 
  2.45791   0.65608   5.02719     88.96000      0.00000 2702736.0  0.024  1      1  1.811  0.000000 -0.000000  0.000000  0.000000 
  3.53829   1.52702   6.18939     89.12000      0.00000 3909166.0  0.881  1      1  1.309  0.000000 -0.000000  0.000000  0.000000 
  3.54721   1.52155   6.18520     89.28000      0.00000 6378781.0  0.881  1      1  0.628  0.000000 -0.000000  0.000000  0.000000 
  3.54802   1.52744   6.18802     89.44000      0.00000 6769940.5  0.881  1      1  0.987  0.000000 -0.000000  0.000000  0.000000 
  3.55851   1.52760   6.20499     89.60000      0.00000 4445849.5  0.881  1      1  1.790  0.000000 -0.000000  0.000000  0.000000 
  2.38734   0.64855   1.94487     89.76000      0.00000 4161300.5  0.881  1      1  1.041  0.000000 -0.000000  0.000000  0.000000 
  5.52053   2.49154   4.34230     89.92000      0.00000 5436953.5  0.881  1      1  0.540  0.000000 -0.000000  0.000000  0.000000 
  5.54617   2.49986   4.38649     90.08000      0.00000 5804218.5  0.881  1      1  0.787  0.000000 -0.000000  0.000000  0.000000 
  5.54621   2.50420   4.38524     90.24000      0.00000 6794270.0  0.881  1      1  0.733  0.000000 -0.000000  0.000000  0.000000 
  5.54936   2.50876   4.37942     90.40000      0.00000 6917833.0  0.881  1      1  0.756  0.000000 -0.000000  0.000000  0.000000 
  5.54590   2.50572   4.36082     90.56000      0.00000 6211914.0  0.881  1      1  0.566  0.000000 -0.000000  0.000000  0.000000 
  5.52458   2.47977   2.75615     90.72000      0.00000 4194680.0  0.881  1      1  1.098  0.000000 -0.000000  0.000000  0.000000 
  1.96341   1.58637   3.18595     90.88000      0.00000 3045761.5  0.881  1      1  1.344  0.000000 -0.000000  0.000000  0.000000 
  3.63789   3.08953   1.69161     91.04000      0.00000 5846848.0  0.881  1      1  0.594  0.000000 -0.000000  0.000000  0.000000 
  1.93491   1.57291   0.05013     91.20000      0.00000 6391164.0  0.881  1      1  0.954  0.000000 -0.000000  0.000000  0.000000 
  5.06465   1.58321   4.66364     91.36000      0.00000 5655399.0  0.881  1      1  1.540  0.000000 -0.000000  0.000000  0.000000 
  2.74349   1.31388   5.57835     91.52000      0.00000 5928616.0  0.881  1      1  0.624  0.000000 -0.000000  0.000000  0.000000 
  0.16250   1.04430   1.07384      0.08000      0.13856 4825286.0  0.881  1      1  1.084  0.000000 -0.000000  0.000000  0.000000 
  0.17287   1.04248   1.08544      0.24000      0.13856 5171128.0  0.881  1      1  0.985  0.000000 -0.000000  0.000000  0.000000 
  4.62641   1.15477   5.29792      0.40000      0.13856 5956697.0  0.881  1      1  0.941  0.000000 -0.000000  0.000000  0.000000 
  4.63739   1.15890   5.28423      0.56000      0.13856 5462136.5  0.881  1      1  0.835  0.000000 -0.000000  0.000000  0.000000 
  4.65239   1.16285   5.27406      0.72000      0.13856 6079767.0  0.881  1      1  0.884  0.000000 -0.000000  0.000000  0.000000 
  4.66125   1.16194   5.27249      0.88000      0.13856 5605215.0  0.881  1      1  0.810  0.000000 -0.000000  0.000000  0.000000 
  4.66049   1.14791   5.27734      1.04000      0.13856 4792399.0  0.881  1      1  1.041  0.000000 -0.000000  0.000000  0.000000 
  4.66679   1.14941   5.26983      1.20000      0.13856 5979595.5  0.881  1      1  1.089  0.000000 -0.000000  0.000000  0.000000 
  4.65424   1.15172   5.28514      1.36000      0.13856 5980268.5  0.881  1      1  0.941  0.000000 -0.000000  0.000000  0.000000 
  4.63815   1.14165   5.28324      1.52000      0.13856 6190247.0  0.881  1      1  0.951  0.000000 -0.000000  0.000000  0.000000 
  4.63660   1.13413   5.28660      1.68000      0.13856 6229950.0  0.881  1      1  1.073  0.000000 -0.000000  0.000000  0.000000 
  4.63870   1.12356   5.28513      1.84000      0.13856 6429221.0  0.881  1      1  0.971  0.000000 -0.000000  0.000000  0.000000 
  4.63719   1.12853   5.28213      2.00000      0.13856 5753183.0  0.881  1      1  0.736  0.000000 -0.000000  0.000000  0.000000 
  4.65180   1.12444   5.27445      2.16000      0.13856 6393784.5  0.881  1      1  0.738  0.000000 -0.000000  0.000000  0.000000 
  4.65307   1.11860   5.27466      2.32000      0.13856 6528600.0  0.881  1      1  0.930  0.000000 -0.000000  0.000000  0.000000 
  4.65709   1.12909   5.26934      2.48000      0.13856 6530484.5  0.881  1      1  1.137  0.000000 -0.000000  0.000000  0.000000 
  4.65388   1.13743   5.27077      2.64000      0.13856 5847295.5  0.881  1      1  0.697  0.000000 -0.000000  0.000000  0.000000 
  4.65420   1.13171   5.27334      2.80000      0.13856 5831958.0  0.881  1      1  0.925  0.000000 -0.000000  0.000000  0.000000 
  4.64187   1.13435   5.28020      2.96000      0.13856 6160111.5  0.881  1      1  0.845  0.000000 -0.000000  0.000000  0.000000 
  4.64612   1.13252   5.27655      3.12000      0.13856 5127141.0  0.881  1      1  0.731  0.000000 -0.000000  0.000000  0.000000 
  4.64969   1.14158   5.29868      3.28000      0.13856 5387019.5  0.881  1      1  0.682  0.000000 -0.000000  0.000000  0.000000 
  4.64622   1.14077   5.30101      3.44000      0.13856 5615481.0  0.881  1      1  1.379  0.000000 -0.000000  0.000000  0.000000 
  4.63682   1.16121   5.31647      3.60000      0.13856 5324644.5  0.881  1      1  0.952  0.000000 -0.000000  0.000000  0.000000 
  3.32146   2.12475   2.04328      3.76000      0.13856 4415333.0  0.881  1      1  1.033  0.000000 -0.000000  0.000000  0.000000 
  4.61802   1.16500   5.32209      3.92000      0.13856 4663085.0  0.881  1      1  0.883  0.000000 -0.000000  0.000000  0.000000 
  0.17242   1.00850   1.08436      4.08000      0.13856 5560431.5  0.881  1      1  0.990  0.000000 -0.000000  0.000000  0.000000 
  0.16956   0.99345   1.09090      4.24000      0.13856 5449509.0  0.881  1      1  0.808  0.000000 -0.000000  0.000000  0.000000 
  0.16372   0.97875   1.09607      4.40000      0.13856 5893024.0  0.881  1      1  0.824  0.000000 -0.000000  0.000000  0.000000 
  0.14740   0.97659   1.11008      4.56000      0.13856 5506146.0  0.881  1      1  0.912  0.000000 -0.000000  0.000000  0.000000 
  2.60209   0.71315   3.69236      4.72000      0.13856 4047669.5  0.881  1      1  1.406  0.000000 -0.000000  0.000000  0.000000 
  5.92316   2.52015   4.36091      4.88000      0.13856 5094912.0  0.881  1      1  0.880  0.000000 -0.000000  0.000000  0.000000 
  5.92174   2.51728   4.35396      5.04000      0.13856 6524256.0  0.881  1      1  0.643  0.000000 -0.000000  0.000000  0.000000 
  5.92714   2.51937   4.35723      5.20000      0.13856 6831617.0  0.881  1      1  0.565  0.000000 -0.000000  0.000000  0.000000 
  5.92130   2.51813   4.35904      5.36000      0.13856 7049931.0  0.881  1      1  0.884  0.000000 -0.000000  0.000000  0.000000 
  5.93619   2.51913   4.37042      5.52000      0.13856 6319812.0  0.881  1      1  0.724  0.000000 -0.000000  0.000000  0.000000 
  5.92957   2.52366   4.36721      5.68000      0.13856 6214143.5  0.881  1      1  1.049  0.000000 -0.000000  0.000000  0.000000 
  5.92699   2.52039   4.35842      5.84000      0.13856 6737419.0  0.881  1      1  0.749  0.000000 -0.000000  0.000000  0.000000 
  5.92301   2.51743   4.36101      6.00000      0.13856 5579903.0  0.881  1      1  0.653  0.000000 -0.000000  0.000000  0.000000 
  5.92248   2.51660   4.36163      6.16000      0.13856 6616859.0  0.881  1      1  0.677  0.000000 -0.000000  0.000000  0.000000 
  5.91956   2.51528   4.36226      6.32000      0.13856 6034505.0  0.881  1      1  0.774  0.000000 -0.000000  0.000000  0.000000 
  5.92341   2.51380   4.36847      6.48000      0.13856 6987971.0  0.881  1      1  0.650  0.000000 -0.000000  0.000000  0.000000 
  5.92295   2.51384   4.36834      6.64000      0.13856 6991413.0  0.881  1      1  0.621  0.000000 -0.000000  0.000000  0.000000 
  5.93374   2.51079   4.38616      6.80000      0.13856 7137924.5  0.881  1      1  0.904  0.000000 -0.000000  0.000000  0.000000 
  5.93646   2.51317   4.38707      6.96000      0.13856 6397307.0  0.881  1      1  0.607  0.000000 -0.000000  0.000000  0.000000 
  5.93283   2.50512   4.38439      7.12000      0.13856 7164445.5  0.881  1      1  1.059  0.000000 -0.000000  0.000000  0.000000 
  5.93542   2.51392   4.38343      7.28000      0.13856 7151428.0  0.881  1      1  0.870  0.000000 -0.000000  0.000000  0.000000 
  5.93827   2.51719   4.38393      7.44000      0.13856 6961380.5  0.881  1      1  0.734  0.000000 -0.000000  0.000000  0.000000 
  5.93372   2.51831   4.37583      7.60000      0.13856 7552919.5  0.881  1      1  0.628  0.000000 -0.000000  0.000000  0.000000 
  5.93329   2.52176   4.36733      7.76000      0.13856 7104919.5  0.881  1      1  0.577  0.000000 -0.000000  0.000000  0.000000 
  5.92679   2.52112   4.35984      7.92000      0.13856 7474006.0  0.881  1      1  0.761  0.000000 -0.000000  0.000000  0.000000 
  5.92805   2.52040   4.35929      8.08000      0.13856 7214188.0  0.881  1      1  0.617  0.000000 -0.000000  0.000000  0.000000 
  5.92678   2.52075   4.35874      8.24000      0.13856 7388556.5  0.881  1      1  0.620  0.000000 -0.000000  0.000000  0.000000 
  5.92236   2.51811   4.36233      8.40000      0.13856 6097196.5  0.881  1      1  0.677  0.000000 -0.000000  0.000000  0.000000 
  5.92254   2.51675   4.36919      8.56000      0.13856 6700714.5  0.881  1      1  0.581  0.000000 -0.000000  0.000000  0.000000 
  5.91993   2.51800   4.36410      8.72000      0.13856 5981164.0  0.881  1      1  0.698  0.000000 -0.000000  0.000000  0.000000 
  5.91087   2.52967   4.34780      8.88000      0.13856 4547341.0  0.881  1      1  1.131  0.000000 -0.000000  0.000000  0.000000 
  3.64783   2.91238   1.51149      9.04000      0.13856 4639040.0  0.940  1      1  1.134  0.000000 -0.000000  0.000000  0.000000 
  3.27097   1.80017   1.02449      9.20000      0.13856 2985360.0  0.000  1      1  2.152  0.000000 -0.000000  0.000000  0.000000 
  1.50180   1.73944   5.70762      9.36000      0.13856 3347539.3  0.881  1      1  2.015  0.000000 -0.000000  0.000000  0.000000 
  5.96317   2.55170   4.38803      9.52000      0.13856 4218167.0  0.881  1      1  0.814  0.000000 -0.000000  0.000000  0.000000 
  0.55129   0.19764   4.73920      9.68000      0.13856 3653758.0  0.940  1      1  1.835  0.000000 -0.000000  0.000000  0.000000 
  3.67994   2.94658   1.54117      9.84000      0.13856 4112738.5  0.940  1      1  1.090  0.000000 -0.000000  0.000000  0.000000 
  3.53034   2.93258   6.08546     10.00000      0.13856 2892323.5  0.940  1      1  2.049  0.000000 -0.000000  0.000000  0.000000 
  3.23469   2.89554   1.04870     10.16000      0.13856 4334628.0  0.940  1      1  1.049  0.000000 -0.000000  0.000000  0.000000 
  3.15498   2.86659   0.96191     10.32000      0.13856 5249612.0  0.940  1      1  0.942  0.000000 -0.000000  0.000000  0.000000 
  5.31833   1.73261   1.35364     10.48000      0.13856 3171251.0  0.940  1      1  1.498  0.000000 -0.000000  0.000000  0.000000 
  3.23886   2.87631   1.05799     10.64000      0.13856 4243835.0  0.940  1      1  0.763  0.000000 -0.000000  0.000000  0.000000 
  3.21503   2.86539   1.01999     10.80000      0.13856 5486049.5  0.940  1      1  0.716  0.000000 -0.000000  0.000000  0.000000 
  3.21022   2.85344   1.01589     10.96000      0.13856 6442740.0  0.940  1      1  1.102  0.000000 -0.000000  0.000000  0.000000 
  2.15869   1.41313   0.26268     11.12000      0.13856 6257988.0  0.940  1      1  1.216  0.000000 -0.000000  0.000000  0.000000 
  2.13921   1.40587   0.26509     11.28000      0.13856 6453762.0  0.940  1      1  1.142  0.000000 -0.000000  0.000000  0.000000 
  2.14366   1.41500   0.25587     11.44000      0.13856 4733909.0  0.940  1      1  1.367  0.000000 -0.000000  0.000000  0.000000 
  0.18738   0.35318   0.30400     11.60000      0.13856 3729782.5  0.940  1      1  0.983  0.000000 -0.000000  0.000000  0.000000 
  0.20804   0.34032   0.29328     11.76000      0.13856 4430203.5  0.940  1      1  0.884  0.000000 -0.000000  0.000000  0.000000 
  0.25129   0.34950   0.26277     11.92000      0.13856 3323759.3  0.940  1      1  1.166  0.000000 -0.000000  0.000000  0.000000 
  0.28302   0.34192   0.22731     12.08000      0.13856 4383233.0  0.940  1      1  1.099  0.000000 -0.000000  0.000000  0.000000 
  0.16446   0.27452   0.43669     12.24000      0.13856 4221851.5  0.940  1      1  0.895  0.000000 -0.000000  0.000000  0.000000 
  2.13488   1.45068   0.28564     12.40000      0.13856 3279926.0  0.940  1      1  1.322  0.000000 -0.000000  0.000000  0.000000 
  2.05022   1.45345   0.32496     12.56000      0.13856 5327841.5  0.940  1      1  0.551  0.000000 -0.000000  0.000000  0.000000 
  2.34978   1.12373   2.04355     12.72000      0.13856 3384752.5  0.333  2      1  1.181  0.000000 -0.000000  0.000000  0.000000 
  4.73545   1.63007   5.78222     12.88000      0.13856 5526653.5  0.798  1      1  0.730  0.000000 -0.000000  0.000000  0.000000 
  4.73271   1.63196   5.77345     13.04000      0.13856 4460841.5  0.798  1      1  0.792  0.000000 -0.000000  0.000000  0.000000 
  4.73281   1.62685   5.77630     13.20000      0.13856 5750212.0  0.798  1      1  0.746  0.000000 -0.000000  0.000000  0.000000 
  4.73992   1.62167   5.78557     13.36000      0.13856 6214627.0  0.798  1      1  0.793  0.000000 -0.000000  0.000000  0.000000 
  4.74191   1.62476   5.78611     13.52000      0.13856 4537394.5  0.798  1      1  0.896  0.000000 -0.000000  0.000000  0.000000 
  5.89228   1.29179   0.94998     13.68000      0.13856 3384927.5  0.952  1      1  1.630  0.000000 -0.000000  0.000000  0.000000 
  5.87884   1.28682   0.95355     13.84000      0.13856 5175974.5  0.952  1      1  0.535  0.000000 -0.000000  0.000000  0.000000 
  5.88311   1.28626   0.95294     14.00000      0.13856 5550169.5  0.952  1      1  1.163  0.000000 -0.000000  0.000000  0.000000 
  5.86515   1.30274   0.96723     14.16000      0.13856 4931475.0  0.952  1      1  0.867  0.000000 -0.000000  0.000000  0.000000 
  5.78663   1.32295   4.13803     14.32000      0.13856 4944650.0  0.952  1      1  0.600  0.000000 -0.000000  0.000000  0.000000 
  2.62364   1.81658   0.57353     14.48000      0.13856 6022996.5  0.952  1      1  0.586  0.000000 -0.000000  0.000000  0.000000 
  5.76397   1.31368   4.13786     14.64000      0.13856 5803038.5  0.952  1      1  0.878  0.000000 -0.000000  0.000000  0.000000 
  5.75366   1.31258   1.01366     14.80000      0.13856 5520818.0  0.952  1      1  0.847  0.000000 -0.000000  0.000000  0.000000 
  5.75524   1.30709   1.01848     14.96000      0.13856 5906600.0  0.952  1      1  0.801  0.000000 -0.000000  0.000000  0.000000 
  5.76329   1.28655   1.01904     15.12000      0.13856 6049590.0  0.952  1      1  0.609  0.000000 -0.000000  0.000000  0.000000 
  2.61820   1.85911   0.54557     15.28000      0.13856 5878054.0  0.952  1      1  0.594  0.000000 -0.000000  0.000000  0.000000 
  2.61802   1.85971   0.54909     15.44000      0.13856 6340473.5  0.952  1      1  0.934  0.000000 -0.000000  0.000000  0.000000 
  2.62701   1.85808   2.11097     15.60000      0.13856 6158472.0  0.952  1      1  0.478  0.000000 -0.000000  0.000000  0.000000 
  2.62893   1.85246   2.12067     15.76000      0.13856 6307695.0  0.952  1      1  0.603  0.000000 -0.000000  0.000000  0.000000 
  2.62453   1.85217   0.54977     15.92000      0.13856 6491735.0  0.952  1      1  0.751  0.000000 -0.000000  0.000000  0.000000 
  5.75806   1.28014   1.02705     16.08000      0.13856 6329404.0  0.952  1      1  0.553  0.000000 -0.000000  0.000000  0.000000 
  2.61694   1.86399   0.55288     16.24000      0.13856 5867250.0  0.952  1      1  0.767  0.000000 -0.000000  0.000000  0.000000 
  1.47612   0.61720   5.78261     16.40000      0.13856 4246611.5  0.952  1      1  0.974  0.000000 -0.000000  0.000000  0.000000 
  5.52651   1.87267   5.09187     16.56000      0.13856 4240963.0  0.881  1      1  1.186  0.000000 -0.000000  0.000000  0.000000 
  5.53326   1.88012   5.09424     16.72000      0.13856 4092875.5  0.881  1      1  0.807  0.000000 -0.000000  0.000000  0.000000 
  5.54572   1.87555   5.10319     16.88000      0.13856 5039306.5  0.881  1      1  0.747  0.000000 -0.000000  0.000000  0.000000 
  5.54569   1.88626   5.10055     17.04000      0.13856 4714170.0  0.881  1      1  0.656  0.000000 -0.000000  0.000000  0.000000 
  0.69313   1.19776   0.33741     17.20000      0.13856 5222538.5  0.881  1      1  0.629  0.000000 -0.000000  0.000000  0.000000 
  5.53832   1.88357   5.10725     17.36000      0.13856 5013089.5  0.881  1      1  0.671  0.000000 -0.000000  0.000000  0.000000 
  5.52632   1.87738   5.08827     17.52000      0.13856 5510834.0  0.881  1      1  0.565  0.000000 -0.000000  0.000000  0.000000 
  1.50220   2.66751   5.46352     17.68000      0.13856 4460607.0  0.881  1      1  0.872  0.000000 -0.000000  0.000000  0.000000 
  1.51277   2.67385   5.48235     17.84000      0.13856 4342407.0  0.881  1      1  0.722  0.000000 -0.000000  0.000000  0.000000 
  1.52289   2.66996   5.49982     18.00000      0.13856 4301060.5  0.881  1      1  1.057  0.000000 -0.000000  0.000000  0.000000 
  3.82424   1.91242   5.94438     18.16000      0.13856 3087470.0  0.881  1      1  1.407  0.000000 -0.000000  0.000000  0.000000 
  2.56363   1.90905   5.12621     18.32000      0.13856 2977981.5  0.917  1      1  1.583  0.000000 -0.000000  0.000000  0.000000 
  0.87776   1.94886   5.93887     18.48000      0.13856 4689858.0  0.917  1      1  0.629  0.000000 -0.000000  0.000000  0.000000 
  0.88303   1.94347   5.95317     18.64000      0.13856 3292323.3  0.917  1      1  1.597  0.000000 -0.000000  0.000000  0.000000 
  2.64200   1.86630   0.56841     18.80000      0.13856 5136860.0  0.952  1      1  1.006  0.000000 -0.000000  0.000000  0.000000 
  2.61108   1.86113   0.54412     18.96000      0.13856 5493165.5  0.952  1      1  0.557  0.000000 -0.000000  0.000000  0.000000 
  5.75159   1.28075   1.03333     19.12000      0.13856 5580483.0  0.952  1      1  0.772  0.000000 -0.000000  0.000000  0.000000 
  2.59687   1.87049   0.53981     19.28000      0.13856 4305756.5  0.952  1      1  1.109  0.000000 -0.000000  0.000000  0.000000 
  2.61099   1.87772   0.53928     19.44000      0.13856 2874259.3  0.952  1      1  1.207  0.000000 -0.000000  0.000000  0.000000 
  5.75800   1.27013   1.02981     19.60000      0.13856 2340271.8  0.952  1      1  1.001  0.000000 -0.000000  0.000000  0.000000 
  0.86550   2.08613   4.37795     19.76000      0.13856 1501041.8  0.952  1      1  1.370  0.000000 -0.000000  0.000000  0.000000 
  4.62370   2.52737   5.22293     19.92000      0.13856 1756018.6  0.952  1      1  1.755  0.000000 -0.000000  0.000000  0.000000 
  0.87808   2.10461   4.38814     20.08000      0.13856 2248651.8  0.952  1      1  1.455  0.000000 -0.000000  0.000000  0.000000 
  5.76614   1.29281   1.00688     20.24000      0.13856 2207449.0  0.952  1      1  1.279  0.000000 -0.000000  0.000000  0.000000 
  4.03530   1.02977   5.03082     20.40000      0.13856 2331638.0  0.952  1      1  1.244  0.000000 -0.000000  0.000000  0.000000 
  4.59247   2.52400   5.18377     20.56000      0.13856 1936020.1  0.952  1      1  1.157  0.000000 -0.000000  0.000000  0.000000 
  5.77309   1.30036   0.99886     20.72000      0.13856 4894981.0  0.952  1      1  0.978  0.000000 -0.000000  0.000000  0.000000 
  5.77343   1.30539   1.00739     20.88000      0.13856 5444795.0  0.952  1      1  0.624  0.000000 -0.000000  0.000000  0.000000 
  2.63558   1.82999   0.55848     21.04000      0.13856 5419350.5  0.952  1      1  0.754  0.000000 -0.000000  0.000000  0.000000 
  5.77594   1.31149   1.00878     21.20000      0.13856 5133285.5  0.952  1      1  0.677  0.000000 -0.000000  0.000000  0.000000 
  2.64054   1.83389   0.56701     21.36000      0.13856 6196571.5  0.952  1      1  0.754  0.000000 -0.000000  0.000000  0.000000 
  2.64722   1.83281   2.13984     21.52000      0.13856 5079013.0  0.952  1      1  0.864  0.000000 -0.000000  0.000000  0.000000 
  5.79592   1.31252   0.99826     21.68000      0.13856 3548224.0  0.952  1      1  0.580  0.000000 -0.000000  0.000000  0.000000 
  2.64909   1.83697   5.30976     21.84000      0.13856 3108998.0  0.952  1      1  1.107  0.000000 -0.000000  0.000000  0.000000 
  5.78790   1.30922   0.97673     22.00000      0.13856 5490821.5  0.952  1      1  0.824  0.000000 -0.000000  0.000000  0.000000 
  5.78711   1.30122   0.97232     22.16000      0.13856 4569952.0  0.952  1      1  1.045  0.000000 -0.000000  0.000000  0.000000 
  5.77780   1.30166   0.98432     22.32000      0.13856 5970505.0  0.952  1      1  0.908  0.000000 -0.000000  0.000000  0.000000 
  2.63560   1.84843   0.58109     22.48000      0.13856 6290703.0  0.952  1      1  0.614  0.000000 -0.000000  0.000000  0.000000 
  2.63365   1.85223   0.57974     22.64000      0.13856 5920928.0  0.952  1      1  0.687  0.000000 -0.000000  0.000000  0.000000 
  2.63437   1.85157   0.57529     22.80000      0.13856 5969681.0  0.952  1      1  0.931  0.000000 -0.000000  0.000000  0.000000 
  2.63768   1.85419   0.58038     22.96000      0.13856 6002900.5  0.952  1      1  1.135  0.000000 -0.000000  0.000000  0.000000 
  5.77943   1.29022   0.98943     23.12000      0.13856 6229078.0  0.952  1      1  0.751  0.000000 -0.000000  0.000000  0.000000 
  2.63563   1.85427   0.57302     23.28000      0.13856 6226465.0  0.952  1      1  0.663  0.000000 -0.000000  0.000000  0.000000 
  5.77061   1.28198   1.00028     23.44000      0.13856 6151688.5  0.952  1      1  0.644  0.000000 -0.000000  0.000000  0.000000 
  5.76059   1.28399   1.00242     23.60000      0.13856 5946815.5  0.952  1      1  0.579  0.000000 -0.000000  0.000000  0.000000 
  5.77504   1.29510   0.99121     23.76000      0.13856 5477054.0  0.952  1      1  0.616  0.000000 -0.000000  0.000000  0.000000 
  5.76290   1.30068   0.98971     23.92000      0.13856 5524618.0  0.952  1      1  0.760  0.000000 -0.000000  0.000000  0.000000 
  2.61634   1.83281   0.57691     24.08000      0.13856 6426224.5  0.952  1      1  0.947  0.000000 -0.000000  0.000000  0.000000 
  2.60934   1.83625   0.57473     24.24000      0.13856 6153381.5  0.952  1      1  0.919  0.000000 -0.000000  0.000000  0.000000 
  2.60026   1.82939   0.57423     24.40000      0.13856 6096634.5  0.952  1      1  0.737  0.000000 -0.000000  0.000000  0.000000 
  2.60333   1.83232   0.57117     24.56000      0.13856 5140510.5  0.952  1      1  0.830  0.000000 -0.000000  0.000000  0.000000 
  2.60612   1.83986   0.57136     24.72000      0.13856 6037929.5  0.952  1      1  0.847  0.000000 -0.000000  0.000000  0.000000 
  2.61048   1.83557   0.57289     24.88000      0.13856 5140476.5  0.952  1      1  0.681  0.000000 -0.000000  0.000000  0.000000 
  5.75428   1.28793   0.98916     25.04000      0.13856 3950328.3  0.952  1      1  1.266  0.000000 -0.000000  0.000000  0.000000 
  4.94122   0.63464   2.08873     25.20000      0.13856 2992490.3  0.869  1      1  1.670  0.000000 -0.000000  0.000000  0.000000 
  4.75813   1.73605   5.70375     25.36000      0.13856 2544580.3  0.940  1      1  1.703  0.000000 -0.000000  0.000000  0.000000 
  4.51266   2.18174   2.84304     25.52000      0.13856 3166876.0  0.024  2      1  2.134  0.000000 -0.000000  0.000000  0.000000 
  4.75613   1.73622   5.69621     25.68000      0.13856 2833240.5  0.940  1      1  0.882  0.000000 -0.000000  0.000000  0.000000 
  4.75922   1.74450   5.69828     25.84000      0.13856 5173461.0  0.940  1      1  0.568  0.000000 -0.000000  0.000000  0.000000 
  1.61958   1.40663   0.58703     26.00000      0.13856 5513503.0  0.940  1      1  0.667  0.000000 -0.000000  0.000000  0.000000 
  2.95945   2.53188   5.99944     26.16000      0.13856 5541665.0  0.940  1      1  0.699  0.000000 -0.000000  0.000000  0.000000 
  1.63642   1.40213   0.59107     26.32000      0.13856 6334543.5  0.940  1      1  0.657  0.000000 -0.000000  0.000000  0.000000 
  1.64743   1.40401   0.59331     26.48000      0.13856 5529690.0  0.940  1      1  0.509  0.000000 -0.000000  0.000000  0.000000 
  1.63806   1.40756   0.58843     26.64000      0.13856 3021882.3  0.940  1      1  0.756  0.000000 -0.000000  0.000000  0.000000 
  1.59303   1.48817   0.70508     26.80000      0.13856 2553155.5  0.940  1      1  1.760  0.000000 -0.000000  0.000000  0.000000 
  0.12351   0.76349   1.51005     26.96000      0.13856 4264087.0  0.762  1      1  0.892  0.000000 -0.000000  0.000000  0.000000 
  0.04155   2.32797   4.67861     27.12000      0.13856 4223189.0  0.762  1      1  0.880  0.000000 -0.000000  0.000000  0.000000 
  5.57770   1.77594   4.95318     27.28000      0.13856 1862887.3  0.012  1      1  1.849  0.000000 -0.000000  0.000000  0.000000 
  4.72474   1.65044   5.71767     27.44000      0.13856 2362535.8  0.940  1      1  0.461  0.000000 -0.000000  0.000000  0.000000 
  4.72033   1.66235   5.71030     27.60000      0.13856 4751953.0  0.940  1      1  0.708  0.000000 -0.000000  0.000000  0.000000 
  3.22447   0.99869   3.01486     27.76000      0.13856 4979860.5  0.940  1      1  0.647  0.000000 -0.000000  0.000000  0.000000 
  3.25310   0.99461   2.98741     27.92000      0.13856 5256769.5  0.940  1      1  0.893  0.000000 -0.000000  0.000000  0.000000 
  2.96138   2.52974   6.03317     28.08000      0.13856 5844046.0  0.940  1      1  0.583  0.000000 -0.000000  0.000000  0.000000 
  3.27545   0.97938   2.95502     28.24000      0.13856 5642140.0  0.940  1      1  0.673  0.000000 -0.000000  0.000000  0.000000 
  4.74881   1.72726   5.68107     28.40000      0.13856 5927044.5  0.940  1      1  0.522  0.000000 -0.000000  0.000000  0.000000 
  4.75058   1.72648   5.67865     28.56000      0.13856 6278445.5  0.940  1      1  0.653  0.000000 -0.000000  0.000000  0.000000 
  1.60771   1.41381   0.59726     28.72000      0.13856 6188579.0  0.940  1      1  0.617  0.000000 -0.000000  0.000000  0.000000 
  4.75119   1.71546   5.68840     28.88000      0.13856 6107919.0  0.940  1      1  0.634  0.000000 -0.000000  0.000000  0.000000 
  4.75614   1.71605   5.70164     29.04000      0.13856 6198140.5  0.940  1      1  0.664  0.000000 -0.000000  0.000000  0.000000 
  4.75724   1.71132   5.70305     29.20000      0.13856 5873714.0  0.940  1      1  0.560  0.000000 -0.000000  0.000000  0.000000 
  2.99645   2.56365   6.04794     29.36000      0.13856 5446546.0  0.940  1      1  0.657  0.000000 -0.000000  0.000000  0.000000 
  2.99705   2.55511   6.05110     29.52000      0.13856 4277854.0  0.940  1      1  1.034  0.000000 -0.000000  0.000000  0.000000 
  1.53608   1.29515   0.63697     29.68000      0.13856 3393853.5  0.881  1      1  0.662  0.000000 -0.000000  0.000000  0.000000 
  3.30568   0.96098   2.80135     29.84000      0.13856 5442313.0  0.881  1      1  0.384  0.000000 -0.000000  0.000000  0.000000 
  3.30657   0.96219   2.79724     30.00000      0.13856 5933280.5  0.881  1      1  0.555  0.000000 -0.000000  0.000000  0.000000 
  3.31055   0.96650   2.78740     30.16000      0.13856 5903514.5  0.881  1      1  0.615  0.000000 -0.000000  0.000000  0.000000 
  3.31263   0.96628   2.78715     30.32000      0.13856 5867515.0  0.881  1      1  0.559  0.000000 -0.000000  0.000000  0.000000 
  4.68206   1.86096   4.07820     30.48000      0.13856 5559992.0  0.881  1      1  0.622  0.000000 -0.000000  0.000000  0.000000 
  2.73252   2.46116   5.80959     30.64000      0.13856 4326043.0  0.881  1      1  0.870  0.000000 -0.000000  0.000000  0.000000 
  4.04616   1.63535   3.07764     30.80000      0.13856 1629239.0  0.024  1      1  2.062  0.000000 -0.000000  0.000000  0.000000 
  5.14915   0.48648   0.91823     30.96000      0.13856 893983.8  0.000  1      1  2.320  0.000000 -0.000000  0.000000  0.000000 
  1.15265   2.99018   4.96923     31.12000      0.13856 1366456.5  0.881  1      1  1.328  0.000000 -0.000000  0.000000  0.000000 
  2.46502   1.54050   2.99230     31.28000      0.13856 1513687.6  0.881  1      1  1.069  0.000000 -0.000000  0.000000  0.000000 
  2.46564   1.52506   2.99070     31.44000      0.13856 2192682.5  0.881  1      1  0.947  0.000000 -0.000000  0.000000  0.000000 
  2.47653   1.51702   2.98208     31.60000      0.13856 4494127.0  0.881  1      1  0.764  0.000000 -0.000000  0.000000  0.000000 
  2.47449   1.51299   2.96744     31.76000      0.13856 5924556.0  0.881  1      1  0.499  0.000000 -0.000000  0.000000  0.000000 
  2.47142   1.51868   2.96240     31.92000      0.13856 6558543.5  0.881  1      1  0.658  0.000000 -0.000000  0.000000  0.000000 
  2.47146   1.51764   2.96574     32.08000      0.13856 6685489.5  0.881  1      1  0.663  0.000000 -0.000000  0.000000  0.000000 
  2.46451   1.50940   2.97116     32.24000      0.13856 4822303.5  0.881  1      1  0.735  0.000000 -0.000000  0.000000  0.000000 
  2.46467   1.51024   2.97273     32.40000      0.13856 4135804.5  0.881  1      1  0.728  0.000000 -0.000000  0.000000  0.000000 
  4.02678   1.73796   6.22320     32.56000      0.13856 5260584.5  0.881  1      1  0.956  0.000000 -0.000000  0.000000  0.000000 
  4.01747   1.73413   6.22192     32.72000      0.13856 5203610.5  0.881  1      1  0.831  0.000000 -0.000000  0.000000  0.000000 
  2.46129   1.51105   2.97872     32.88000      0.13856 3853237.3  0.881  1      1  0.521  0.000000 -0.000000  0.000000  0.000000 
  4.02296   1.73848   6.22828     33.04000      0.13856 5445874.5  0.881  1      1  0.927  0.000000 -0.000000  0.000000  0.000000 
  2.44814   1.52780   2.97373     33.20000      0.13856 6359273.0  0.881  1      1  0.867  0.000000 -0.000000  0.000000  0.000000 
  2.42852   1.53134   2.97807     33.36000      0.13856 4195451.5  0.881  1      1  0.717  0.000000 -0.000000  0.000000  0.000000 
  3.97210   1.73408   6.25947     33.52000      0.13856 4189789.8  0.881  1      1  1.051  0.000000 -0.000000  0.000000  0.000000 
  5.54785   1.61071   4.87513     33.68000      0.13856 2649257.0  0.881  1      1  1.417  0.000000 -0.000000  0.000000  0.000000 
  5.58159   1.65194   4.88789     33.84000      0.13856 4011989.8  0.881  1      1  1.187  0.000000 -0.000000  0.000000  0.000000 
  5.56151   1.64251   4.87543     34.00000      0.13856 4304463.0  0.881  1      1  1.751  0.000000 -0.000000  0.000000  0.000000 
  1.58695   2.88158   5.38562     34.16000      0.13856 4361278.0  0.881  1      1  1.070  0.000000 -0.000000  0.000000  0.000000 
  2.50078   1.41370   2.93793     34.32000      0.13856 4101087.8  0.881  1      1  0.759  0.000000 -0.000000  0.000000  0.000000 
  4.03531   1.76553   6.13775     34.48000      0.13856 5159925.5  0.881  1      1  0.627  0.000000 -0.000000  0.000000  0.000000 
  2.48174   1.42639   2.94381     34.64000      0.13856 6090030.5  0.881  1      1  0.778  0.000000 -0.000000  0.000000  0.000000 
  4.03054   1.75440   6.15608     34.80000      0.13856 6001879.5  0.881  1      1  0.781  0.000000 -0.000000  0.000000  0.000000 
  4.02581   1.75650   6.16912     34.96000      0.13856 5879310.0  0.881  1      1  0.666  0.000000 -0.000000  0.000000  0.000000 
  4.02147   1.75695   6.16833     35.12000      0.13856 5598889.0  0.881  1      1  0.544  0.000000 -0.000000  0.000000  0.000000 
  3.99306   1.74796   6.25167     35.28000      0.13856 4993865.0  0.881  1      1  1.180  0.000000 -0.000000  0.000000  0.000000 
  2.42637   1.53230   2.97277     35.44000      0.13856 6754269.5  0.881  1      1  0.902  0.000000 -0.000000  0.000000  0.000000 
  2.43089   1.53244   2.97390     35.60000      0.13856 5354398.5  0.881  1      1  0.840  0.000000 -0.000000  0.000000  0.000000 
  0.83731   1.40946   0.04550     35.76000      0.13856 2358500.8  0.881  1      1  0.652  0.000000 -0.000000  0.000000  0.000000 
  4.72861   1.09828   5.01646     35.92000      0.13856 3415028.3  0.881  1      1  0.819  0.000000 -0.000000  0.000000  0.000000 
  0.16340   1.32170   1.08122     36.08000      0.13856 4231798.5  0.881  1      1  0.685  0.000000 -0.000000  0.000000  0.000000 
  3.31558   1.82219   0.48742     36.24000      0.13856 4405383.0  0.881  1      1  0.818  0.000000 -0.000000  0.000000  0.000000 
  0.18966   1.31593   1.08869     36.40000      0.13856 5474594.0  0.881  1      1  0.645  0.000000 -0.000000  0.000000  0.000000 
  0.19691   1.32085   1.09375     36.56000      0.13856 4266976.0  0.881  1      1  0.690  0.000000 -0.000000  0.000000  0.000000 
  4.03651   1.79208   6.08864     36.72000      0.13856 3863570.5  0.762  1      1  0.780  0.000000 -0.000000  0.000000  0.000000 
  4.03678   1.79607   6.08928     36.88000      0.13856 4677108.0  0.762  1      1  0.633  0.000000 -0.000000  0.000000  0.000000 
  2.52133   1.38285   2.91722     37.04000      0.13856 5545935.5  0.762  1      1  0.573  0.000000 -0.000000  0.000000  0.000000 
  2.51838   1.37967   2.91478     37.20000      0.13856 5798116.0  0.762  1      1  0.688  0.000000 -0.000000  0.000000  0.000000 
  2.51960   1.37061   2.90869     37.36000      0.13856 5548503.5  0.762  1      1  0.556  0.000000 -0.000000  0.000000  0.000000 
  2.52325   1.37090   2.88833     37.52000      0.13856 5876221.0  0.762  1      1  0.754  0.000000 -0.000000  0.000000  0.000000 
  2.52966   1.37346   2.88859     37.68000      0.13856 6294266.5  0.762  1      1  0.768  0.000000 -0.000000  0.000000  0.000000 
  4.04952   1.81365   6.08268     37.84000      0.13856 6307979.5  0.762  1      1  0.692  0.000000 -0.000000  0.000000  0.000000 
  2.53031   1.38229   2.89529     38.00000      0.13856 6469921.5  0.762  1      1  0.722  0.000000 -0.000000  0.000000  0.000000 
  2.52527   1.37694   2.91180     38.16000      0.13856 6323050.0  0.762  1      1  0.520  0.000000 -0.000000  0.000000  0.000000 
  2.52862   1.36610   2.90645     38.32000      0.13856 6492521.0  0.762  1      1  0.664  0.000000 -0.000000  0.000000  0.000000 
  2.52424   1.36843   2.90872     38.48000      0.13856 6177186.5  0.762  1      1  0.605  0.000000 -0.000000  0.000000  0.000000 
  2.52217   1.37591   2.91269     38.64000      0.13856 6225060.5  0.762  1      1  0.701  0.000000 -0.000000  0.000000  0.000000 
  2.51206   1.37992   2.91531     38.80000      0.13856 6048847.0  0.762  1      1  0.474  0.000000 -0.000000  0.000000  0.000000 
  2.42863   1.52952   2.97904     38.96000      0.13856 5038748.0  0.881  1      1  1.068  0.000000 -0.000000  0.000000  0.000000 
  2.42572   1.52977   2.99403     39.12000      0.13856 4747329.5  0.881  1      1  1.533  0.000000 -0.000000  0.000000  0.000000 
  1.95137   1.39835   5.78631     39.28000      0.13856 3780665.8  0.119  2      1  1.681  0.000000 -0.000000  0.000000  0.000000 
  1.63675   1.17344   0.67820     39.44000      0.13856 2334962.8  0.548  1      1  1.715  0.000000 -0.000000  0.000000  0.000000 
  2.76521   2.35283   5.66993     39.60000      0.13856 2938657.0  0.548  1      1  1.136  0.000000 -0.000000  0.000000  0.000000 
  4.09776   1.70710   6.13220     39.76000      0.13856 3547496.5  0.774  1      1  0.801  0.000000 -0.000000  0.000000  0.000000 
  4.11506   1.68775   6.13354     39.92000      0.13856 3340085.3  0.774  1      1  1.450  0.000000 -0.000000  0.000000  0.000000 
  2.72054   2.40744   5.76822     40.08000      0.13856 3561690.8  0.905  1      1  0.857  0.000000 -0.000000  0.000000  0.000000 
  2.71605   2.40622   5.76575     40.24000      0.13856 5450894.0  0.905  1      1  0.504  0.000000 -0.000000  0.000000  0.000000 
  2.70271   2.40632   5.74957     40.40000      0.13856 5588725.0  0.905  1      1  0.701  0.000000 -0.000000  0.000000  0.000000 
  2.70358   2.40413   5.74739     40.56000      0.13856 5059898.5  0.905  1      1  0.903  0.000000 -0.000000  0.000000  0.000000 
  5.86100   0.72834   3.66646     40.72000      0.13856 3458837.3  0.905  1      1  1.597  0.000000 -0.000000  0.000000  0.000000 
  2.66293   1.63519   2.44439     40.88000      0.13856 4616848.5  0.762  1      1  0.623  0.000000 -0.000000  0.000000  0.000000 
  2.65454   1.63779   2.44039     41.04000      0.13856 5227649.0  0.762  1      1  0.682  0.000000 -0.000000  0.000000  0.000000 
  5.79420   1.50274   0.71531     41.20000      0.13856 4231558.0  0.762  1      1  1.047  0.000000 -0.000000  0.000000  0.000000 
  0.61118   1.64996   1.02648     41.36000      0.13856 3804885.5  0.881  1      1  0.894  0.000000 -0.000000  0.000000  0.000000 
  0.61032   1.65667   1.04150     41.52000      0.13856 5579959.0  0.881  1      1  0.631  0.000000 -0.000000  0.000000  0.000000 
  0.62423   1.66708   1.04316     41.68000      0.13856 5384813.0  0.881  1      1  0.858  0.000000 -0.000000  0.000000  0.000000 
  0.61210   1.65387   1.02989     41.84000      0.13856 4991420.5  0.881  1      1  0.787  0.000000 -0.000000  0.000000  0.000000 
  3.76312   1.46475   2.12992     42.00000      0.13856 4535984.0  0.881  1      1  0.876  0.000000 -0.000000  0.000000  0.000000 
  3.77146   1.47149   2.14595     42.16000      0.13856 5423174.5  0.881  1      1  0.640  0.000000 -0.000000  0.000000  0.000000 
  5.39493   1.00498   4.60610     42.32000      0.13856 3794240.0  0.881  1      1  1.469  0.000000 -0.000000  0.000000  0.000000 
  5.22483   1.02529   4.79505     42.48000      0.13856 4050004.5  0.917  1      1  0.879  0.000000 -0.000000  0.000000  0.000000 
  2.27300   0.57687   2.94925     42.64000      0.13856 4726071.5  0.917  1      1  1.050  0.000000 -0.000000  0.000000  0.000000 
  2.27157   0.60384   2.93539     42.80000      0.13856 4885708.0  0.917  1      1  0.807  0.000000 -0.000000  0.000000  0.000000 
  2.29225   0.59972   2.92250     42.96000      0.13856 4117853.0  0.917  1      1  0.706  0.000000 -0.000000  0.000000  0.000000 
  5.17666   0.96282   4.81964     43.12000      0.13856 4527967.0  0.917  1      1  0.757  0.000000 -0.000000  0.000000  0.000000 
  0.16625   0.53957   1.37594     43.28000      0.13856 3799457.8  0.881  1      1  0.974  0.000000 -0.000000  0.000000  0.000000 
  0.16681   0.54443   1.36641     43.44000      0.13856 4956869.0  0.881  1      1  0.817  0.000000 -0.000000  0.000000  0.000000 
  0.14719   0.55788   1.37351     43.60000      0.13856 5302990.0  0.881  1      1  0.672  0.000000 -0.000000  0.000000  0.000000 
  0.13961   0.54978   1.39351     43.76000      0.13856 3953912.8  0.881  1      1  1.182  0.000000 -0.000000  0.000000  0.000000 
  0.12648   0.53292   4.54530     43.92000      0.13856 3147879.8  0.881  1      1  1.773  0.000000 -0.000000  0.000000  0.000000 
  0.16573   0.52224   4.53756     44.08000      0.13856 3530759.5  0.881  1      1  1.846  0.000000 -0.000000  0.000000  0.000000 
  0.19516   0.52555   4.51527     44.24000      0.13856 3996995.5  0.881  1      1  1.591  0.000000 -0.000000  0.000000  0.000000 
  2.83163   2.44302   5.90769     44.40000      0.13856 2311518.5  0.905  1      1  1.167  0.000000 -0.000000  0.000000  0.000000 
  4.72444   1.44584   5.72096     44.56000      0.13856 3593115.0  0.881  1      1  1.118  0.000000 -0.000000  0.000000  0.000000 
  4.71563   1.41847   5.71353     44.72000      0.13856 4390211.5  0.881  1      1  0.818  0.000000 -0.000000  0.000000  0.000000 
  4.71811   1.40011   5.70565     44.88000      0.13856 4794989.5  0.881  1      1  0.874  0.000000 -0.000000  0.000000  0.000000 
  0.25860   0.61683   1.26103     45.04000      0.13856 5791354.0  0.881  1      1  0.821  0.000000 -0.000000  0.000000  0.000000 
  0.23791   0.61720   1.29590     45.20000      0.13856 4195092.5  0.881  1      1  0.990  0.000000 -0.000000  0.000000  0.000000 
  0.19641   0.55360   1.32926     45.36000      0.13856 3875554.8  0.881  1      1  0.796  0.000000 -0.000000  0.000000  0.000000 
  4.71181   1.45101   5.74203     45.52000      0.13856 3966718.0  0.881  1      1  1.354  0.000000 -0.000000  0.000000  0.000000 
  4.67633   1.48530   5.79710     45.68000      0.13856 4850661.5  0.881  1      1  0.722  0.000000 -0.000000  0.000000  0.000000 
  0.13711   0.50840   1.38148     45.84000      0.13856 5174049.5  0.881  1      1  0.617  0.000000 -0.000000  0.000000  0.000000 
  0.13195   0.50990   1.38112     46.00000      0.13856 5831214.0  0.881  1      1  0.573  0.000000 -0.000000  0.000000  0.000000 
  0.14951   0.49902   1.38018     46.16000      0.13856 5681683.0  0.881  1      1  0.848  0.000000 -0.000000  0.000000  0.000000 
  0.16593   0.50318   1.36503     46.32000      0.13856 5619423.0  0.881  1      1  0.849  0.000000 -0.000000  0.000000  0.000000 
  0.14895   0.51628   6.09680     46.48000      0.13856 3948242.0  0.881  1      1  0.893  0.000000 -0.000000  0.000000  0.000000 
  0.26618   0.61858   1.27880     46.64000      0.13856 5391516.0  0.881  1      1  0.978  0.000000 -0.000000  0.000000  0.000000 
  0.26155   0.61957   1.30664     46.80000      0.13856 4864851.5  0.881  1      1  1.076  0.000000 -0.000000  0.000000  0.000000 
  0.11856   0.47507   1.39621     46.96000      0.13856 4495024.0  0.881  1      1  0.759  0.000000 -0.000000  0.000000  0.000000 
  0.11873   0.47476   4.54619     47.12000      0.13856 3754318.5  0.881  1      1  0.862  0.000000 -0.000000  0.000000  0.000000 
  3.13617   1.19538   1.05133     47.28000      0.13856 3122408.5  0.405  1      1  1.235  0.000000 -0.000000  0.000000  0.000000 
  3.15175   1.18588   2.62348     47.44000      0.13856 3160969.3  0.405  1      1  1.119  0.000000 -0.000000  0.000000  0.000000 
  1.93581   1.51748   1.28328     47.60000      0.13856 5128697.0  0.762  1      1  0.609  0.000000 -0.000000  0.000000  0.000000 
  1.93291   1.52153   1.27902     47.76000      0.13856 5640151.5  0.762  1      1  0.670  0.000000 -0.000000  0.000000  0.000000 
  1.91393   1.51922   1.25661     47.92000      0.13856 3521354.3  0.762  1      1  1.207  0.000000 -0.000000  0.000000  0.000000 
  1.90570   1.51211   1.23277     48.08000      0.13856 5170194.0  0.762  1      1  0.705  0.000000 -0.000000  0.000000  0.000000 
  1.90625   1.52470   1.22198     48.24000      0.13856 5599205.5  0.762  1      1  0.521  0.000000 -0.000000  0.000000  0.000000 
  1.91107   1.53462   1.21199     48.40000      0.13856 5146434.5  0.762  1      1  0.607  0.000000 -0.000000  0.000000  0.000000 
  1.92140   1.54048   1.21053     48.56000      0.13856 3644927.5  0.762  1      1  1.290  0.000000 -0.000000  0.000000  0.000000 
  3.03688   1.17990   1.00250     48.72000      0.13856 3588465.3  0.536  1      1  1.140  0.000000 -0.000000  0.000000  0.000000 
  0.93104   1.90694   4.27901     48.88000      0.13856 4068847.0  0.952  1      1  0.994  0.000000 -0.000000  0.000000  0.000000 
  0.91456   1.92077   4.26914     49.04000      0.13856 3312568.0  0.952  1      1  1.135  0.000000 -0.000000  0.000000  0.000000 
  3.41114   1.93812   6.22970     49.20000      0.13856 3578293.3  0.762  1      1  0.367  0.000000 -0.000000  0.000000  0.000000 
  3.41186   1.93194   6.20374     49.36000      0.13856 4787821.5  0.762  1      1  0.589  0.000000 -0.000000  0.000000  0.000000 
  1.86461   1.49230   1.20755     49.52000      0.13856 3640939.5  0.762  1      1  1.335  0.000000 -0.000000  0.000000  0.000000 
  5.76728   1.13403   4.32443     49.68000      0.13856 4044370.8  0.952  1      1  0.683  0.000000 -0.000000  0.000000  0.000000 
  4.05699   1.22731   5.17060     49.84000      0.13856 4813399.0  0.952  1      1  0.908  0.000000 -0.000000  0.000000  0.000000 
  4.06653   1.22753   5.16727     50.00000      0.13856 3575394.0  0.952  1      1  1.548  0.000000 -0.000000  0.000000  0.000000 
  1.91323   1.43186   1.24818     50.16000      0.13856 3238936.0  0.762  1      1  0.686  0.000000 -0.000000  0.000000  0.000000 
  3.46011   1.89475   6.14607     50.32000      0.13856 4860926.5  0.762  1      1  0.587  0.000000 -0.000000  0.000000  0.000000 
  1.93726   1.44466   1.22687     50.48000      0.13856 2955645.0  0.762  1      1  1.793  0.000000 -0.000000  0.000000  0.000000 
  6.14499   2.03018   0.60418     50.64000      0.13856 3133118.5  0.619  1      1  1.154  0.000000 -0.000000  0.000000  0.000000 
  0.97370   1.91166   4.30431     50.80000      0.13856 2197282.8  0.952  1      1  1.697  0.000000 -0.000000  0.000000  0.000000 
  4.42471   2.76553   1.00816     50.96000      0.13856 1148894.8  0.012  3      1  2.142  0.000000 -0.000000  0.000000  0.000000 
  1.07561   1.57394   0.63047     51.12000      0.13856 1424682.8  0.024  1      1  2.036  0.000000 -0.000000  0.000000  0.000000 
  0.84688   2.75114   5.14548     51.28000      0.13856 1408592.5  0.798  1      1  1.300  0.000000 -0.000000  0.000000  0.000000 
  3.53459   1.91398   6.12977     51.44000      0.13856 4861711.0  0.798  1      1  0.904  0.000000 -0.000000  0.000000  0.000000 
  2.04227   1.42909   1.22366     51.60000      0.13856 4628508.5  0.798  1      1  0.661  0.000000 -0.000000  0.000000  0.000000 
  3.56771   1.91907   6.13325     51.76000      0.13856 3580713.0  0.798  1      1  0.852  0.000000 -0.000000  0.000000  0.000000 
  1.91839   1.52063   1.20352     51.92000      0.13856 4286652.5  0.762  1      1  1.026  0.000000 -0.000000  0.000000  0.000000 
  1.92465   1.53354   1.19917     52.08000      0.13856 5560011.0  0.762  1      1  0.579  0.000000 -0.000000  0.000000  0.000000 
  1.92303   1.54407   1.19743     52.24000      0.13856 5070204.5  0.762  1      1  0.727  0.000000 -0.000000  0.000000  0.000000 
  2.94433   1.19459   0.99321     52.40000      0.13856 2989114.5  0.548  1      1  1.507  0.000000 -0.000000  0.000000  0.000000 
  2.01950   1.49337   1.19151     52.56000      0.13856 3816484.0  0.881  1      1  1.717  0.000000 -0.000000  0.000000  0.000000 
  3.56968   1.93391   6.19352     52.72000      0.13856 5437375.0  0.881  1      1  0.667  0.000000 -0.000000  0.000000  0.000000 
  2.03040   1.47825   1.21475     52.88000      0.13856 5150244.0  0.881  1      1  0.715  0.000000 -0.000000  0.000000  0.000000 
  1.96604   1.51581   1.22008     53.04000      0.13856 4266477.5  0.881  1      1  0.915  0.000000 -0.000000  0.000000  0.000000 
  0.53195   2.79136   4.88226     53.20000      0.13856 4978656.0  0.881  1      1  0.640  0.000000 -0.000000  0.000000  0.000000 
  1.93727   1.50055   1.23657     53.36000      0.13856 5098443.5  0.881  1      1  0.463  0.000000 -0.000000  0.000000  0.000000 
  3.49466   1.90835   6.21781     53.52000      0.13856 3797318.5  0.881  1      1  1.343  0.000000 -0.000000  0.000000  0.000000 
  0.40457   1.39764   0.86452     53.68000      0.13856 4418863.5  0.417  2      1  0.933  0.000000 -0.000000  0.000000  0.000000 
  2.18666   0.72600   2.86326     53.84000      0.13856 4659344.0  0.095  1      1  1.285  0.000000 -0.000000  0.000000  0.000000 
  1.94634   1.51694   1.23340     54.00000      0.13856 4291787.0  0.881  1      1  1.061  0.000000 -0.000000  0.000000  0.000000 
  6.19724   1.98880   0.61024     54.16000      0.13856 3385369.8  0.071  2      1  1.725  0.000000 -0.000000  0.000000  0.000000 
  2.65988   0.97060   3.20105     54.32000      0.13856 3687771.0  0.179  1      1  1.520  0.000000 -0.000000  0.000000  0.000000 
  1.95035   1.50293   1.25481     54.48000      0.13856 5773364.5  0.881  1      1  0.564  0.000000 -0.000000  0.000000  0.000000 
  1.95005   1.50838   1.25474     54.64000      0.13856 5356801.0  0.881  1      1  0.759  0.000000 -0.000000  0.000000  0.000000 
  0.54112   2.83717   0.19097     54.80000      0.13856 3866414.5  0.881  1      1  1.520  0.000000 -0.000000  0.000000  0.000000 
  1.88254   1.52667   5.99188     54.96000      0.13856 4534864.5  0.881  1      1  1.098  0.000000 -0.000000  0.000000  0.000000 
  1.89379   1.51772   5.98701     55.12000      0.13856 5603649.5  0.881  1      1  0.773  0.000000 -0.000000  0.000000  0.000000 
  3.43602   1.86204   6.22059     55.28000      0.13856 5021106.5  0.881  1      1  0.757  0.000000 -0.000000  0.000000  0.000000 
  3.43599   1.86899   6.20636     55.44000      0.13856 4612996.5  0.881  1      1  0.875  0.000000 -0.000000  0.000000  0.000000 
  3.44532   1.87562   6.21031     55.60000      0.13856 3670995.3  0.881  1      1  1.095  0.000000 -0.000000  0.000000  0.000000 
  3.51246   1.91811   6.25601     55.76000      0.13856 2714304.0  0.881  1      1  1.902  0.000000 -0.000000  0.000000  0.000000 
  3.52147   1.92459   6.26786     55.92000      0.13856 3244577.8  0.881  1      1  1.464  0.000000 -0.000000  0.000000  0.000000 
  0.45629   1.40623   0.82440     56.08000      0.13856 3294054.5  0.286  2      1  1.153  0.000000 -0.000000  0.000000  0.000000 
  2.80097   2.05322   1.95617     56.24000      0.13856 3854077.3  0.952  1      1  0.982  0.000000 -0.000000  0.000000  0.000000 
  5.94304   1.09335   4.32169     56.40000      0.13856 5702541.0  0.952  1      1  0.720  0.000000 -0.000000  0.000000  0.000000 
  5.93326   1.10387   4.32896     56.56000      0.13856 6340636.5  0.952  1      1  1.000  0.000000 -0.000000  0.000000  0.000000 
  4.19011   1.23300   5.22109     56.72000      0.13856 5634773.0  0.952  1      1  0.723  0.000000 -0.000000  0.000000  0.000000 
  5.95970   1.11460   4.33500     56.88000      0.13856 4201211.0  0.952  1      1  0.993  0.000000 -0.000000  0.000000  0.000000 
  5.96843   1.10930   4.34550     57.04000      0.13856 5533313.0  0.952  1      1  0.941  0.000000 -0.000000  0.000000  0.000000 
  5.97827   1.09307   4.32901     57.20000      0.13856 5030854.5  0.952  1      1  1.178  0.000000 -0.000000  0.000000  0.000000 
  4.21404   1.22723   5.23206     57.36000      0.13856 5344712.0  0.952  1      1  0.857  0.000000 -0.000000  0.000000  0.000000 
  5.96049   1.09103   1.17781     57.52000      0.13856 3700906.5  0.952  1      1  1.440  0.000000 -0.000000  0.000000  0.000000 
  4.10400   1.18503   5.26566     57.68000      0.13856 4478083.0  0.952  1      1  0.899  0.000000 -0.000000  0.000000  0.000000 
  2.77333   2.08714   2.02959     57.84000      0.13856 5574062.0  0.952  1      1  0.556  0.000000 -0.000000  0.000000  0.000000 
  5.92494   1.04112   1.10163     58.00000      0.13856 4778934.0  0.952  1      1  0.650  0.000000 -0.000000  0.000000  0.000000 
  5.93747   1.03934   4.22202     58.16000      0.13856 5603795.5  0.952  1      1  0.760  0.000000 -0.000000  0.000000  0.000000 
  4.10366   1.15141   5.30130     58.32000      0.13856 6189289.5  0.952  1      1  0.691  0.000000 -0.000000  0.000000  0.000000 
  4.10413   1.15844   5.29946     58.48000      0.13856 4854403.5  0.952  1      1  0.443  0.000000 -0.000000  0.000000  0.000000 
  1.05548   1.92032   4.16034     58.64000      0.13856 3940154.0  0.952  1      1  1.060  0.000000 -0.000000  0.000000  0.000000 
  4.21866   1.24366   5.22862     58.80000      0.13856 4651523.5  0.952  1      1  0.985  0.000000 -0.000000  0.000000  0.000000 
  4.22231   1.25600   5.23267     58.96000      0.13856 4595621.0  0.952  1      1  0.687  0.000000 -0.000000  0.000000  0.000000 
  5.97432   1.06802   4.36882     59.12000      0.13856 5218258.5  0.952  1      1  0.975  0.000000 -0.000000  0.000000  0.000000 
  5.97405   1.05849   4.37520     59.28000      0.13856 5688246.5  0.952  1      1  0.594  0.000000 -0.000000  0.000000  0.000000 
  4.22449   1.27507   5.25125     59.44000      0.13856 5347584.5  0.952  1      1  0.655  0.000000 -0.000000  0.000000  0.000000 
  1.08386   1.86733   4.17707     59.60000      0.13856 3705118.3  0.952  1      1  0.951  0.000000 -0.000000  0.000000  0.000000 
  1.17669   0.97214   0.45011     59.76000      0.13856 2494057.5  0.726  1      1  1.691  0.000000 -0.000000  0.000000  0.000000 
  3.00969   1.19597   5.62933     59.92000      0.13856 5044190.0  0.726  1      1  1.053  0.000000 -0.000000  0.000000  0.000000 
  1.16541   0.97467   0.47219     60.08000      0.13856 4093591.5  0.726  1      1  1.022  0.000000 -0.000000  0.000000  0.000000 
  6.06575   0.79096   1.10771     60.24000      0.13856 4272948.0  0.881  1      1  1.112  0.000000 -0.000000  0.000000  0.000000 
  6.06076   0.79204   1.12112     60.40000      0.13856 5759241.0  0.881  1      1  0.680  0.000000 -0.000000  0.000000  0.000000 
  6.05261   0.79547   1.12804     60.56000      0.13856 6456270.0  0.881  1      1  0.750  0.000000 -0.000000  0.000000  0.000000 
  6.06057   0.81148   1.12774     60.72000      0.13856 6036841.5  0.881  1      1  0.621  0.000000 -0.000000  0.000000  0.000000 
  6.06211   0.81847   1.12590     60.88000      0.13856 6220223.0  0.881  1      1  0.821  0.000000 -0.000000  0.000000  0.000000 
  4.17783   1.24716   5.51388     61.04000      0.13856 3992224.8  0.881  1      1  1.227  0.000000 -0.000000  0.000000  0.000000 
  0.41427   1.42700   0.86472     61.20000      0.13856 3586474.5  0.750  2      1  1.085  0.000000 -0.000000  0.000000  0.000000 
  1.20219   0.98862   0.51621     61.36000      0.13856 4504903.5  0.750  1      1  0.943  0.000000 -0.000000  0.000000  0.000000 
  4.35146   2.14598   5.78013     61.52000      0.13856 4900972.0  0.750  1      1  0.919  0.000000 -0.000000  0.000000  0.000000 
  3.07919   1.13605   0.92406     61.68000      0.13856 5295034.5  0.750  1      1  0.951  0.000000 -0.000000  0.000000  0.000000 
  6.21987   2.00983   0.63506     61.84000      0.13856 6012939.0  0.750  1      1  0.926  0.000000 -0.000000  0.000000  0.000000 
  3.07049   1.12757   0.93529     62.00000      0.13856 5691830.5  0.750  1      1  0.973  0.000000 -0.000000  0.000000  0.000000 
  3.06453   1.13214   0.93968     62.16000      0.13856 6084050.5  0.750  1      1  0.850  0.000000 -0.000000  0.000000  0.000000 
  6.20813   2.00840   0.62980     62.32000      0.13856 6178834.0  0.750  1      1  0.924  0.000000 -0.000000  0.000000  0.000000 
  6.20845   2.01072   0.63914     62.48000      0.13856 6141480.5  0.750  1      1  0.858  0.000000 -0.000000  0.000000  0.000000 
  3.06832   1.12759   0.93182     62.64000      0.13856 5876076.5  0.750  1      1  0.914  0.000000 -0.000000  0.000000  0.000000 
  3.05913   1.12157   0.93358     62.80000      0.13856 5995092.0  0.750  1      1  0.956  0.000000 -0.000000  0.000000  0.000000 
  3.05402   1.11578   0.93573     62.96000      0.13856 6283650.0  0.750  1      1  0.956  0.000000 -0.000000  0.000000  0.000000 
  6.18996   2.02921   0.62970     63.12000      0.13856 6281444.0  0.750  1      1  0.948  0.000000 -0.000000  0.000000  0.000000 
  6.19216   2.02169   0.63273     63.28000      0.13856 6137206.0  0.750  1      1  0.962  0.000000 -0.000000  0.000000  0.000000 
  4.31686   2.13090   4.17146     63.44000      0.13856 4248814.5  0.750  1      1  1.486  0.000000 -0.000000  0.000000  0.000000 
  2.29095   0.65322   2.01335     63.60000      0.13856 3023614.8  0.940  1      1  1.000  0.000000 -0.000000  0.000000  0.000000 
  6.00999   0.96665   4.34617     63.76000      0.13856 4246728.5  0.940  1      1  1.110  0.000000 -0.000000  0.000000  0.000000 
  6.00974   0.96497   4.35215     63.92000      0.13856 5001095.5  0.940  1      1  0.789  0.000000 -0.000000  0.000000  0.000000 
  6.00856   0.97622   4.37448     64.08000      0.13856 3343604.8  0.940  1      1  1.692  0.000000 -0.000000  0.000000  0.000000 
  5.48954   2.43388   1.09845     64.24000      0.13856 4250544.0  0.940  1      1  1.216  0.000000 -0.000000  0.000000  0.000000 
  5.49667   2.41884   4.25447     64.40000      0.13856 5574769.5  0.940  1      1  1.232  0.000000 -0.000000  0.000000  0.000000 
  6.05325   0.94200   1.20868     64.56000      0.13856 5874521.5  0.940  1      1  0.578  0.000000 -0.000000  0.000000  0.000000 
  5.48243   2.44382   4.25692     64.72000      0.13856 4890801.0  0.940  1      1  0.700  0.000000 -0.000000  0.000000  0.000000 
  5.48158   2.45959   4.26711     64.88000      0.13856 5162457.0  0.940  1      1  0.889  0.000000 -0.000000  0.000000  0.000000 
  5.50311   2.44789   4.27839     65.04000      0.13856 5233143.5  0.940  1      1  0.735  0.000000 -0.000000  0.000000  0.000000 
  6.06353   0.95178   1.22279     65.20000      0.13856 5688041.5  0.940  1      1  0.881  0.000000 -0.000000  0.000000  0.000000 
  6.05405   0.94787   1.22240     65.36000      0.13856 5580682.0  0.940  1      1  0.711  0.000000 -0.000000  0.000000  0.000000 
  1.93293   1.46314   6.28314     65.52000      0.13856 3244425.0  0.881  1      1  0.909  0.000000 -0.000000  0.000000  0.000000 
  3.50612   1.56093   6.18274     65.68000      0.13856 3009742.3  0.881  1      1  1.088  0.000000 -0.000000  0.000000  0.000000 
  1.93840   1.47639   3.15411     65.84000      0.13856 3845031.5  0.881  1      1  0.705  0.000000 -0.000000  0.000000  0.000000 
  1.93463   1.49639   3.13251     66.00000      0.13856 4282742.0  0.881  1      1  1.056  0.000000 -0.000000  0.000000  0.000000 
  3.50769   1.58342   6.21082     66.16000      0.13856 3239297.8  0.881  1      1  0.749  0.000000 -0.000000  0.000000  0.000000 
  3.51592   1.58006   6.20674     66.32000      0.13856 4584592.0  0.881  1      1  0.909  0.000000 -0.000000  0.000000  0.000000 
  1.95344   1.49912   3.13689     66.48000      0.13856 6770540.5  0.881  1      1  0.606  0.000000 -0.000000  0.000000  0.000000 
  1.97893   1.49282   3.14589     66.64000      0.13856 6572381.5  0.881  1      1  1.149  0.000000 -0.000000  0.000000  0.000000 
  2.00530   1.49484   3.13602     66.80000      0.13856 6521312.0  0.881  1      1  0.614  0.000000 -0.000000  0.000000  0.000000 
  2.02646   1.48909   3.13147     66.96000      0.13856 6717596.5  0.881  1      1  1.055  0.000000 -0.000000  0.000000  0.000000 
  3.60117   1.58959   6.21081     67.12000      0.13856 6731561.0  0.881  1      1  1.025  0.000000 -0.000000  0.000000  0.000000 
  3.61824   1.59904   6.23172     67.28000      0.13856 6248449.5  0.881  1      1  0.986  0.000000 -0.000000  0.000000  0.000000 
  3.63964   1.60530   6.25631     67.44000      0.13856 5866402.0  0.881  1      1  0.917  0.000000 -0.000000  0.000000  0.000000 
  3.64004   1.59526   6.26111     67.60000      0.13856 6977666.0  0.881  1      1  0.790  0.000000 -0.000000  0.000000  0.000000 
  3.64135   1.58985   6.26522     67.76000      0.13856 7188412.0  0.881  1      1  0.925  0.000000 -0.000000  0.000000  0.000000 
  2.08129   1.56312   3.13384     67.92000      0.13856 5023678.5  0.881  1      1  0.863  0.000000 -0.000000  0.000000  0.000000 
  5.49969   2.51990   4.34599     68.08000      0.13856 4568018.5  0.881  1      1  1.168  0.000000 -0.000000  0.000000  0.000000 
  5.49179   2.50562   4.34459     68.24000      0.13856 5371908.5  0.881  1      1  0.964  0.000000 -0.000000  0.000000  0.000000 
  5.49534   2.51194   4.35105     68.40000      0.13856 6147560.0  0.881  1      1  0.657  0.000000 -0.000000  0.000000  0.000000 
  5.48775   2.51176   4.33441     68.56000      0.13856 6861840.5  0.881  1      1  0.698  0.000000 -0.000000  0.000000  0.000000 
  5.50653   2.52651   4.34593     68.72000      0.13856 6695621.5  0.881  1      1  1.340  0.000000 -0.000000  0.000000  0.000000 
  2.32830   0.61922   1.97167     68.88000      0.13856 4508613.5  0.881  1      1  1.228  0.000000 -0.000000  0.000000  0.000000 
  2.93860   1.26694   5.60150     69.04000      0.13856 5883026.0  0.881  1      1  0.806  0.000000 -0.000000  0.000000  0.000000 
  2.93924   1.25204   5.60439     69.20000      0.13856 5769264.5  0.881  1      1  0.935  0.000000 -0.000000  0.000000  0.000000 
  5.46448   2.54608   4.29211     69.36000      0.13856 3922512.3  0.940  1      1  1.396  0.000000 -0.000000  0.000000  0.000000 
  5.49441   2.53391   4.32680     69.52000      0.13856 5461511.5  0.940  1      1  0.806  0.000000 -0.000000  0.000000  0.000000 
  5.49374   2.53306   4.32517     69.68000      0.13856 5774005.5  0.940  1      1  0.721  0.000000 -0.000000  0.000000  0.000000 
  5.96327   1.01488   1.29064     69.84000      0.13856 5588981.0  0.940  1      1  0.773  0.000000 -0.000000  0.000000  0.000000 
  4.24261   1.32489   5.27917     70.00000      0.13856 5843088.5  0.940  1      1  0.731  0.000000 -0.000000  0.000000  0.000000 
  4.23218   1.30956   5.27266     70.16000      0.13856 5733398.0  0.940  1      1  0.624  0.000000 -0.000000  0.000000  0.000000 
  5.99243   1.03518   1.24812     70.32000      0.13856 3478997.8  0.940  1      1  0.982  0.000000 -0.000000  0.000000  0.000000 
  6.09191   0.97722   1.18499     70.48000      0.13856 3337581.0  0.940  1      1  0.957  0.000000 -0.000000  0.000000  0.000000 
  5.48917   2.42929   4.24092     70.64000      0.13856 4487675.5  0.940  1      1  1.044  0.000000 -0.000000  0.000000  0.000000 
  5.47558   2.42722   1.09883     70.80000      0.13856 4535966.5  0.940  1      1  1.065  0.000000 -0.000000  0.000000  0.000000 
  5.48141   2.42385   1.07958     70.96000      0.13856 4016467.5  0.940  1      1  1.019  0.000000 -0.000000  0.000000  0.000000 
  2.10946   0.77363   2.96267     71.12000      0.13856 5251479.5  0.655  2      1  1.071  0.000000 -0.000000  0.000000  0.000000 
  5.24548   2.37113   1.75074     71.28000      0.13856 3539821.5  0.655  2      1  1.725  0.000000 -0.000000  0.000000  0.000000 
  5.97603   1.05263   4.35976     71.44000      0.13856 3208711.8  0.940  1      1  1.811  0.000000 -0.000000  0.000000  0.000000 
  5.95267   1.05439   4.35830     71.60000      0.13856 5019074.0  0.940  1      1  1.063  0.000000 -0.000000  0.000000  0.000000 
  4.20632   1.28825   5.25673     71.76000      0.13856 5285115.5  0.940  1      1  0.653  0.000000 -0.000000  0.000000  0.000000 
  4.20304   1.30205   5.26427     71.92000      0.13856 5446083.0  0.940  1      1  0.587  0.000000 -0.000000  0.000000  0.000000 
  4.21247   1.29978   5.26431     72.08000      0.13856 5663967.0  0.940  1      1  0.790  0.000000 -0.000000  0.000000  0.000000 
  5.95141   1.01739   4.40697     72.24000      0.13856 5470179.0  0.940  1      1  0.762  0.000000 -0.000000  0.000000  0.000000 
  5.93694   1.01179   1.28639     72.40000      0.13856 5646938.5  0.940  1      1  0.650  0.000000 -0.000000  0.000000  0.000000 
  5.38615   2.49085   4.25484     72.56000      0.13856 5782870.0  0.940  1      1  1.630  0.000000 -0.000000  0.000000  0.000000 
  5.36770   2.47887   4.24054     72.72000      0.13856 5361487.0  0.940  1      1  2.057  0.000000 -0.000000  0.000000  0.000000 
  5.46230   2.52067   4.34009     72.88000      0.13856 6059921.0  0.940  1      1  0.813  0.000000 -0.000000  0.000000  0.000000 
  5.48314   2.52609   4.37368     73.04000      0.13856 6146456.0  0.940  1      1  1.389  0.000000 -0.000000  0.000000  0.000000 
  5.48382   2.52589   4.37625     73.20000      0.13856 6150536.0  0.940  1      1  1.334  0.000000 -0.000000  0.000000  0.000000 
  5.47333   2.52450   4.36249     73.36000      0.13856 6198531.5  0.940  1      1  1.138  0.000000 -0.000000  0.000000  0.000000 
  5.91057   0.99278   1.30234     73.52000      0.13856 5956865.5  0.940  1      1  0.745  0.000000 -0.000000  0.000000  0.000000 
  5.92427   0.97141   1.32383     73.68000      0.13856 4753222.0  0.940  1      1  1.153  0.000000 -0.000000  0.000000  0.000000 
  2.88895   1.32459   5.60941     73.84000      0.13856 4644967.5  0.881  1      1  1.189  0.000000 -0.000000  0.000000  0.000000 
  2.87972   1.32456   5.60544     74.00000      0.13856 4851742.0  0.881  1      1  0.659  0.000000 -0.000000  0.000000  0.000000 
  2.86536   1.30625   5.59396     74.16000      0.13856 2831240.8  0.881  1      1  1.446  0.000000 -0.000000  0.000000  0.000000 
  5.49216   2.52377   4.34463     74.32000      0.13856 3763292.5  0.940  1      1  0.800  0.000000 -0.000000  0.000000  0.000000 
  5.50308   2.50512   4.35162     74.48000      0.13856 5300760.0  0.940  1      1  0.665  0.000000 -0.000000  0.000000  0.000000 
  5.52057   2.50614   4.36730     74.64000      0.13856 5259025.0  0.940  1      1  0.869  0.000000 -0.000000  0.000000  0.000000 
  5.51794   2.49511   4.36634     74.80000      0.13856 5380170.0  0.940  1      1  1.115  0.000000 -0.000000  0.000000  0.000000 
  5.52879   2.48639   4.36955     74.96000      0.13856 6023825.5  0.940  1      1  0.871  0.000000 -0.000000  0.000000  0.000000 
  5.94735   0.95599   1.31953     75.12000      0.13856 5734862.0  0.940  1      1  0.856  0.000000 -0.000000  0.000000  0.000000 
  5.94011   0.95251   1.32811     75.28000      0.13856 4438147.0  0.940  1      1  1.325  0.000000 -0.000000  0.000000  0.000000 
  5.81821   1.82260   0.62437     75.44000      0.13856 4175619.8  0.940  1      1  1.218  0.000000 -0.000000  0.000000  0.000000 
  2.66756   1.31183   2.51260     75.60000      0.13856 5006534.5  0.940  1      1  0.824  0.000000 -0.000000  0.000000  0.000000 
  2.68534   1.31152   2.50382     75.76000      0.13856 5625844.5  0.940  1      1  0.846  0.000000 -0.000000  0.000000  0.000000 
  2.67855   1.30952   2.50810     75.92000      0.13856 6384826.5  0.940  1      1  0.676  0.000000 -0.000000  0.000000  0.000000 
  2.68191   1.30077   2.50961     76.08000      0.13856 6254971.0  0.940  1      1  0.759  0.000000 -0.000000  0.000000  0.000000 
  2.67289   1.30772   2.51143     76.24000      0.13856 6271492.0  0.940  1      1  0.507  0.000000 -0.000000  0.000000  0.000000 
  5.81138   1.83324   0.63162     76.40000      0.13856 5315732.0  0.940  1      1  0.439  0.000000 -0.000000  0.000000  0.000000 
  5.81018   1.83679   0.63087     76.56000      0.13856 6501689.5  0.940  1      1  0.569  0.000000 -0.000000  0.000000  0.000000 
  2.67878   1.29687   2.49145     76.72000      0.13856 5941606.5  0.940  1      1  0.741  0.000000 -0.000000  0.000000  0.000000 
  2.66768   1.29917   2.49550     76.88000      0.13856 6170210.5  0.940  1      1  0.703  0.000000 -0.000000  0.000000  0.000000 
  2.66591   1.29786   2.48767     77.04000      0.13856 4625348.5  0.940  1      1  0.548  0.000000 -0.000000  0.000000  0.000000 
  2.66188   1.29073   2.48437     77.20000      0.13856 3683059.5  0.940  1      1  0.730  0.000000 -0.000000  0.000000  0.000000 
  2.65450   1.29365   2.47865     77.36000      0.13856 5022335.0  0.940  1      1  1.007  0.000000 -0.000000  0.000000  0.000000 
  2.65860   1.29076   2.46358     77.52000      0.13856 5409374.0  0.940  1      1  0.933  0.000000 -0.000000  0.000000  0.000000 
  2.65382   1.27661   2.48346     77.68000      0.13856 5133720.0  0.940  1      1  1.046  0.000000 -0.000000  0.000000  0.000000 
  2.65279   1.28050   2.49089     77.84000      0.13856 4247329.0  0.940  1      1  0.881  0.000000 -0.000000  0.000000  0.000000 
  2.64522   1.28100   2.48939     78.00000      0.13856 3059824.3  0.940  1      1  0.712  0.000000 -0.000000  0.000000  0.000000 
  2.63592   1.29129   2.48117     78.16000      0.13856 4491934.5  0.940  1      1  0.895  0.000000 -0.000000  0.000000  0.000000 
  5.77583   1.84792   0.65332     78.32000      0.13856 5371736.0  0.940  1      1  0.960  0.000000 -0.000000  0.000000  0.000000 
  2.62765   1.30134   2.48663     78.48000      0.13856 6016260.0  0.940  1      1  0.983  0.000000 -0.000000  0.000000  0.000000 
  5.77192   1.84185   0.66012     78.64000      0.13856 6071999.5  0.940  1      1  1.169  0.000000 -0.000000  0.000000  0.000000 
  2.64050   1.29994   2.47511     78.80000      0.13856 5514013.0  0.940  1      1  1.036  0.000000 -0.000000  0.000000  0.000000 
  4.01489   2.20640   5.95633     78.96000      0.13856 5152655.5  0.940  1      1  0.961  0.000000 -0.000000  0.000000  0.000000 
  4.01626   2.20164   4.34351     79.12000      0.13856 3155255.8  0.940  1      1  2.086  0.000000 -0.000000  0.000000  0.000000 
  2.68951   1.25264   2.49069     79.28000      0.13856 1921117.8  0.940  1      1  1.722  0.000000 -0.000000  0.000000  0.000000 
  0.88817   0.95673   0.40501     79.44000      0.13856 2283129.3  0.940  1      1  1.875  0.000000 -0.000000  0.000000  0.000000 
  4.01638   2.21385   4.39513     79.60000      0.13856 3111076.0  0.940  1      1  2.161  0.000000 -0.000000  0.000000  0.000000 
  4.02819   2.20398   4.39041     79.76000      0.13856 4639937.0  0.940  1      1  0.962  0.000000 -0.000000  0.000000  0.000000 
  2.66299   1.30393   2.48842     79.92000      0.13856 5457190.5  0.940  1      1  1.151  0.000000 -0.000000  0.000000  0.000000 
  2.71850   1.24005   2.49569     80.08000      0.13856 5178588.0  0.940  1      1  0.922  0.000000 -0.000000  0.000000  0.000000 
  5.86349   1.90943   0.63972     80.24000      0.13856 5726052.0  0.940  1      1  0.960  0.000000 -0.000000  0.000000  0.000000 
  2.71338   1.22476   2.51820     80.40000      0.13856 6168098.0  0.940  1      1  0.979  0.000000 -0.000000  0.000000  0.000000 
  2.71777   1.22681   2.50902     80.56000      0.13856 6072411.0  0.940  1      1  1.157  0.000000 -0.000000  0.000000  0.000000 
  2.71666   1.24543   2.49293     80.72000      0.13856 5379812.0  0.940  1      1  0.827  0.000000 -0.000000  0.000000  0.000000 
  2.70484   1.24921   2.49030     80.88000      0.13856 5717657.0  0.940  1      1  0.888  0.000000 -0.000000  0.000000  0.000000 
  5.83864   1.88678   0.66485     81.04000      0.13856 4137803.0  0.940  1      1  0.543  0.000000 -0.000000  0.000000  0.000000 
  4.02091   2.20498   5.90663     81.20000      0.13856 4992631.0  0.940  1      1  0.654  0.000000 -0.000000  0.000000  0.000000 
  4.02592   2.20685   5.94658     81.36000      0.13856 5418406.5  0.940  1      1  0.848  0.000000 -0.000000  0.000000  0.000000 
  5.79583   1.81308   3.81077     81.52000      0.13856 4960882.0  0.940  1      1  1.021  0.000000 -0.000000  0.000000  0.000000 
  5.79722   1.79373   0.66981     81.68000      0.13856 4456867.0  0.940  1      1  1.047  0.000000 -0.000000  0.000000  0.000000 
  2.67283   1.33513   2.46070     81.84000      0.13856 4191825.5  0.940  1      1  0.933  0.000000 -0.000000  0.000000  0.000000 
  5.83881   1.84154   0.66256     82.00000      0.13856 4804928.5  0.940  1      1  0.962  0.000000 -0.000000  0.000000  0.000000 
  2.68434   1.28272   2.48340     82.16000      0.13856 6251388.5  0.940  1      1  0.870  0.000000 -0.000000  0.000000  0.000000 
  2.68534   1.28021   2.48567     82.32000      0.13856 6232871.0  0.940  1      1  0.850  0.000000 -0.000000  0.000000  0.000000 
  2.68578   1.27738   2.48614     82.48000      0.13856 6325909.5  0.940  1      1  0.895  0.000000 -0.000000  0.000000  0.000000 
  2.68752   1.28128   2.48384     82.64000      0.13856 6543472.0  0.940  1      1  0.651  0.000000 -0.000000  0.000000  0.000000 
  2.69787   1.28890   2.46729     82.80000      0.13856 6676989.0  0.940  1      1  0.870  0.000000 -0.000000  0.000000  0.000000 
  4.03925   2.21610   5.94150     82.96000      0.13856 5767566.5  0.940  1      1  1.010  0.000000 -0.000000  0.000000  0.000000 
  2.65449   1.30957   2.49187     83.12000      0.13856 4416108.5  0.940  1      1  1.095  0.000000 -0.000000  0.000000  0.000000 
  2.42580   1.36281   2.85309     83.28000      0.13856 4096397.8  0.095  1      1  1.721  0.000000 -0.000000  0.000000  0.000000 
  0.34425   0.20362   4.04860     83.44000      0.13856 4010596.8  0.119  1      1  1.404  0.000000 -0.000000  0.000000  0.000000 
  5.85328   1.87232   0.60450     83.60000      0.13856 3698150.3  0.940  1      1  1.206  0.000000 -0.000000  0.000000  0.000000 
  2.71775   1.27741   2.53796     83.76000      0.13856 4158814.0  0.940  1      1  0.963  0.000000 -0.000000  0.000000  0.000000 
  2.69751   1.30464   2.52718     83.92000      0.13856 5477829.0  0.940  1      1  0.891  0.000000 -0.000000  0.000000  0.000000 
  2.69214   1.30499   2.52240     84.08000      0.13856 5978693.5  0.940  1      1  0.870  0.000000 -0.000000  0.000000  0.000000 
  5.60159   2.47546   4.48235     84.24000      0.13856 3636098.3  0.952  1      1  1.390  0.000000 -0.000000  0.000000  0.000000 
  5.58760   2.49141   4.46395     84.40000      0.13856 5799336.5  0.952  1      1  0.822  0.000000 -0.000000  0.000000  0.000000 
  5.57667   2.48902   4.43807     84.56000      0.13856 5575965.5  0.952  1      1  0.922  0.000000 -0.000000  0.000000  0.000000 
  5.95642   0.95707   4.47562     84.72000      0.13856 4867509.0  0.952  1      1  0.851  0.000000 -0.000000  0.000000  0.000000 
  5.53529   2.49725   4.37376     84.88000      0.13856 4346703.0  0.952  1      1  0.611  0.000000 -0.000000  0.000000  0.000000 
  5.52808   2.50111   4.36133     85.04000      0.13856 6155536.0  0.952  1      1  0.640  0.000000 -0.000000  0.000000  0.000000 
  5.51654   2.50966   4.36360     85.20000      0.13856 6858547.0  0.952  1      1  0.779  0.000000 -0.000000  0.000000  0.000000 
  5.51599   2.50998   4.37281     85.36000      0.13856 6944036.5  0.952  1      1  0.701  0.000000 -0.000000  0.000000  0.000000 
  5.51607   2.50977   4.37270     85.52000      0.13856 7000804.5  0.952  1      1  0.722  0.000000 -0.000000  0.000000  0.000000 
  5.51260   2.51213   4.37005     85.68000      0.13856 6978710.0  0.952  1      1  0.614  0.000000 -0.000000  0.000000  0.000000 
  5.50351   2.51547   4.36090     85.84000      0.13856 6783911.0  0.952  1      1  0.729  0.000000 -0.000000  0.000000  0.000000 
  5.49144   2.51855   4.34748     86.00000      0.13856 5051669.0  0.952  1      1  0.937  0.000000 -0.000000  0.000000  0.000000 
  4.36951   1.47986   4.54461     86.16000      0.13856 4660149.0  0.083  2      1  1.589  0.000000 -0.000000  0.000000  0.000000 
  5.54414   2.49266   4.34217     86.32000      0.13856 4458467.0  0.952  1      1  1.820  0.000000 -0.000000  0.000000  0.000000 
  5.51826   2.44202   4.31701     86.48000      0.13856 4954694.5  0.952  1      1  0.977  0.000000 -0.000000  0.000000  0.000000 
  5.53006   2.43249   4.30658     86.64000      0.13856 5674145.5  0.952  1      1  0.632  0.000000 -0.000000  0.000000  0.000000 
  5.51422   2.44033   4.29971     86.80000      0.13856 5021498.0  0.952  1      1  0.960  0.000000 -0.000000  0.000000  0.000000 
  5.45661   2.52396   1.17430     86.96000      0.13856 4146612.3  0.952  1      1  1.156  0.000000 -0.000000  0.000000  0.000000 
  5.93270   1.00456   1.29782     87.12000      0.13856 4904853.0  0.952  1      1  0.909  0.000000 -0.000000  0.000000  0.000000 
  5.45952   2.52261   4.32994     87.28000      0.13856 5547800.5  0.952  1      1  0.706  0.000000 -0.000000  0.000000  0.000000 
  5.48480   2.52347   4.35308     87.44000      0.13856 6168976.5  0.952  1      1  0.834  0.000000 -0.000000  0.000000  0.000000 
  5.52606   2.52255   4.37235     87.60000      0.13856 4316219.0  0.952  1      1  1.786  0.000000 -0.000000  0.000000  0.000000 
  5.55392   2.50893   4.38233     87.76000      0.13856 5074659.0  0.952  1      1  0.812  0.000000 -0.000000  0.000000  0.000000 
  5.55267   2.49970   5.99502     87.92000      0.13856 3654729.8  0.952  1      1  1.650  0.000000 -0.000000  0.000000  0.000000 
  4.22863   1.46013   5.33222     88.08000      0.13856 5093883.0  0.952  1      1  1.100  0.000000 -0.000000  0.000000  0.000000 
  4.23577   1.44028   5.33727     88.24000      0.13856 4194232.8  0.952  1      1  1.590  0.000000 -0.000000  0.000000  0.000000 
  5.56072   2.50550   4.40092     88.40000      0.13856 5469652.0  0.952  1      1  1.013  0.000000 -0.000000  0.000000  0.000000 
  5.56512   2.50363   4.39903     88.56000      0.13856 5464720.5  0.952  1      1  1.080  0.000000 -0.000000  0.000000  0.000000 
  5.97765   1.86739   3.90456     88.72000      0.13856 4279846.5  0.881  1      1  1.773  0.000000 -0.000000  0.000000  0.000000 
  1.57106   2.35554   0.42330     88.88000      0.13856 3433913.3  0.881  1      1  1.051  0.000000 -0.000000  0.000000  0.000000 
  1.58760   2.36337   0.43491     89.04000      0.13856 4134832.5  0.881  1      1  1.301  0.000000 -0.000000  0.000000  0.000000 
  3.53923   1.53135   6.20680     89.20000      0.13856 5313404.0  0.881  1      1  1.063  0.000000 -0.000000  0.000000  0.000000 
  1.96704   1.48631   3.18066     89.36000      0.13856 5734819.5  0.881  1      1  0.427  0.000000 -0.000000  0.000000  0.000000 
  3.55174   1.54309   6.20282     89.52000      0.13856 5895248.0  0.881  1      1  0.847  0.000000 -0.000000  0.000000  0.000000 
  3.54914   1.54154   6.20613     89.68000      0.13856 4751464.5  0.881  1      1  0.737  0.000000 -0.000000  0.000000  0.000000 
  4.24260   1.34111   5.33466     89.84000      0.13856 4201179.0  0.881  1      1  1.659  0.000000 -0.000000  0.000000  0.000000 
  5.53481   2.49118   4.38044     90.00000      0.13856 5194680.0  0.881  1      1  0.770  0.000000 -0.000000  0.000000  0.000000 
  5.54906   2.50080   4.39403     90.16000      0.13856 6178900.5  0.881  1      1  0.783  0.000000 -0.000000  0.000000  0.000000 
  5.55025   2.50113   4.39312     90.32000      0.13856 6769558.0  0.881  1      1  0.695  0.000000 -0.000000  0.000000  0.000000 
  5.54207   2.51026   4.37891     90.48000      0.13856 6906701.5  0.881  1      1  0.630  0.000000 -0.000000  0.000000  0.000000 
  5.53028   2.50401   4.35488     90.64000      0.13856 6172016.5  0.881  1      1  0.634  0.000000 -0.000000  0.000000  0.000000 
  5.97685   0.98652   1.31618     90.80000      0.13856 3743227.0  0.881  1      1  1.309  0.000000 -0.000000  0.000000  0.000000 
  1.95258   1.56886   0.07246     90.96000      0.13856 3349789.0  0.881  1      1  2.096  0.000000 -0.000000  0.000000  0.000000 
  3.24528   3.08454   1.31360     91.12000      0.13856 5640793.5  0.881  1      1  0.619  0.000000 -0.000000  0.000000  0.000000 
  1.92947   1.56489   3.18805     91.28000      0.13856 5673145.0  0.881  1      1  1.076  0.000000 -0.000000  0.000000  0.000000 
  1.93019   1.55920   3.17032     91.44000      0.13856 5034591.0  0.881  1      1  1.284  0.000000 -0.000000  0.000000  0.000000 
  4.61412   1.14317   5.29937      0.00000      0.27713 4426648.0  0.881  1      1  0.774  0.000000 -0.000000  0.000000  0.000000 
  4.63047   1.15635   5.28546      0.16000      0.27713 5318805.0  0.881  1      1  0.947  0.000000 -0.000000  0.000000  0.000000 
  4.62829   1.15720   5.29014      0.32000      0.27713 5666597.0  0.881  1      1  0.862  0.000000 -0.000000  0.000000  0.000000 
  4.63211   1.15864   5.28663      0.48000      0.27713 5817911.5  0.881  1      1  0.698  0.000000 -0.000000  0.000000  0.000000 
  4.64443   1.16103   5.27696      0.64000      0.27713 5738346.0  0.881  1      1  0.826  0.000000 -0.000000  0.000000  0.000000 
  4.65251   1.15677   5.27814      0.80000      0.27713 5620698.0  0.881  1      1  0.896  0.000000 -0.000000  0.000000  0.000000 
  4.66297   1.15059   5.26891      0.96000      0.27713 5784696.5  0.881  1      1  0.901  0.000000 -0.000000  0.000000  0.000000 
  4.65947   1.15411   5.27523      1.12000      0.27713 5882862.0  0.881  1      1  0.920  0.000000 -0.000000  0.000000  0.000000 
  4.65143   1.15417   5.27925      1.28000      0.27713 6172503.0  0.881  1      1  0.853  0.000000 -0.000000  0.000000  0.000000 
  4.63633   1.14208   5.28568      1.44000      0.27713 6358771.0  0.881  1      1  0.958  0.000000 -0.000000  0.000000  0.000000 
  4.64000   1.13455   5.28466      1.60000      0.27713 6220047.0  0.881  1      1  1.105  0.000000 -0.000000  0.000000  0.000000 
  4.64292   1.13041   5.28174      1.76000      0.27713 6242547.0  0.881  1      1  1.153  0.000000 -0.000000  0.000000  0.000000 
  4.64109   1.13296   5.28526      1.92000      0.27713 6502962.0  0.881  1      1  0.989  0.000000 -0.000000  0.000000  0.000000 
  4.65077   1.13475   5.28012      2.08000      0.27713 5916312.0  0.881  1      1  0.873  0.000000 -0.000000  0.000000  0.000000 
  4.66268   1.12679   5.26869      2.24000      0.27713 6220469.0  0.881  1      1  1.150  0.000000 -0.000000  0.000000  0.000000 
  4.66610   1.13210   5.26316      2.40000      0.27713 6763915.5  0.881  1      1  1.106  0.000000 -0.000000  0.000000  0.000000 
  4.66641   1.13157   5.26246      2.56000      0.27713 6686041.0  0.881  1      1  1.100  0.000000 -0.000000  0.000000  0.000000 
  4.65708   1.13147   5.26619      2.72000      0.27713 5140428.5  0.881  1      1  0.913  0.000000 -0.000000  0.000000  0.000000 
  4.65470   1.13408   5.26832      2.88000      0.27713 6271989.5  0.881  1      1  0.642  0.000000 -0.000000  0.000000  0.000000 
  4.65461   1.13659   5.27849      3.04000      0.27713 6118033.5  0.881  1      1  1.031  0.000000 -0.000000  0.000000  0.000000 
  4.65064   1.13709   5.28598      3.20000      0.27713 5203699.0  0.881  1      1  0.947  0.000000 -0.000000  0.000000  0.000000 
  0.21058   1.03411   1.06598      3.36000      0.27713 5845981.5  0.881  1      1  1.057  0.000000 -0.000000  0.000000  0.000000 
  0.19975   1.00701   1.08240      3.52000      0.27713 4622646.0  0.881  1      1  0.985  0.000000 -0.000000  0.000000  0.000000 
  0.18381   0.99977   1.08756      3.68000      0.27713 5228190.5  0.881  1      1  0.818  0.000000 -0.000000  0.000000  0.000000 
  0.18444   0.99161   1.09163      3.84000      0.27713 5240814.0  0.881  1      1  0.610  0.000000 -0.000000  0.000000  0.000000 
  5.70010   2.39168   4.09691      4.00000      0.27713 5084566.0  0.881  1      1  0.954  0.000000 -0.000000  0.000000  0.000000 
  5.70323   2.38491   4.10898      4.16000      0.27713 5607680.0  0.881  1      1  0.985  0.000000 -0.000000  0.000000  0.000000 
  0.17209   0.96676   1.08568      4.32000      0.27713 4804526.0  0.881  1      1  0.917  0.000000 -0.000000  0.000000  0.000000 
  5.72727   2.39548   2.57671      4.48000      0.27713 4030971.0  0.881  1      1  1.821  0.000000 -0.000000  0.000000  0.000000 
  5.90857   2.51221   4.34866      4.64000      0.27713 5231230.0  0.881  1      1  0.597  0.000000 -0.000000  0.000000  0.000000 
  5.91732   2.51379   4.35616      4.80000      0.27713 5386569.5  0.881  1      1  0.629  0.000000 -0.000000  0.000000  0.000000 
  5.92498   2.51924   4.35515      4.96000      0.27713 6639629.5  0.881  1      1  0.718  0.000000 -0.000000  0.000000  0.000000 
  5.92363   2.52165   4.36002      5.12000      0.27713 6640061.5  0.881  1      1  0.505  0.000000 -0.000000  0.000000  0.000000 
  5.93179   2.52222   4.36622      5.28000      0.27713 6825147.0  0.881  1      1  0.528  0.000000 -0.000000  0.000000  0.000000 
  5.92146   2.52222   4.35312      5.44000      0.27713 6087612.0  0.881  1      1  0.845  0.000000 -0.000000  0.000000  0.000000 
  5.93103   2.52165   4.36008      5.60000      0.27713 6068128.0  0.881  1      1  0.612  0.000000 -0.000000  0.000000  0.000000 
  5.92597   2.52017   4.35670      5.76000      0.27713 6564161.5  0.881  1      1  0.633  0.000000 -0.000000  0.000000  0.000000 
  5.92400   2.52031   4.35792      5.92000      0.27713 6914348.0  0.881  1      1  0.749  0.000000 -0.000000  0.000000  0.000000 
  5.92149   2.51499   4.36111      6.08000      0.27713 7020186.0  0.881  1      1  0.698  0.000000 -0.000000  0.000000  0.000000 
  5.91919   2.51831   4.36287      6.24000      0.27713 6998005.5  0.881  1      1  0.767  0.000000 -0.000000  0.000000  0.000000 
  5.92414   2.51444   4.36811      6.40000      0.27713 6014188.0  0.881  1      1  0.526  0.000000 -0.000000  0.000000  0.000000 
  5.94029   2.51372   4.39324      6.56000      0.27713 5162209.0  0.881  1      1  0.781  0.000000 -0.000000  0.000000  0.000000 
  5.93549   2.51406   4.39197      6.72000      0.27713 6285029.5  0.881  1      1  0.596  0.000000 -0.000000  0.000000  0.000000 
  5.94032   2.51190   4.39659      6.88000      0.27713 6710825.0  0.881  1      1  0.573  0.000000 -0.000000  0.000000  0.000000 
  5.92978   2.51608   4.37830      7.04000      0.27713 6626381.5  0.881  1      1  0.725  0.000000 -0.000000  0.000000  0.000000 
  5.93118   2.51528   4.37199      7.20000      0.27713 7072683.5  0.881  1      1  0.539  0.000000 -0.000000  0.000000  0.000000 
  1.49352   1.77051   5.68507      7.36000      0.27713 6551491.0  0.881  1      1  0.713  0.000000 -0.000000  0.000000  0.000000 
  5.93277   2.51367   4.37090      7.52000      0.27713 7266434.5  0.881  1      1  0.590  0.000000 -0.000000  0.000000  0.000000 
  5.92900   2.51684   4.36130      7.68000      0.27713 7538568.5  0.881  1      1  0.572  0.000000 -0.000000  0.000000  0.000000 
  5.92212   2.51957   4.35562      7.84000      0.27713 7566735.5  0.881  1      1  0.569  0.000000 -0.000000  0.000000  0.000000 
  5.93150   2.52203   4.36275      8.00000      0.27713 7179475.0  0.881  1      1  0.656  0.000000 -0.000000  0.000000  0.000000 
  5.93020   2.52201   4.36890      8.16000      0.27713 7587172.0  0.881  1      1  0.443  0.000000 -0.000000  0.000000  0.000000 
  5.92989   2.52154   4.36793      8.32000      0.27713 7070486.5  0.881  1      1  0.411  0.000000 -0.000000  0.000000  0.000000 
  5.92502   2.51546   4.36533      8.48000      0.27713 6431975.5  0.881  1      1  0.470  0.000000 -0.000000  0.000000  0.000000 
  1.49152   1.76415   5.68826      8.64000      0.27713 4449546.5  0.881  1      1  1.191  0.000000 -0.000000  0.000000  0.000000 
  3.59111   2.89405   1.45226      8.80000      0.27713 4938206.5  0.940  1      1  1.052  0.000000 -0.000000  0.000000  0.000000 
  3.65186   2.90644   1.51333      8.96000      0.27713 5616879.5  0.940  1      1  1.236  0.000000 -0.000000  0.000000  0.000000 
  3.62871   2.90499   1.48265      9.12000      0.27713 5079989.0  0.940  1      1  0.890  0.000000 -0.000000  0.000000  0.000000 
  3.63528   2.90370   1.48580      9.28000      0.27713 4192131.8  0.940  1      1  1.032  0.000000 -0.000000  0.000000  0.000000 
  3.68904   2.91221   1.54023      9.44000      0.27713 4968463.0  0.940  1      1  0.887  0.000000 -0.000000  0.000000  0.000000 
  3.68863   2.92016   1.53988      9.60000      0.27713 5525448.5  0.940  1      1  0.624  0.000000 -0.000000  0.000000  0.000000 
  0.63575   0.18024   4.65045      9.76000      0.27713 3621121.0  0.940  1      1  1.466  0.000000 -0.000000  0.000000  0.000000 
  1.32959   2.60590   4.79825      9.92000      0.27713 3014557.5  0.036  1      1  1.959  0.000000 -0.000000  0.000000  0.000000 
  2.17673   1.42348   4.95421     10.08000      0.27713 3704313.5  0.940  1      1  1.271  0.000000 -0.000000  0.000000  0.000000 
  3.23370   2.86744   1.03689     10.24000      0.27713 5406796.0  0.940  1      1  0.730  0.000000 -0.000000  0.000000  0.000000 
  2.18580   1.43072   0.23070     10.40000      0.27713 4714166.0  0.940  1      1  0.885  0.000000 -0.000000  0.000000  0.000000 
  3.20306   2.88241   1.00870     10.56000      0.27713 5304213.5  0.940  1      1  0.900  0.000000 -0.000000  0.000000  0.000000 
  3.18236   2.86732   0.98106     10.72000      0.27713 5647495.5  0.940  1      1  0.689  0.000000 -0.000000  0.000000  0.000000 
  3.18561   2.85460   0.98266     10.88000      0.27713 5206549.0  0.940  1      1  0.718  0.000000 -0.000000  0.000000  0.000000 
  3.17412   2.84956   0.97538     11.04000      0.27713 6427931.5  0.940  1      1  0.873  0.000000 -0.000000  0.000000  0.000000 
  2.17042   1.40952   0.24229     11.20000      0.27713 5495094.0  0.940  1      1  1.092  0.000000 -0.000000  0.000000  0.000000 
  2.15304   1.40610   0.25199     11.36000      0.27713 3670906.5  0.940  1      1  1.547  0.000000 -0.000000  0.000000  0.000000 
  0.16105   0.34810   0.33562     11.52000      0.27713 3993974.3  0.940  1      1  0.526  0.000000 -0.000000  0.000000  0.000000 
  2.06759   1.45277   0.32972     11.68000      0.27713 4014133.3  0.940  1      1  0.516  0.000000 -0.000000  0.000000  0.000000 
  0.24292   0.35274   0.28400     11.84000      0.27713 2958064.8  0.940  1      1  1.912  0.000000 -0.000000  0.000000  0.000000 
  3.43101   2.79487   6.06310     12.00000      0.27713 3886715.5  0.940  1      1  1.063  0.000000 -0.000000  0.000000  0.000000 
  3.34665   2.88249   1.16385     12.16000      0.27713 4107633.3  0.940  1      1  1.207  0.000000 -0.000000  0.000000  0.000000 
  2.15943   1.44979   0.25479     12.32000      0.27713 4163283.3  0.940  1      1  1.084  0.000000 -0.000000  0.000000  0.000000 
  2.03623   1.44525   0.32645     12.48000      0.27713 4240121.0  0.940  1      1  1.027  0.000000 -0.000000  0.000000  0.000000 
  2.05149   1.44781   0.32163     12.64000      0.27713 3129507.0  0.940  1      1  1.467  0.000000 -0.000000  0.000000  0.000000 
  4.74033   1.62409   5.77873     12.80000      0.27713 5204703.0  0.798  1      1  0.736  0.000000 -0.000000  0.000000  0.000000 
  4.73391   1.63364   5.77055     12.96000      0.27713 5413625.5  0.798  1      1  0.699  0.000000 -0.000000  0.000000  0.000000 
  4.73586   1.62105   5.77650     13.12000      0.27713 5419472.0  0.798  1      1  0.699  0.000000 -0.000000  0.000000  0.000000 
  1.59481   1.51864   0.50102     13.28000      0.27713 6053810.0  0.798  1      1  0.696  0.000000 -0.000000  0.000000  0.000000 
  4.73771   1.62068   5.78929     13.44000      0.27713 5451352.0  0.798  1      1  0.950  0.000000 -0.000000  0.000000  0.000000 
  5.88999   1.29220   0.94563     13.60000      0.27713 3727741.0  0.952  1      1  1.429  0.000000 -0.000000  0.000000  0.000000 
  5.88119   1.28681   0.95157     13.76000      0.27713 5080733.0  0.952  1      1  0.800  0.000000 -0.000000  0.000000  0.000000 
  5.88624   1.28783   0.95169     13.92000      0.27713 5619837.0  0.952  1      1  0.783  0.000000 -0.000000  0.000000  0.000000 
  5.87361   1.29631   0.95830     14.08000      0.27713 5584983.0  0.952  1      1  0.907  0.000000 -0.000000  0.000000  0.000000 
  5.80240   1.31668   4.12778     14.24000      0.27713 4102651.8  0.952  1      1  1.429  0.000000 -0.000000  0.000000  0.000000 
  5.77118   1.31967   4.13939     14.40000      0.27713 5820872.0  0.952  1      1  0.803  0.000000 -0.000000  0.000000  0.000000 
  2.62479   1.82774   0.56512     14.56000      0.27713 5707796.5  0.952  1      1  0.773  0.000000 -0.000000  0.000000  0.000000 
  5.76433   1.30808   0.99777     14.72000      0.27713 6164710.5  0.952  1      1  0.914  0.000000 -0.000000  0.000000  0.000000 
  2.61515   1.83025   0.56233     14.88000      0.27713 5997771.5  0.952  1      1  0.723  0.000000 -0.000000  0.000000  0.000000 
  5.75499   1.29386   1.01098     15.04000      0.27713 5651164.5  0.952  1      1  0.688  0.000000 -0.000000  0.000000  0.000000 
  2.61957   1.85474   0.54903     15.20000      0.27713 5964316.0  0.952  1      1  0.956  0.000000 -0.000000  0.000000  0.000000 
  5.76596   1.28143   1.02518     15.36000      0.27713 6176578.5  0.952  1      1  0.481  0.000000 -0.000000  0.000000  0.000000 
  5.76886   1.27357   1.02922     15.52000      0.27713 6682859.5  0.952  1      1  0.582  0.000000 -0.000000  0.000000  0.000000 
  5.76925   1.27580   1.03198     15.68000      0.27713 6571829.5  0.952  1      1  0.656  0.000000 -0.000000  0.000000  0.000000 
  2.62262   1.85608   0.54212     15.84000      0.27713 6306595.5  0.952  1      1  0.682  0.000000 -0.000000  0.000000  0.000000 
  2.62000   1.87161   0.54066     16.00000      0.27713 5952487.0  0.952  1      1  0.594  0.000000 -0.000000  0.000000  0.000000 
  5.74978   1.26365   1.02752     16.16000      0.27713 6251484.0  0.952  1      1  0.801  0.000000 -0.000000  0.000000  0.000000 
  0.69424   1.16534   5.01713     16.32000      0.27713 3488883.3  0.881  1      1  2.168  0.000000 -0.000000  0.000000  0.000000 
  0.67285   1.20435   0.32268     16.48000      0.27713 4579752.0  0.881  1      1  0.748  0.000000 -0.000000  0.000000  0.000000 
  5.52792   1.87566   5.09661     16.64000      0.27713 4645893.0  0.881  1      1  0.676  0.000000 -0.000000  0.000000  0.000000 
  0.70555   1.20475   0.32958     16.80000      0.27713 5456688.0  0.881  1      1  0.666  0.000000 -0.000000  0.000000  0.000000 
  5.54518   1.87918   5.10239     16.96000      0.27713 5696161.5  0.881  1      1  0.576  0.000000 -0.000000  0.000000  0.000000 
  5.54274   1.87800   5.10093     17.12000      0.27713 5952804.5  0.881  1      1  0.770  0.000000 -0.000000  0.000000  0.000000 
  5.53129   1.87484   5.10017     17.28000      0.27713 5637803.0  0.881  1      1  0.433  0.000000 -0.000000  0.000000  0.000000 
  5.52710   1.87855   5.08737     17.44000      0.27713 5902376.0  0.881  1      1  0.701  0.000000 -0.000000  0.000000  0.000000 
  1.47872   2.67407   5.45346     17.60000      0.27713 5038106.0  0.881  1      1  0.866  0.000000 -0.000000  0.000000  0.000000 
  1.49668   2.67377   5.46768     17.76000      0.27713 3809289.5  0.881  1      1  0.954  0.000000 -0.000000  0.000000  0.000000 
  4.61464   0.46765   2.40239     17.92000      0.27713 4395148.5  0.881  1      1  1.025  0.000000 -0.000000  0.000000  0.000000 
  0.67575   1.23162   0.34297     18.08000      0.27713 4806418.0  0.881  1      1  1.062  0.000000 -0.000000  0.000000  0.000000 
  2.37770   1.25425   2.77374     18.24000      0.27713 4276674.0  0.881  1      1  0.653  0.000000 -0.000000  0.000000  0.000000 
  2.58085   1.90753   1.97651     18.40000      0.27713 3782238.3  0.917  1      1  1.627  0.000000 -0.000000  0.000000  0.000000 
  4.76649   2.63055   5.38871     18.56000      0.27713 3759812.8  0.917  1      1  0.836  0.000000 -0.000000  0.000000  0.000000 
  5.75495   1.29805   4.15319     18.72000      0.27713 4043837.8  0.952  1      1  0.986  0.000000 -0.000000  0.000000  0.000000 
  5.75353   1.28206   1.02480     18.88000      0.27713 5591367.0  0.952  1      1  0.693  0.000000 -0.000000  0.000000  0.000000 
  4.00915   1.05699   5.03838     19.04000      0.27713 5883366.0  0.952  1      1  0.808  0.000000 -0.000000  0.000000  0.000000 
  2.59859   1.86471   0.53485     19.20000      0.27713 5792010.0  0.952  1      1  0.563  0.000000 -0.000000  0.000000  0.000000 
  1.50000   0.60679   5.72446     19.36000      0.27713 2460393.3  0.952  1      1  1.155  0.000000 -0.000000  0.000000  0.000000 
  2.60414   1.87164   0.53757     19.52000      0.27713 2285597.0  0.952  1      1  1.358  0.000000 -0.000000  0.000000  0.000000 
  2.61524   1.86955   0.54469     19.68000      0.27713 1644994.3  0.952  1      1  1.685  0.000000 -0.000000  0.000000  0.000000 
  4.60999   2.51932   5.22380     19.84000      0.27713 1735797.5  0.952  1      1  1.474  0.000000 -0.000000  0.000000  0.000000 
  5.75272   1.29541   1.01088     20.00000      0.27713 2316991.0  0.952  1      1  1.199  0.000000 -0.000000  0.000000  0.000000 
  5.75542   1.30355   4.13859     20.16000      0.27713 2428499.3  0.952  1      1  0.989  0.000000 -0.000000  0.000000  0.000000 
  5.75734   1.30909   0.99484     20.32000      0.27713 2376680.0  0.952  1      1  1.046  0.000000 -0.000000  0.000000  0.000000 
  5.76901   1.30811   0.99752     20.48000      0.27713 2584257.8  0.952  1      1  1.161  0.000000 -0.000000  0.000000  0.000000 
  2.62567   1.83627   0.56470     20.64000      0.27713 3337809.5  0.952  1      1  1.244  0.000000 -0.000000  0.000000  0.000000 
  5.77454   1.30337   1.00309     20.80000      0.27713 5592515.5  0.952  1      1  0.887  0.000000 -0.000000  0.000000  0.000000 
  2.63619   1.83577   0.56710     20.96000      0.27713 3833081.5  0.952  1      1  0.836  0.000000 -0.000000  0.000000  0.000000 
  5.77881   1.31354   1.00730     21.12000      0.27713 5741830.0  0.952  1      1  0.583  0.000000 -0.000000  0.000000  0.000000 
  5.77937   1.31183   1.01242     21.28000      0.27713 5990374.0  0.952  1      1  0.704  0.000000 -0.000000  0.000000  0.000000 
  2.63877   1.82824   0.55850     21.44000      0.27713 5635926.5  0.952  1      1  0.721  0.000000 -0.000000  0.000000  0.000000 
  2.63575   1.82579   0.56479     21.60000      0.27713 6028775.5  0.952  1      1  0.525  0.000000 -0.000000  0.000000  0.000000 
  2.64683   1.82384   2.14248     21.76000      0.27713 3371438.0  0.952  1      1  1.091  0.000000 -0.000000  0.000000  0.000000 
  2.63518   1.83226   0.57947     21.92000      0.27713 5003658.0  0.952  1      1  0.990  0.000000 -0.000000  0.000000  0.000000 
  2.63345   1.84233   5.29193     22.08000      0.27713 5900804.5  0.952  1      1  0.870  0.000000 -0.000000  0.000000  0.000000 
  5.78027   1.29685   0.98840     22.24000      0.27713 4571651.5  0.952  1      1  1.167  0.000000 -0.000000  0.000000  0.000000 
  2.63714   1.84986   0.58626     22.40000      0.27713 5881691.5  0.952  1      1  1.024  0.000000 -0.000000  0.000000  0.000000 
  2.63534   1.85059   0.57835     22.56000      0.27713 6403280.0  0.952  1      1  0.870  0.000000 -0.000000  0.000000  0.000000 
  2.63461   1.84680   0.58053     22.72000      0.27713 5502198.5  0.952  1      1  1.018  0.000000 -0.000000  0.000000  0.000000 
  5.78126   1.29176   0.98610     22.88000      0.27713 5075116.0  0.952  1      1  0.657  0.000000 -0.000000  0.000000  0.000000 
  5.77949   1.29294   0.98745     23.04000      0.27713 5726513.5  0.952  1      1  0.975  0.000000 -0.000000  0.000000  0.000000 
  5.77245   1.28931   0.99506     23.20000      0.27713 6203031.5  0.952  1      1  0.718  0.000000 -0.000000  0.000000  0.000000 
  2.63188   1.85027   0.57417     23.36000      0.27713 6443638.0  0.952  1      1  0.784  0.000000 -0.000000  0.000000  0.000000 
  5.77012   1.28867   1.00134     23.52000      0.27713 6477511.5  0.952  1      1  0.579  0.000000 -0.000000  0.000000  0.000000 
  2.63107   1.84345   0.57516     23.68000      0.27713 5591240.5  0.952  1      1  0.626  0.000000 -0.000000  0.000000  0.000000 
  2.62248   1.83389   0.57467     23.84000      0.27713 6557306.0  0.952  1      1  0.696  0.000000 -0.000000  0.000000  0.000000 
  2.61525   1.84005   0.57488     24.00000      0.27713 6393166.5  0.952  1      1  0.642  0.000000 -0.000000  0.000000  0.000000 
  2.60670   1.83718   0.56901     24.16000      0.27713 6410084.5  0.952  1      1  0.581  0.000000 -0.000000  0.000000  0.000000 
  2.59991   1.83132   0.55362     24.32000      0.27713 5106295.0  0.952  1      1  0.976  0.000000 -0.000000  0.000000  0.000000 
  2.60995   1.82637   0.56814     24.48000      0.27713 5536916.0  0.952  1      1  0.782  0.000000 -0.000000  0.000000  0.000000 
  2.60544   1.82632   0.56872     24.64000      0.27713 6450110.0  0.952  1      1  0.721  0.000000 -0.000000  0.000000  0.000000 
  5.75882   1.31038   0.99778     24.80000      0.27713 5536872.0  0.952  1      1  0.975  0.000000 -0.000000  0.000000  0.000000 
  2.62196   1.83191   0.56920     24.96000      0.27713 6271609.0  0.952  1      1  0.550  0.000000 -0.000000  0.000000  0.000000 
  4.73349   1.72692   5.70170     25.12000      0.27713 3646690.8  0.940  1      1  1.934  0.000000 -0.000000  0.000000  0.000000 
  4.73851   1.73372   5.69707     25.28000      0.27713 4250658.0  0.940  1      1  1.009  0.000000 -0.000000  0.000000  0.000000 
  5.48776   1.99938   4.25615     25.44000      0.27713 3585043.3  0.226  2      1  1.516  0.000000 -0.000000  0.000000  0.000000 
  4.75030   1.73574   5.69572     25.60000      0.27713 3080416.8  0.940  1      1  1.191  0.000000 -0.000000  0.000000  0.000000 
  1.61279   1.41085   0.58566     25.76000      0.27713 4467269.0  0.940  1      1  0.834  0.000000 -0.000000  0.000000  0.000000 
  1.61458   1.40624   0.58743     25.92000      0.27713 4178164.3  0.940  1      1  0.736  0.000000 -0.000000  0.000000  0.000000 
  2.95621   2.53199   5.99463     26.08000      0.27713 3193760.0  0.940  1      1  0.808  0.000000 -0.000000  0.000000  0.000000 
  4.76824   1.73803   4.12340     26.24000      0.27713 5080520.5  0.940  1      1  0.654  0.000000 -0.000000  0.000000  0.000000 
  1.63670   1.40349   0.59571     26.40000      0.27713 4400142.0  0.940  1      1  0.764  0.000000 -0.000000  0.000000  0.000000 
  5.57806   1.78639   5.04989     26.56000      0.27713 2550405.5  0.000  1      1  1.967  0.000000 -0.000000  0.000000  0.000000 
  1.58146   1.50202   0.68762     26.72000      0.27713 3053372.3  0.940  1      1  0.989  0.000000 -0.000000  0.000000  0.000000 
  3.25554   2.39670   0.08300     26.88000      0.27713 2434901.8  0.762  1      1  1.477  0.000000 -0.000000  0.000000  0.000000 
  0.10302   0.75838   1.51061     27.04000      0.27713 3802120.0  0.762  1      1  0.583  0.000000 -0.000000  0.000000  0.000000 
  4.76316   1.54626   5.53134     27.20000      0.27713 2618160.5  0.762  1      1  0.757  0.000000 -0.000000  0.000000  0.000000 
  3.02828   2.55767   6.11152     27.36000      0.27713 2136898.0  0.940  1      1  0.978  0.000000 -0.000000  0.000000  0.000000 
  3.01488   2.55270   6.09125     27.52000      0.27713 3825450.5  0.940  1      1  1.028  0.000000 -0.000000  0.000000  0.000000 
  4.74435   1.68410   5.69901     27.68000      0.27713 5450688.0  0.940  1      1  0.798  0.000000 -0.000000  0.000000  0.000000 
  3.26946   0.99003   2.97363     27.84000      0.27713 5684978.5  0.940  1      1  0.656  0.000000 -0.000000  0.000000  0.000000 
  4.74821   1.72228   5.69467     28.00000      0.27713 6110536.5  0.940  1      1  0.593  0.000000 -0.000000  0.000000  0.000000 
  4.75092   1.72800   4.11266     28.16000      0.27713 5997893.5  0.940  1      1  0.666  0.000000 -0.000000  0.000000  0.000000 
  2.94980   2.52260   6.00416     28.32000      0.27713 6331717.0  0.940  1      1  0.564  0.000000 -0.000000  0.000000  0.000000 
  4.75199   1.72726   5.67999     28.48000      0.27713 5897585.5  0.940  1      1  0.702  0.000000 -0.000000  0.000000  0.000000 
  4.74627   1.72722   5.68203     28.64000      0.27713 6229977.0  0.940  1      1  0.638  0.000000 -0.000000  0.000000  0.000000 
  1.60206   1.42204   0.58950     28.80000      0.27713 6085610.0  0.940  1      1  0.449  0.000000 -0.000000  0.000000  0.000000 
  4.75627   1.71574   5.70068     28.96000      0.27713 6115164.0  0.940  1      1  0.716  0.000000 -0.000000  0.000000  0.000000 
  1.61192   1.43032   0.57966     29.12000      0.27713 6163550.5  0.940  1      1  0.566  0.000000 -0.000000  0.000000  0.000000 
  6.13688   0.59159   1.80448     29.28000      0.27713 5485680.5  0.940  1      1  0.684  0.000000 -0.000000  0.000000  0.000000 
  4.76054   1.69457   4.13309     29.44000      0.27713 5114398.5  0.940  1      1  0.640  0.000000 -0.000000  0.000000  0.000000 
  5.89489   0.68838   3.60194     29.60000      0.27713 3098650.8  0.881  1      1  1.648  0.000000 -0.000000  0.000000  0.000000 
  3.31534   0.96303   2.79030     29.76000      0.27713 3372736.8  0.881  1      1  0.869  0.000000 -0.000000  0.000000  0.000000 
  2.74366   2.44528   5.82041     29.92000      0.27713 5169941.0  0.881  1      1  0.652  0.000000 -0.000000  0.000000  0.000000 
  5.87876   0.69664   3.61507     30.08000      0.27713 5766825.0  0.881  1      1  0.541  0.000000 -0.000000  0.000000  0.000000 
  2.73697   2.44466   5.79751     30.24000      0.27713 5853433.5  0.881  1      1  0.992  0.000000 -0.000000  0.000000  0.000000 
  4.69392   1.87732   4.07248     30.40000      0.27713 6355100.5  0.881  1      1  0.576  0.000000 -0.000000  0.000000  0.000000 
  4.68307   1.87782   4.08026     30.56000      0.27713 6232073.5  0.881  1      1  0.908  0.000000 -0.000000  0.000000  0.000000 
  2.73468   2.44754   5.79994     30.72000      0.27713 4670884.5  0.881  1      1  0.991  0.000000 -0.000000  0.000000  0.000000 
  2.73189   2.43260   5.78322     30.88000      0.27713 1448826.5  0.881  1      1  0.889  0.000000 -0.000000  0.000000  0.000000 
  1.27987   0.21131   4.90993     31.04000      0.27713 922083.7  0.012  1      1  2.302  0.000000 -0.000000  0.000000  0.000000 
  4.31576   0.15309   1.30486     31.20000      0.27713 932537.3  0.881  1      1  2.081  0.000000 -0.000000  0.000000  0.000000 
  0.88858   1.43423   0.03659     31.36000      0.27713 1671695.0  0.881  1      1  1.507  0.000000 -0.000000  0.000000  0.000000 
  1.16362   3.00092   4.98627     31.52000      0.27713 2353799.3  0.881  1      1  0.531  0.000000 -0.000000  0.000000  0.000000 
  2.47149   1.50762   2.97533     31.68000      0.27713 3513585.0  0.881  1      1  0.980  0.000000 -0.000000  0.000000  0.000000 
  2.47249   1.51417   2.96757     31.84000      0.27713 5922586.5  0.881  1      1  0.703  0.000000 -0.000000  0.000000  0.000000 
  2.46650   1.51971   2.96751     32.00000      0.27713 6506288.0  0.881  1      1  0.604  0.000000 -0.000000  0.000000  0.000000 
  2.47168   1.50892   2.97408     32.16000      0.27713 6470690.0  0.881  1      1  0.668  0.000000 -0.000000  0.000000  0.000000 
  4.03110   1.73657   6.22158     32.32000      0.27713 4720560.5  0.881  1      1  1.025  0.000000 -0.000000  0.000000  0.000000 
  4.02226   1.73893   6.21780     32.48000      0.27713 5255436.5  0.881  1      1  0.789  0.000000 -0.000000  0.000000  0.000000 
  4.02185   1.72780   6.22748     32.64000      0.27713 6205581.5  0.881  1      1  1.068  0.000000 -0.000000  0.000000  0.000000 
  4.02062   1.73653   6.22652     32.80000      0.27713 3620741.5  0.881  1      1  0.442  0.000000 -0.000000  0.000000  0.000000 
  4.01805   1.73543   6.23710     32.96000      0.27713 5252260.5  0.881  1      1  0.888  0.000000 -0.000000  0.000000  0.000000 
  4.00925   1.73068   6.24056     33.12000      0.27713 6545914.0  0.881  1      1  0.961  0.000000 -0.000000  0.000000  0.000000 
  2.43513   1.54055   2.97904     33.28000      0.27713 6874781.0  0.881  1      1  0.881  0.000000 -0.000000  0.000000  0.000000 
  2.41071   1.54602   2.97213     33.44000      0.27713 6334751.5  0.881  1      1  0.997  0.000000 -0.000000  0.000000  0.000000 
  2.40883   1.54349   2.97223     33.60000      0.27713 4564906.5  0.881  1      1  0.540  0.000000 -0.000000  0.000000  0.000000 
  3.97332   1.73436   6.25886     33.76000      0.27713 4238302.0  0.881  1      1  0.650  0.000000 -0.000000  0.000000  0.000000 
  5.56230   1.61410   4.87396     33.92000      0.27713 3651909.8  0.881  1      1  1.151  0.000000 -0.000000  0.000000  0.000000 
  2.41743   1.50999   2.99499     34.08000      0.27713 4825480.0  0.881  1      1  1.117  0.000000 -0.000000  0.000000  0.000000 
  4.10991   2.07894   3.68372     34.24000      0.27713 3568247.8  0.024  1      1  2.071  0.000000 -0.000000  0.000000  0.000000 
  4.04228   1.77856   6.14033     34.40000      0.27713 2631194.0  0.881  1      1  1.423  0.000000 -0.000000  0.000000  0.000000 
  4.03950   1.77218   6.14441     34.56000      0.27713 4820273.0  0.881  1      1  0.932  0.000000 -0.000000  0.000000  0.000000 
  4.03568   1.75844   6.16006     34.72000      0.27713 5499914.5  0.881  1      1  0.532  0.000000 -0.000000  0.000000  0.000000 
  4.03125   1.75537   6.16840     34.88000      0.27713 5593183.0  0.881  1      1  0.609  0.000000 -0.000000  0.000000  0.000000 
  4.03262   1.75818   6.17172     35.04000      0.27713 5704611.0  0.881  1      1  0.883  0.000000 -0.000000  0.000000  0.000000 
  4.03661   1.75269   3.03432     35.20000      0.27713 3477699.3  0.881  1      1  1.767  0.000000 -0.000000  0.000000  0.000000 
  3.99240   1.73702   6.24713     35.36000      0.27713 5172685.5  0.881  1      1  1.065  0.000000 -0.000000  0.000000  0.000000 
  3.98858   1.73689   6.24649     35.52000      0.27713 6314078.0  0.881  1      1  0.727  0.000000 -0.000000  0.000000  0.000000 
  3.98067   1.73355   6.24511     35.68000      0.27713 3307461.0  0.881  1      1  0.539  0.000000 -0.000000  0.000000  0.000000 
  3.97242   1.73584   6.23937     35.84000      0.27713 3893497.5  0.881  1      1  0.996  0.000000 -0.000000  0.000000  0.000000 
  0.15895   1.31829   1.08831     36.00000      0.27713 2796676.0  0.881  1      1  1.331  0.000000 -0.000000  0.000000  0.000000 
  0.15849   1.32331   1.09565     36.16000      0.27713 2909282.8  0.881  1      1  1.080  0.000000 -0.000000  0.000000  0.000000 
  3.31738   1.83540   0.48069     36.32000      0.27713 5673513.5  0.881  1      1  1.165  0.000000 -0.000000  0.000000  0.000000 
  0.18830   1.30562   1.09359     36.48000      0.27713 5759674.5  0.881  1      1  0.443  0.000000 -0.000000  0.000000  0.000000 
  4.77597   1.10495   5.00740     36.64000      0.27713 5513830.5  0.881  1      1  0.624  0.000000 -0.000000  0.000000  0.000000 
  4.77768   1.11359   5.01907     36.80000      0.27713 3566341.0  0.881  1      1  1.632  0.000000 -0.000000  0.000000  0.000000 
  2.50828   1.38334   2.90728     36.96000      0.27713 5258776.5  0.762  1      1  0.591  0.000000 -0.000000  0.000000  0.000000 
  2.50939   1.38465   2.91852     37.12000      0.27713 5552583.5  0.762  1      1  0.760  0.000000 -0.000000  0.000000  0.000000 
  2.51685   1.37781   2.92766     37.28000      0.27713 4805044.0  0.762  1      1  0.409  0.000000 -0.000000  0.000000  0.000000 
  2.51677   1.38203   2.90918     37.44000      0.27713 5066806.0  0.762  1      1  0.837  0.000000 -0.000000  0.000000  0.000000 
  1.58500   2.83303   5.37597     37.60000      0.27713 5487768.0  0.762  1      1  0.700  0.000000 -0.000000  0.000000  0.000000 
  2.51445   1.37606   2.89016     37.76000      0.27713 5574383.5  0.762  1      1  0.742  0.000000 -0.000000  0.000000  0.000000 
  2.52136   1.37247   2.90192     37.92000      0.27713 5102001.5  0.762  1      1  0.637  0.000000 -0.000000  0.000000  0.000000 
  4.03877   1.80749   6.07606     38.08000      0.27713 5823230.5  0.762  1      1  0.619  0.000000 -0.000000  0.000000  0.000000 
  4.04783   1.79914   6.07568     38.24000      0.27713 6004024.5  0.762  1      1  0.555  0.000000 -0.000000  0.000000  0.000000 
  2.51920   1.36888   2.90705     38.40000      0.27713 6361041.5  0.762  1      1  0.559  0.000000 -0.000000  0.000000  0.000000 
  2.51023   1.37036   2.90618     38.56000      0.27713 6444569.0  0.762  1      1  0.699  0.000000 -0.000000  0.000000  0.000000 
  2.50931   1.37273   2.90766     38.72000      0.27713 6456229.5  0.762  1      1  0.626  0.000000 -0.000000  0.000000  0.000000 
  2.51105   1.37007   2.90865     38.88000      0.27713 3593874.0  0.762  1      1  1.885  0.000000 -0.000000  0.000000  0.000000 
  2.42039   1.54562   2.96652     39.04000      0.27713 5469151.0  0.881  1      1  0.747  0.000000 -0.000000  0.000000  0.000000 
  2.42419   1.54090   2.97241     39.20000      0.27713 6318755.5  0.881  1      1  0.986  0.000000 -0.000000  0.000000  0.000000 
  2.41670   1.53142   2.99557     39.36000      0.27713 5908255.0  0.881  1      1  0.614  0.000000 -0.000000  0.000000  0.000000 
  5.91008   0.77853   3.76266     39.52000      0.27713 3761836.8  0.548  1      1  1.503  0.000000 -0.000000  0.000000  0.000000 
  2.76794   2.36225   5.66617     39.68000      0.27713 4655807.5  0.548  1      1  1.005  0.000000 -0.000000  0.000000  0.000000 
  2.79435   2.35634   5.68536     39.84000      0.27713 3158283.0  0.548  1      1  1.300  0.000000 -0.000000  0.000000  0.000000 
  5.86634   0.72555   3.65470     40.00000      0.27713 4249418.0  0.905  1      1  0.629  0.000000 -0.000000  0.000000  0.000000 
  5.87645   0.72886   3.64231     40.16000      0.27713 4563988.0  0.905  1      1  0.594  0.000000 -0.000000  0.000000  0.000000 
  5.85534   0.73014   3.66468     40.32000      0.27713 5569811.5  0.905  1      1  0.949  0.000000 -0.000000  0.000000  0.000000 
  5.84569   0.72621   3.67061     40.48000      0.27713 5365995.0  0.905  1      1  0.478  0.000000 -0.000000  0.000000  0.000000 
  5.84624   0.73145   3.66921     40.64000      0.27713 5468279.0  0.905  1      1  0.571  0.000000 -0.000000  0.000000  0.000000 
  5.83011   0.73234   3.69428     40.80000      0.27713 5326863.0  0.905  1      1  0.578  0.000000 -0.000000  0.000000  0.000000 
  2.69256   2.41986   5.73483     40.96000      0.27713 3498739.0  0.905  1      1  1.106  0.000000 -0.000000  0.000000  0.000000 
  0.59901   1.66371   1.01862     41.12000      0.27713 3885747.3  0.881  1      1  1.244  0.000000 -0.000000  0.000000  0.000000 
  3.75513   1.48303   2.11463     41.28000      0.27713 5106599.0  0.881  1      1  1.002  0.000000 -0.000000  0.000000  0.000000 
  0.61403   1.66258   1.02827     41.44000      0.27713 5991610.5  0.881  1      1  0.679  0.000000 -0.000000  0.000000  0.000000 
  0.62468   1.66180   1.02771     41.60000      0.27713 5621693.0  0.881  1      1  0.923  0.000000 -0.000000  0.000000  0.000000 
  5.39799   1.02444   4.59205     41.76000      0.27713 5363492.0  0.881  1      1  0.681  0.000000 -0.000000  0.000000  0.000000 
  0.62428   1.67690   1.01430     41.92000      0.27713 4969790.5  0.881  1      1  0.524  0.000000 -0.000000  0.000000  0.000000 
  5.20389   2.56509   1.39807     42.08000      0.27713 3487672.5  0.881  1      1  1.881  0.000000 -0.000000  0.000000  0.000000 
  2.73866   2.40903   5.80067     42.24000      0.27713 4069857.3  0.905  1      1  1.445  0.000000 -0.000000  0.000000  0.000000 
  2.73383   2.41846   5.78821     42.40000      0.27713 4959816.5  0.905  1      1  0.772  0.000000 -0.000000  0.000000  0.000000 
  5.87892   0.71222   3.63750     42.56000      0.27713 4187079.5  0.905  1      1  0.874  0.000000 -0.000000  0.000000  0.000000 
  5.90026   0.70362   3.62413     42.72000      0.27713 2646285.8  0.905  1      1  1.295  0.000000 -0.000000  0.000000  0.000000 
  2.28160   0.58116   2.94313     42.88000      0.27713 1868882.0  0.917  1      1  2.112  0.000000 -0.000000  0.000000  0.000000 
  1.16755   0.97380   0.68148     43.04000      0.27713 2922808.5  0.333  2      1  1.409  0.000000 -0.000000  0.000000  0.000000 
  0.15224   0.53792   4.51123     43.20000      0.27713 3168269.3  0.881  1      1  1.166  0.000000 -0.000000  0.000000  0.000000 
  0.15722   0.55048   1.36941     43.36000      0.27713 5057042.0  0.881  1      1  0.749  0.000000 -0.000000  0.000000  0.000000 
  4.68782   1.45835   5.74090     43.52000      0.27713 4616041.0  0.881  1      1  1.061  0.000000 -0.000000  0.000000  0.000000 
  2.76923   2.44683   5.83171     43.68000      0.27713 4134468.5  0.905  1      1  0.458  0.000000 -0.000000  0.000000  0.000000 
  5.92630   0.69940   3.57681     43.84000      0.27713 5143197.0  0.905  1      1  0.605  0.000000 -0.000000  0.000000  0.000000 
  2.79136   2.44162   5.85684     44.00000      0.27713 5358116.0  0.905  1      1  0.667  0.000000 -0.000000  0.000000  0.000000 
  5.96129   0.69122   3.53312     44.16000      0.27713 5940433.0  0.905  1      1  0.599  0.000000 -0.000000  0.000000  0.000000 
  3.30545   0.93680   2.84311     44.32000      0.27713 5474636.5  0.905  1      1  0.815  0.000000 -0.000000  0.000000  0.000000 
  2.83479   2.44051   5.91266     44.48000      0.27713 5220783.0  0.905  1      1  0.451  0.000000 -0.000000  0.000000  0.000000 
  3.30676   0.93410   2.84602     44.64000      0.27713 5101168.5  0.905  1      1  0.577  0.000000 -0.000000  0.000000  0.000000 
  3.32355   0.92268   2.83644     44.80000      0.27713 4684645.5  0.905  1      1  0.944  0.000000 -0.000000  0.000000  0.000000 
  0.24922   0.61295   1.26579     44.96000      0.27713 4196428.0  0.881  1      1  0.598  0.000000 -0.000000  0.000000  0.000000 
  0.20295   0.53516   1.31903     45.12000      0.27713 3583433.3  0.881  1      1  1.259  0.000000 -0.000000  0.000000  0.000000 
  0.19595   0.53620   1.34014     45.28000      0.27713 4587435.0  0.881  1      1  0.680  0.000000 -0.000000  0.000000  0.000000 
  4.66725   1.48253   5.79900     45.44000      0.27713 4245404.0  0.881  1      1  0.814  0.000000 -0.000000  0.000000  0.000000 
  0.10125   0.48796   1.41076     45.60000      0.27713 5325768.5  0.881  1      1  0.622  0.000000 -0.000000  0.000000  0.000000 
  0.13554   0.50961   1.38204     45.76000      0.27713 5446578.5  0.881  1      1  0.574  0.000000 -0.000000  0.000000  0.000000 
  4.68395   1.47428   5.77943     45.92000      0.27713 5157993.5  0.881  1      1  0.834  0.000000 -0.000000  0.000000  0.000000 
  0.14682   0.50044   1.37927     46.08000      0.27713 5516708.5  0.881  1      1  0.765  0.000000 -0.000000  0.000000  0.000000 
  0.15186   0.50192   1.38865     46.24000      0.27713 3750786.5  0.881  1      1  0.637  0.000000 -0.000000  0.000000  0.000000 
  0.29254   0.60274   1.24170     46.40000      0.27713 4574267.0  0.881  1      1  0.880  0.000000 -0.000000  0.000000  0.000000 
  0.28499   0.61346   1.26284     46.56000      0.27713 5410221.0  0.881  1      1  0.994  0.000000 -0.000000  0.000000  0.000000 
  0.12097   0.50472   1.37357     46.72000      0.27713 4230795.0  0.881  1      1  1.031  0.000000 -0.000000  0.000000  0.000000 
  0.12717   0.49593   1.38235     46.88000      0.27713 5571161.5  0.881  1      1  0.569  0.000000 -0.000000  0.000000  0.000000 
  3.28592   2.61860   4.91749     47.04000      0.27713 3242412.5  0.881  1      1  1.596  0.000000 -0.000000  0.000000  0.000000 
  0.18009   0.56098   1.36749     47.20000      0.27713 4112804.5  0.881  1      1  1.220  0.000000 -0.000000  0.000000  0.000000 
  4.50174   2.07521   5.85026     47.36000      0.27713 3023808.0  0.405  1      1  1.638  0.000000 -0.000000  0.000000  0.000000 
  2.28722   1.26697   6.23207     47.52000      0.27713 3166332.5  0.036  1      1  1.644  0.000000 -0.000000  0.000000  0.000000 
  1.92749   1.51174   1.27734     47.68000      0.27713 5304353.5  0.762  1      1  0.666  0.000000 -0.000000  0.000000  0.000000 
  1.93217   1.51625   1.27857     47.84000      0.27713 5332059.0  0.762  1      1  0.719  0.000000 -0.000000  0.000000  0.000000 
  1.90502   1.50835   1.23900     48.00000      0.27713 5531461.0  0.762  1      1  0.962  0.000000 -0.000000  0.000000  0.000000 
  1.90560   1.51266   1.22225     48.16000      0.27713 5702401.5  0.762  1      1  0.569  0.000000 -0.000000  0.000000  0.000000 
  1.91652   1.52568   1.22215     48.32000      0.27713 5737223.5  0.762  1      1  0.697  0.000000 -0.000000  0.000000  0.000000 
  1.93050   1.52132   1.21180     48.48000      0.27713 4935242.0  0.762  1      1  0.845  0.000000 -0.000000  0.000000  0.000000 
  0.93739   1.92172   4.29167     48.64000      0.27713 4389007.0  0.952  1      1  0.972  0.000000 -0.000000  0.000000  0.000000 
  0.92510   1.91484   4.27771     48.80000      0.27713 5653377.0  0.952  1      1  0.824  0.000000 -0.000000  0.000000  0.000000 
  0.92670   1.92043   4.27576     48.96000      0.27713 5634395.5  0.952  1      1  0.664  0.000000 -0.000000  0.000000  0.000000 
  2.66098   2.00188   1.95800     49.12000      0.27713 3478727.5  0.952  1      1  1.253  0.000000 -0.000000  0.000000  0.000000 
  1.86680   1.49866   1.20494     49.28000      0.27713 4109937.5  0.762  1      1  0.742  0.000000 -0.000000  0.000000  0.000000 
  1.86532   1.49237   1.20767     49.44000      0.27713 5286126.5  0.762  1      1  0.599  0.000000 -0.000000  0.000000  0.000000 
  1.85687   1.49240   1.21649     49.60000      0.27713 3330413.5  0.762  1      1  1.361  0.000000 -0.000000  0.000000  0.000000 
  5.79214   1.14372   4.33481     49.76000      0.27713 5268185.0  0.952  1      1  0.489  0.000000 -0.000000  0.000000  0.000000 
  5.79499   1.14152   4.33339     49.92000      0.27713 6240009.5  0.952  1      1  0.715  0.000000 -0.000000  0.000000  0.000000 
  5.79688   1.15106   4.33221     50.08000      0.27713 4858789.0  0.952  1      1  0.723  0.000000 -0.000000  0.000000  0.000000 
  4.06974   1.23423   5.15917     50.24000      0.27713 2347824.3  0.000  2      1  1.464  0.000000 -0.000000  0.000000  0.000000 
  1.93511   1.44141   1.22742     50.40000      0.27713 2819906.0  0.762  1      1  1.147  0.000000 -0.000000  0.000000  0.000000 
  5.84949   1.21090   4.37007     50.56000      0.27713 4042229.0  0.952  1      1  0.732  0.000000 -0.000000  0.000000  0.000000 
  5.83409   1.19071   4.37776     50.72000      0.27713 5210969.0  0.952  1      1  0.597  0.000000 -0.000000  0.000000  0.000000 
  4.12189   1.25053   5.11661     50.88000      0.27713 2933156.5  0.952  1      1  0.789  0.000000 -0.000000  0.000000  0.000000 
  1.91906   1.45438   1.23873     51.04000      0.27713 1878250.4  0.750  1      1  1.231  0.000000 -0.000000  0.000000  0.000000 
  3.76695   0.35671   2.83685     51.20000      0.27713 1774717.0  0.750  1      1  1.363  0.000000 -0.000000  0.000000  0.000000 
  3.52468   1.92702   6.11430     51.36000      0.27713 3066992.3  0.798  1      1  0.926  0.000000 -0.000000  0.000000  0.000000 
  2.03283   1.41924   1.20925     51.52000      0.27713 4970276.5  0.798  1      1  0.525  0.000000 -0.000000  0.000000  0.000000 
  2.05458   1.42740   1.22203     51.68000      0.27713 3390242.5  0.798  1      1  0.725  0.000000 -0.000000  0.000000  0.000000 
  3.57518   1.92442   6.13234     51.84000      0.27713 3017677.8  0.798  1      1  1.253  0.000000 -0.000000  0.000000  0.000000 
  1.92988   1.51908   1.20915     52.00000      0.27713 4964885.0  0.762  1      1  0.608  0.000000 -0.000000  0.000000  0.000000 
  1.92459   1.53699   1.19600     52.16000      0.27713 5158254.0  0.762  1      1  1.059  0.000000 -0.000000  0.000000  0.000000 
  1.92543   1.54716   1.18167     52.32000      0.27713 5053498.0  0.762  1      1  0.656  0.000000 -0.000000  0.000000  0.000000 
  6.09355   1.96132   0.58386     52.48000      0.27713 4755134.0  0.548  1      1  0.787  0.000000 -0.000000  0.000000  0.000000 
  4.29532   2.10366   4.25042     52.64000      0.27713 4420363.0  0.548  1      1  1.092  0.000000 -0.000000  0.000000  0.000000 
  3.56517   1.92468   6.18103     52.80000      0.27713 4244105.0  0.881  1      1  1.010  0.000000 -0.000000  0.000000  0.000000 
  2.03856   1.46298   1.20979     52.96000      0.27713 4894877.0  0.881  1      1  0.664  0.000000 -0.000000  0.000000  0.000000 
  0.39644   1.21929   1.67480     53.12000      0.27713 3631239.0  0.881  1      1  0.620  0.000000 -0.000000  0.000000  0.000000 
  1.99479   1.49255   1.24005     53.28000      0.27713 5664575.0  0.881  1      1  0.626  0.000000 -0.000000  0.000000  0.000000 
  3.49430   1.91024   6.21560     53.44000      0.27713 5150669.0  0.881  1      1  0.694  0.000000 -0.000000  0.000000  0.000000 
  3.49598   1.91336   6.23694     53.60000      0.27713 4909839.0  0.881  1      1  0.789  0.000000 -0.000000  0.000000  0.000000 
  3.62500   0.34899   3.01013     53.76000      0.27713 3503469.5  0.881  1      1  1.731  0.000000 -0.000000  0.000000  0.000000 
  3.48080   1.90259   6.21920     53.92000      0.27713 4474993.0  0.881  1      1  0.508  0.000000 -0.000000  0.000000  0.000000 
  1.93493   1.51633   1.23258     54.08000      0.27713 4159761.5  0.881  1      1  0.660  0.000000 -0.000000  0.000000  0.000000 
  6.22032   2.01913   0.62013     54.24000      0.27713 3603209.5  0.869  1      1  1.461  0.000000 -0.000000  0.000000  0.000000 
  0.57088   2.80850   4.91663     54.40000      0.27713 3996791.0  0.881  1      1  1.345  0.000000 -0.000000  0.000000  0.000000 
  1.95123   1.50198   1.25794     54.56000      0.27713 5501236.5  0.881  1      1  0.775  0.000000 -0.000000  0.000000  0.000000 
  0.53260   2.83941   0.20590     54.72000      0.27713 4606450.5  0.881  1      1  0.813  0.000000 -0.000000  0.000000  0.000000 
  1.88122   1.50371   5.99591     54.88000      0.27713 5012814.0  0.881  1      1  0.676  0.000000 -0.000000  0.000000  0.000000 
  1.89139   1.50830   5.99342     55.04000      0.27713 5877348.0  0.881  1      1  0.635  0.000000 -0.000000  0.000000  0.000000 
  1.89030   1.50989   5.99296     55.20000      0.27713 6365445.5  0.881  1      1  0.859  0.000000 -0.000000  0.000000  0.000000 
  1.88745   1.49911   5.98553     55.36000      0.27713 6055608.5  0.881  1      1  0.924  0.000000 -0.000000  0.000000  0.000000 
  1.89574   1.49822   1.26933     55.52000      0.27713 4818115.0  0.881  1      1  0.595  0.000000 -0.000000  0.000000  0.000000 
  1.93587   1.51769   1.25725     55.68000      0.27713 3407700.3  0.881  1      1  1.434  0.000000 -0.000000  0.000000  0.000000 
  1.96322   1.55187   1.20996     55.84000      0.27713 4482925.5  0.881  1      1  0.605  0.000000 -0.000000  0.000000  0.000000 
  1.96167   1.55841   1.21008     56.00000      0.27713 4494928.0  0.881  1      1  0.757  0.000000 -0.000000  0.000000  0.000000 
  3.52707   1.92948   6.25946     56.16000      0.27713 3556876.5  0.881  1      1  1.530  0.000000 -0.000000  0.000000  0.000000 
  5.93722   1.10855   4.32893     56.32000      0.27713 5406101.5  0.952  1      1  0.723  0.000000 -0.000000  0.000000  0.000000 
  5.95288   1.11091   4.32317     56.48000      0.27713 5724429.0  0.952  1      1  0.576  0.000000 -0.000000  0.000000  0.000000 
  5.95425   1.11419   4.32368     56.64000      0.27713 5892675.0  0.952  1      1  0.746  0.000000 -0.000000  0.000000  0.000000 
  5.97506   1.14238   4.32556     56.80000      0.27713 3676201.5  0.952  1      1  1.066  0.000000 -0.000000  0.000000  0.000000 
  5.96964   1.15206   4.31948     56.96000      0.27713 4373863.0  0.952  1      1  1.148  0.000000 -0.000000  0.000000  0.000000 
  5.95580   1.13230   4.31717     57.12000      0.27713 4939733.5  0.952  1      1  0.936  0.000000 -0.000000  0.000000  0.000000 
  5.96617   1.10128   4.32392     57.28000      0.27713 4695524.0  0.952  1      1  0.997  0.000000 -0.000000  0.000000  0.000000 
  4.19129   1.22047   5.22752     57.44000      0.27713 5583463.0  0.952  1      1  0.834  0.000000 -0.000000  0.000000  0.000000 
  1.01850   1.93532   4.18941     57.60000      0.27713 4262934.0  0.952  1      1  0.804  0.000000 -0.000000  0.000000  0.000000 
  4.09871   1.19118   5.27580     57.76000      0.27713 4874181.5  0.952  1      1  0.807  0.000000 -0.000000  0.000000  0.000000 
  4.10025   1.17335   5.27255     57.92000      0.27713 5460147.0  0.952  1      1  0.676  0.000000 -0.000000  0.000000  0.000000 
  5.92287   1.04360   4.23620     58.08000      0.27713 5491412.0  0.952  1      1  0.612  0.000000 -0.000000  0.000000  0.000000 
  5.93828   1.03953   1.08327     58.24000      0.27713 5449180.0  0.952  1      1  0.777  0.000000 -0.000000  0.000000  0.000000 
  5.96142   1.03652   4.21980     58.40000      0.27713 6119022.0  0.952  1      1  0.893  0.000000 -0.000000  0.000000  0.000000 
  4.12018   1.15708   5.28851     58.56000      0.27713 4222317.0  0.952  1      1  0.676  0.000000 -0.000000  0.000000  0.000000 
  4.20646   1.23965   5.25091     58.72000      0.27713 4145020.5  0.952  1      1  1.028  0.000000 -0.000000  0.000000  0.000000 
  5.97037   1.08154   4.34163     58.88000      0.27713 5775556.5  0.952  1      1  0.949  0.000000 -0.000000  0.000000  0.000000 
  1.07817   1.86998   4.18533     59.04000      0.27713 4583753.0  0.952  1      1  0.936  0.000000 -0.000000  0.000000  0.000000 
  5.97230   1.06029   4.37210     59.20000      0.27713 5734838.5  0.952  1      1  0.950  0.000000 -0.000000  0.000000  0.000000 
  5.97012   1.06168   4.37311     59.36000      0.27713 6367130.0  0.952  1      1  0.629  0.000000 -0.000000  0.000000  0.000000 
  4.23054   1.27578   5.24997     59.52000      0.27713 5999278.0  0.952  1      1  0.809  0.000000 -0.000000  0.000000  0.000000 
  4.23506   1.28793   5.23741     59.68000      0.27713 3362628.5  0.952  1      1  1.110  0.000000 -0.000000  0.000000  0.000000 
  2.98626   1.21363   5.63675     59.84000      0.27713 3805194.3  0.726  1      1  0.868  0.000000 -0.000000  0.000000  0.000000 
  6.04384   0.78146   1.12545     60.00000      0.27713 4104267.5  0.881  1      1  0.872  0.000000 -0.000000  0.000000  0.000000 
  6.04772   0.78975   1.12909     60.16000      0.27713 5936868.0  0.881  1      1  0.609  0.000000 -0.000000  0.000000  0.000000 
  6.05104   0.79253   1.12221     60.32000      0.27713 5938342.0  0.881  1      1  0.782  0.000000 -0.000000  0.000000  0.000000 
  6.03928   0.80529   1.13449     60.48000      0.27713 6059090.5  0.881  1      1  0.790  0.000000 -0.000000  0.000000  0.000000 
  6.05513   0.81615   1.11753     60.64000      0.27713 6257116.0  0.881  1      1  0.754  0.000000 -0.000000  0.000000  0.000000 
  6.06530   0.81041   1.11094     60.80000      0.27713 6209120.5  0.881  1      1  0.876  0.000000 -0.000000  0.000000  0.000000 
  6.07477   0.82592   1.13069     60.96000      0.27713 3765043.0  0.881  1      1  1.852  0.000000 -0.000000  0.000000  0.000000 
  5.47686   2.54820   1.18636     61.12000      0.27713 4594699.0  0.881  1      1  0.795  0.000000 -0.000000  0.000000  0.000000 
  1.21186   0.99356   0.52311     61.28000      0.27713 4217588.5  0.750  1      1  1.201  0.000000 -0.000000  0.000000  0.000000 
  6.22880   2.00200   0.64824     61.44000      0.27713 4959426.0  0.750  1      1  0.933  0.000000 -0.000000  0.000000  0.000000 
  3.08352   1.13566   0.92516     61.60000      0.27713 4937834.0  0.750  1      1  0.971  0.000000 -0.000000  0.000000  0.000000 
  3.07137   1.13207   0.93818     61.76000      0.27713 5556487.0  0.750  1      1  1.009  0.000000 -0.000000  0.000000  0.000000 
  6.21179   2.02340   0.63435     61.92000      0.27713 5998696.0  0.750  1      1  1.199  0.000000 -0.000000  0.000000  0.000000 
  6.21496   2.01759   0.63668     62.08000      0.27713 5775792.0  0.750  1      1  1.027  0.000000 -0.000000  0.000000  0.000000 
  6.20809   2.00846   0.62978     62.24000      0.27713 5954711.0  0.750  1      1  0.953  0.000000 -0.000000  0.000000  0.000000 
  6.20853   2.01020   0.63936     62.40000      0.27713 6060956.0  0.750  1      1  0.835  0.000000 -0.000000  0.000000  0.000000 
  3.05410   1.11823   0.93319     62.56000      0.27713 6164553.0  0.750  1      1  1.125  0.000000 -0.000000  0.000000  0.000000 
  6.20149   2.01967   0.65017     62.72000      0.27713 6175688.0  0.750  1      1  0.976  0.000000 -0.000000  0.000000  0.000000 
  6.18708   2.02319   0.64362     62.88000      0.27713 6154570.5  0.750  1      1  0.867  0.000000 -0.000000  0.000000  0.000000 
  6.18410   2.02490   0.63335     63.04000      0.27713 5933861.0  0.750  1      1  1.107  0.000000 -0.000000  0.000000  0.000000 
  4.31064   2.13341   4.16942     63.20000      0.27713 6076319.5  0.750  1      1  0.912  0.000000 -0.000000  0.000000  0.000000 
  3.04127   1.10612   0.95564     63.36000      0.27713 5483090.5  0.750  1      1  1.094  0.000000 -0.000000  0.000000  0.000000 
  5.43526   2.48796   4.28094     63.52000      0.27713 4715071.0  0.940  1      1  1.080  0.000000 -0.000000  0.000000  0.000000 
  2.31613   0.64527   1.98709     63.68000      0.27713 2980860.0  0.940  1      1  1.032  0.000000 -0.000000  0.000000  0.000000 
  6.02254   0.95883   1.20596     63.84000      0.27713 3894573.0  0.940  1      1  0.896  0.000000 -0.000000  0.000000  0.000000 
  5.98771   0.98971   4.37867     64.00000      0.27713 4666961.5  0.940  1      1  0.812  0.000000 -0.000000  0.000000  0.000000 
  5.98131   1.00155   4.38420     64.16000      0.27713 4711683.0  0.940  1      1  0.424  0.000000 -0.000000  0.000000  0.000000 
  5.50128   2.41275   4.24852     64.32000      0.27713 4253357.0  0.940  1      1  1.178  0.000000 -0.000000  0.000000  0.000000 
  2.36596   0.76432   2.02741     64.48000      0.27713 4473716.0  0.940  1      1  1.052  0.000000 -0.000000  0.000000  0.000000 
  5.49104   2.36308   4.27256     64.64000      0.27713 5143561.0  0.940  1      1  1.005  0.000000 -0.000000  0.000000  0.000000 
  2.34411   0.75655   2.00200     64.80000      0.27713 4728538.0  0.940  1      1  1.048  0.000000 -0.000000  0.000000  0.000000 
  5.48532   2.43029   4.28786     64.96000      0.27713 4557298.5  0.940  1      1  0.940  0.000000 -0.000000  0.000000  0.000000 
  5.48280   2.43464   4.26743     65.12000      0.27713 5217439.0  0.940  1      1  0.547  0.000000 -0.000000  0.000000  0.000000 
  6.04431   0.94264   1.22188     65.28000      0.27713 5895790.5  0.940  1      1  0.697  0.000000 -0.000000  0.000000  0.000000 
  1.93192   1.46486   0.01831     65.44000      0.27713 3801093.5  0.881  1      1  1.666  0.000000 -0.000000  0.000000  0.000000 
  3.50982   1.56180   6.17909     65.60000      0.27713 4586664.0  0.881  1      1  0.606  0.000000 -0.000000  0.000000  0.000000 
  3.50600   1.56340   6.20059     65.76000      0.27713 5251185.5  0.881  1      1  1.021  0.000000 -0.000000  0.000000  0.000000 
  1.92217   1.48642   3.13405     65.92000      0.27713 5523646.5  0.881  1      1  0.692  0.000000 -0.000000  0.000000  0.000000 
  1.92917   1.49894   3.13250     66.08000      0.27713 4658845.0  0.881  1      1  0.635  0.000000 -0.000000  0.000000  0.000000 
  1.93441   1.50085   6.27067     66.24000      0.27713 3067764.0  0.881  1      1  0.873  0.000000 -0.000000  0.000000  0.000000 
  1.94734   1.49634   3.13444     66.40000      0.27713 5717420.0  0.881  1      1  0.631  0.000000 -0.000000  0.000000  0.000000 
  1.96210   1.49417   3.13917     66.56000      0.27713 6592331.5  0.881  1      1  0.747  0.000000 -0.000000  0.000000  0.000000 
  1.98760   1.49497   3.12909     66.72000      0.27713 7024876.0  0.881  1      1  0.650  0.000000 -0.000000  0.000000  0.000000 
  2.00159   1.49578   3.13113     66.88000      0.27713 6624074.0  0.881  1      1  0.640  0.000000 -0.000000  0.000000  0.000000 
  2.02238   1.49245   3.11857     67.04000      0.27713 5986340.5  0.881  1      1  0.652  0.000000 -0.000000  0.000000  0.000000 
  3.60512   1.60156   6.21499     67.20000      0.27713 5341654.0  0.881  1      1  0.971  0.000000 -0.000000  0.000000  0.000000 
  1.09724   3.08907   3.73788     67.36000      0.27713 4038805.8  0.881  1      1  1.312  0.000000 -0.000000  0.000000  0.000000 
  3.63523   1.60879   6.25858     67.52000      0.27713 6111313.5  0.881  1      1  0.758  0.000000 -0.000000  0.000000  0.000000 
  3.63703   1.60504   6.26781     67.68000      0.27713 6718786.5  0.881  1      1  0.827  0.000000 -0.000000  0.000000  0.000000 
  2.06460   1.56265   3.12488     67.84000      0.27713 6062613.0  0.881  1      1  0.871  0.000000 -0.000000  0.000000  0.000000 
  2.06057   1.55744   3.15805     68.00000      0.27713 5123823.5  0.881  1      1  0.799  0.000000 -0.000000  0.000000  0.000000 
  5.49463   2.50944   4.34959     68.16000      0.27713 4424768.0  0.881  1      1  1.245  0.000000 -0.000000  0.000000  0.000000 
  5.49812   2.50440   4.34669     68.32000      0.27713 5153875.5  0.881  1      1  0.626  0.000000 -0.000000  0.000000  0.000000 
  5.49621   2.51414   4.34017     68.48000      0.27713 6313130.0  0.881  1      1  0.705  0.000000 -0.000000  0.000000  0.000000 
  5.48607   2.51742   4.32925     68.64000      0.27713 6779380.0  0.881  1      1  0.927  0.000000 -0.000000  0.000000  0.000000 
  5.47160   2.52218   4.31914     68.80000      0.27713 5861789.0  0.881  1      1  0.816  0.000000 -0.000000  0.000000  0.000000 
  2.32888   0.61860   1.97034     68.96000      0.27713 4616319.5  0.881  1      1  1.681  0.000000 -0.000000  0.000000  0.000000 
  6.06597   1.87361   3.82141     69.12000      0.27713 5717025.5  0.881  1      1  0.911  0.000000 -0.000000  0.000000  0.000000 
  6.07848   1.88176   3.82761     69.28000      0.27713 5505438.0  0.881  1      1  0.885  0.000000 -0.000000  0.000000  0.000000 
  2.94379   1.25841   5.61842     69.44000      0.27713 3779568.5  0.881  1      1  0.556  0.000000 -0.000000  0.000000  0.000000 
  5.49524   2.53684   4.32850     69.60000      0.27713 5326344.0  0.940  1      1  0.909  0.000000 -0.000000  0.000000  0.000000 
  5.48777   2.52458   4.32306     69.76000      0.27713 6427231.5  0.940  1      1  0.504  0.000000 -0.000000  0.000000  0.000000 
  5.49071   2.53293   4.31825     69.92000      0.27713 6609355.0  0.940  1      1  0.969  0.000000 -0.000000  0.000000  0.000000 
  5.96447   1.02183   1.27916     70.08000      0.27713 5706008.5  0.940  1      1  0.588  0.000000 -0.000000  0.000000  0.000000 
  5.96199   1.03510   1.26963     70.24000      0.27713 5773160.0  0.940  1      1  0.836  0.000000 -0.000000  0.000000  0.000000 
  5.97283   1.03237   1.26242     70.40000      0.27713 2351745.5  0.940  1      1  1.463  0.000000 -0.000000  0.000000  0.000000 
  6.06277   0.94522   4.33584     70.56000      0.27713 2779224.0  0.940  1      1  0.904  0.000000 -0.000000  0.000000  0.000000 
  6.07662   0.94698   4.33706     70.72000      0.27713 4307708.0  0.940  1      1  0.619  0.000000 -0.000000  0.000000  0.000000 
  6.09480   0.95339   4.32638     70.88000      0.27713 5908639.0  0.940  1      1  0.559  0.000000 -0.000000  0.000000  0.000000 
  5.48277   2.43092   1.07843     71.04000      0.27713 5352056.0  0.940  1      1  0.760  0.000000 -0.000000  0.000000  0.000000 
  0.40851   1.44081   0.80656     71.20000      0.27713 5283850.0  0.655  2      1  1.049  0.000000 -0.000000  0.000000  0.000000 
  0.41518   1.43807   0.80059     71.36000      0.27713 3735924.8  0.655  2      1  0.952  0.000000 -0.000000  0.000000  0.000000 
  5.96530   1.04996   4.35789     71.52000      0.27713 4319076.5  0.940  1      1  1.199  0.000000 -0.000000  0.000000  0.000000 
  1.05668   1.86031   4.16525     71.68000      0.27713 4703725.0  0.940  1      1  0.590  0.000000 -0.000000  0.000000  0.000000 
  4.20542   1.30162   5.26420     71.84000      0.27713 5188881.5  0.940  1      1  0.726  0.000000 -0.000000  0.000000  0.000000 
  1.06980   1.84943   4.15335     72.00000      0.27713 5567983.0  0.940  1      1  0.691  0.000000 -0.000000  0.000000  0.000000 
  5.95286   1.02693   4.39807     72.16000      0.27713 5396947.0  0.940  1      1  0.680  0.000000 -0.000000  0.000000  0.000000 
  5.95856   1.00912   1.25876     72.32000      0.27713 5871046.5  0.940  1      1  0.611  0.000000 -0.000000  0.000000  0.000000 
  5.94484   1.00531   1.27092     72.48000      0.27713 5461894.5  0.940  1      1  0.650  0.000000 -0.000000  0.000000  0.000000 
  5.39646   2.50211   4.26137     72.64000      0.27713 6159953.0  0.940  1      1  1.103  0.000000 -0.000000  0.000000  0.000000 
  5.33619   2.48609   4.21748     72.80000      0.27713 6168619.0  0.940  1      1  2.492  0.000000 -0.000000  0.000000  0.000000 
  5.49392   2.53313   4.36856     72.96000      0.27713 6137299.0  0.940  1      1  1.691  0.000000 -0.000000  0.000000  0.000000 
  5.48029   2.53219   4.36494     73.12000      0.27713 6757982.0  0.940  1      1  1.388  0.000000 -0.000000  0.000000  0.000000 
  5.46319   2.51590   4.35372     73.28000      0.27713 6651999.5  0.940  1      1  0.817  0.000000 -0.000000  0.000000  0.000000 
  5.47112   2.52269   4.36470     73.44000      0.27713 6668669.5  0.940  1      1  1.174  0.000000 -0.000000  0.000000  0.000000 
  5.91126   0.97676   4.45165     73.60000      0.27713 5139972.0  0.940  1      1  1.229  0.000000 -0.000000  0.000000  0.000000 
  5.91799   0.95559   1.32020     73.76000      0.27713 4912082.0  0.940  1      1  0.636  0.000000 -0.000000  0.000000  0.000000 
  2.87946   1.31427   5.60842     73.92000      0.27713 4005011.0  0.881  1      1  1.594  0.000000 -0.000000  0.000000  0.000000 
  5.99906   1.83802   3.82866     74.08000      0.27713 4641133.0  0.881  1      1  0.870  0.000000 -0.000000  0.000000  0.000000 
  2.84710   1.29974   5.59377     74.24000      0.27713 2178143.5  0.881  1      1  0.940  0.000000 -0.000000  0.000000  0.000000 
  5.49541   2.51395   4.35016     74.40000      0.27713 4688336.5  0.940  1      1  1.018  0.000000 -0.000000  0.000000  0.000000 
  5.49371   2.50381   4.35222     74.56000      0.27713 5830703.5  0.940  1      1  0.839  0.000000 -0.000000  0.000000  0.000000 
  5.52984   2.50278   4.37643     74.72000      0.27713 6224679.5  0.940  1      1  1.452  0.000000 -0.000000  0.000000  0.000000 
  5.51909   2.48900   4.36915     74.88000      0.27713 5980213.0  0.940  1      1  0.965  0.000000 -0.000000  0.000000  0.000000 
  5.45242   1.60677   4.14461     75.04000      0.27713 3865140.5  0.024  2      1  2.140  0.000000 -0.000000  0.000000  0.000000 
  2.68436   1.30860   2.50859     75.20000      0.27713 5200218.5  0.940  1      1  0.992  0.000000 -0.000000  0.000000  0.000000 
  2.67859   1.30955   2.50806     75.36000      0.27713 6506283.0  0.940  1      1  0.735  0.000000 -0.000000  0.000000  0.000000 
  2.67382   1.31282   2.50760     75.52000      0.27713 6394708.5  0.940  1      1  0.933  0.000000 -0.000000  0.000000  0.000000 
  2.68442   1.31330   2.50145     75.68000      0.27713 7063874.0  0.940  1      1  0.750  0.000000 -0.000000  0.000000  0.000000 
  2.68349   1.30295   2.50512     75.84000      0.27713 6094099.5  0.940  1      1  0.854  0.000000 -0.000000  0.000000  0.000000 
  2.68015   1.29716   2.50924     76.00000      0.27713 6415939.0  0.940  1      1  0.694  0.000000 -0.000000  0.000000  0.000000 
  2.68345   1.29825   2.50236     76.16000      0.27713 6216680.0  0.940  1      1  0.549  0.000000 -0.000000  0.000000  0.000000 
  5.83087   1.83974   0.63817     76.32000      0.27713 6096176.5  0.940  1      1  0.965  0.000000 -0.000000  0.000000  0.000000 
  2.68428   1.29746   2.49960     76.48000      0.27713 6970553.0  0.940  1      1  0.824  0.000000 -0.000000  0.000000  0.000000 
  2.66965   1.29885   2.49514     76.64000      0.27713 6528645.0  0.940  1      1  0.688  0.000000 -0.000000  0.000000  0.000000 
  2.66807   1.28728   2.47969     76.80000      0.27713 6467866.0  0.940  1      1  0.939  0.000000 -0.000000  0.000000  0.000000 
  2.66234   1.29095   2.47850     76.96000      0.27713 5287431.0  0.940  1      1  1.017  0.000000 -0.000000  0.000000  0.000000 
  5.78842   1.84826   0.65969     77.12000      0.27713 4392316.5  0.940  1      1  0.966  0.000000 -0.000000  0.000000  0.000000 
  2.64289   1.29356   2.48126     77.28000      0.27713 4691639.0  0.940  1      1  0.879  0.000000 -0.000000  0.000000  0.000000 
  2.64333   1.28874   2.49072     77.44000      0.27713 5510618.0  0.940  1      1  0.739  0.000000 -0.000000  0.000000  0.000000 
  2.64823   1.27995   2.48827     77.60000      0.27713 5809262.0  0.940  1      1  0.823  0.000000 -0.000000  0.000000  0.000000 
  2.65476   1.28328   2.48900     77.76000      0.27713 5627763.5  0.940  1      1  1.101  0.000000 -0.000000  0.000000  0.000000 
  2.64738   1.28441   2.49198     77.92000      0.27713 3451359.0  0.940  1      1  0.701  0.000000 -0.000000  0.000000  0.000000 
  5.78483   1.85491   0.65736     78.08000      0.27713 3443409.5  0.940  1      1  0.870  0.000000 -0.000000  0.000000  0.000000 
  2.63580   1.28829   2.48259     78.24000      0.27713 3490677.8  0.940  1      1  0.849  0.000000 -0.000000  0.000000  0.000000 
  2.64138   1.28450   2.48428     78.40000      0.27713 4847989.0  0.940  1      1  0.888  0.000000 -0.000000  0.000000  0.000000 
  2.64539   1.28326   2.48802     78.56000      0.27713 5797578.5  0.940  1      1  0.913  0.000000 -0.000000  0.000000  0.000000 
  4.01532   2.18286   4.37709     78.72000      0.27713 5301032.0  0.940  1      1  0.796  0.000000 -0.000000  0.000000  0.000000 
  4.03264   2.18602   5.97588     78.88000      0.27713 5297705.0  0.940  1      1  0.845  0.000000 -0.000000  0.000000  0.000000 
  4.03484   2.18901   5.99224     79.04000      0.27713 5275888.0  0.940  1      1  0.779  0.000000 -0.000000  0.000000  0.000000 
  4.04158   2.19670   5.99787     79.20000      0.27713 4991631.0  0.940  1      1  0.952  0.000000 -0.000000  0.000000  0.000000 
  4.09235   1.81153   3.32415     79.36000      0.27713 3173494.3  0.024  2      1  2.237  0.000000 -0.000000  0.000000  0.000000 
  4.06418   2.17204   4.34843     79.52000      0.27713 3682515.0  0.940  1      1  1.677  0.000000 -0.000000  0.000000  0.000000 
  2.65198   1.32892   2.48897     79.68000      0.27713 5382652.0  0.940  1      1  0.860  0.000000 -0.000000  0.000000  0.000000 
  2.66792   1.32175   2.47968     79.84000      0.27713 5893381.5  0.940  1      1  0.779  0.000000 -0.000000  0.000000  0.000000 
  0.89300   0.94477   0.39212     80.00000      0.27713 4239953.0  0.940  1      1  2.110  0.000000 -0.000000  0.000000  0.000000 
  2.72672   1.23065   2.49781     80.16000      0.27713 5325559.5  0.940  1      1  0.871  0.000000 -0.000000  0.000000  0.000000 
  4.05000   2.17834   4.31087     80.32000      0.27713 5354622.0  0.940  1      1  0.946  0.000000 -0.000000  0.000000  0.000000 
  2.69383   1.25849   2.48162     80.48000      0.27713 5180863.5  0.940  1      1  0.912  0.000000 -0.000000  0.000000  0.000000 
  2.70772   1.26073   2.50381     80.64000      0.27713 4790206.5  0.940  1      1  0.847  0.000000 -0.000000  0.000000  0.000000 
  2.70471   1.26295   2.49649     80.80000      0.27713 5559128.0  0.940  1      1  0.651  0.000000 -0.000000  0.000000  0.000000 
  4.03958   2.18812   5.89863     80.96000      0.27713 4268026.5  0.940  1      1  0.955  0.000000 -0.000000  0.000000  0.000000 
  0.87407   0.93343   0.38171     81.12000      0.27713 3126995.0  0.940  1      1  0.877  0.000000 -0.000000  0.000000  0.000000 
  2.65845   1.27727   2.46962     81.28000      0.27713 3925246.8  0.940  1      1  0.798  0.000000 -0.000000  0.000000  0.000000 
  2.66313   1.28364   2.46941     81.44000      0.27713 3495014.8  0.940  1      1  1.330  0.000000 -0.000000  0.000000  0.000000 
  5.81944   1.83764   0.68833     81.60000      0.27713 4417770.0  0.940  1      1  1.001  0.000000 -0.000000  0.000000  0.000000 
  5.81469   1.83401   0.68365     81.76000      0.27713 4373857.0  0.940  1      1  0.906  0.000000 -0.000000  0.000000  0.000000 
  5.82344   1.83520   0.68567     81.92000      0.27713 4348261.5  0.940  1      1  0.702  0.000000 -0.000000  0.000000  0.000000 
  2.68167   1.28821   2.48357     82.08000      0.27713 5591700.0  0.940  1      1  0.548  0.000000 -0.000000  0.000000  0.000000 
  2.66734   1.28159   2.49145     82.24000      0.27713 6076318.0  0.940  1      1  0.993  0.000000 -0.000000  0.000000  0.000000 
  2.67861   1.28061   2.48436     82.40000      0.27713 6264214.0  0.940  1      1  0.728  0.000000 -0.000000  0.000000  0.000000 
  2.68103   1.29155   2.48327     82.56000      0.27713 5894151.0  0.940  1      1  0.916  0.000000 -0.000000  0.000000  0.000000 
  2.68834   1.27895   2.48047     82.72000      0.27713 5280780.0  0.940  1      1  0.608  0.000000 -0.000000  0.000000  0.000000 
  5.83491   1.87549   0.63374     82.88000      0.27713 3637852.8  0.940  1      1  1.083  0.000000 -0.000000  0.000000  0.000000 
  1.54502   2.47938   5.22652     83.04000      0.27713 4029912.5  0.940  1      1  1.278  0.000000 -0.000000  0.000000  0.000000 
  2.70159   1.26011   2.54960     83.20000      0.27713 4702161.0  0.940  1      1  0.845  0.000000 -0.000000  0.000000  0.000000 
  5.84923   1.88118   0.60168     83.36000      0.27713 5598893.0  0.940  1      1  0.910  0.000000 -0.000000  0.000000  0.000000 
  2.71495   1.27237   2.52719     83.52000      0.27713 5829379.0  0.940  1      1  0.788  0.000000 -0.000000  0.000000  0.000000 
  2.70677   1.27438   2.52493     83.68000      0.27713 5706655.0  0.940  1      1  0.871  0.000000 -0.000000  0.000000  0.000000 
  5.83640   1.84565   0.62371     83.84000      0.27713 5782239.5  0.940  1      1  0.915  0.000000 -0.000000  0.000000  0.000000 
  5.83600   1.83551   0.63457     84.00000      0.27713 5326832.0  0.940  1      1  1.076  0.000000 -0.000000  0.000000  0.000000 
  5.90505   0.92510   1.38718     84.16000      0.27713 3486739.0  0.952  1      1  1.384  0.000000 -0.000000  0.000000  0.000000 
  5.59945   2.49538   4.47526     84.32000      0.27713 6137545.0  0.952  1      1  1.089  0.000000 -0.000000  0.000000  0.000000 
  5.59889   2.49667   4.46897     84.48000      0.27713 6839398.0  0.952  1      1  0.744  0.000000 -0.000000  0.000000  0.000000 
  5.59020   2.49203   4.44174     84.64000      0.27713 6406795.0  0.952  1      1  0.800  0.000000 -0.000000  0.000000  0.000000 
  5.56581   2.48673   4.40596     84.80000      0.27713 4280972.0  0.952  1      1  0.964  0.000000 -0.000000  0.000000  0.000000 
  5.54397   2.49617   4.37481     84.96000      0.27713 4899666.5  0.952  1      1  0.796  0.000000 -0.000000  0.000000  0.000000 
  5.52831   2.50073   4.36178     85.12000      0.27713 6267659.0  0.952  1      1  0.668  0.000000 -0.000000  0.000000  0.000000 
  5.52445   2.50867   4.36906     85.28000      0.27713 7068895.0  0.952  1      1  0.645  0.000000 -0.000000  0.000000  0.000000 
  5.52292   2.51308   4.36915     85.44000      0.27713 7108451.5  0.952  1      1  0.742  0.000000 -0.000000  0.000000  0.000000 
  5.51723   2.51311   4.36709     85.60000      0.27713 6510538.5  0.952  1      1  0.706  0.000000 -0.000000  0.000000  0.000000 
  5.51681   2.51203   4.37186     85.76000      0.27713 6899848.5  0.952  1      1  0.717  0.000000 -0.000000  0.000000  0.000000 
  5.51024   2.50847   4.36622     85.92000      0.27713 6585170.0  0.952  1      1  0.672  0.000000 -0.000000  0.000000  0.000000 
  5.51118   2.50942   1.21966     86.08000      0.27713 4660598.0  0.952  1      1  1.402  0.000000 -0.000000  0.000000  0.000000 
  2.85586   1.26448   5.52541     86.24000      0.27713 3967452.8  0.179  1      1  1.303  0.000000 -0.000000  0.000000  0.000000 
  5.58242   2.46535   4.34053     86.40000      0.27713 3894058.3  0.952  1      1  1.582  0.000000 -0.000000  0.000000  0.000000 
  5.61082   2.46705   4.38803     86.56000      0.27713 5543039.0  0.952  1      1  2.153  0.000000 -0.000000  0.000000  0.000000 
  5.47577   2.44428   4.25947     86.72000      0.27713 6321076.5  0.952  1      1  1.975  0.000000 -0.000000  0.000000  0.000000 
  5.52695   2.43957   4.31257     86.88000      0.27713 5853762.0  0.952  1      1  0.836  0.000000 -0.000000  0.000000  0.000000 
  5.52552   2.43274   4.29812     87.04000      0.27713 4500469.5  0.952  1      1  1.278  0.000000 -0.000000  0.000000  0.000000 
  5.46470   2.52451   4.33007     87.20000      0.27713 5182038.5  0.952  1      1  0.959  0.000000 -0.000000  0.000000  0.000000 
  5.49128   2.52537   4.35248     87.36000      0.27713 6014945.0  0.952  1      1  0.840  0.000000 -0.000000  0.000000  0.000000 
  5.50551   2.53338   4.38058     87.52000      0.27713 5652199.5  0.952  1      1  0.909  0.000000 -0.000000  0.000000  0.000000 
  5.53213   2.52556   4.37090     87.68000      0.27713 5044513.5  0.952  1      1  0.768  0.000000 -0.000000  0.000000  0.000000 
  5.55110   2.51793   4.38632     87.84000      0.27713 5700794.5  0.952  1      1  0.745  0.000000 -0.000000  0.000000  0.000000 
  2.40314   0.63914   3.46651     88.00000      0.27713 4398554.0  0.952  1      1  1.148  0.000000 -0.000000  0.000000  0.000000 
  4.22823   1.44650   5.33083     88.16000      0.27713 4079535.8  0.952  1      1  1.347  0.000000 -0.000000  0.000000  0.000000 
  4.24224   1.43382   5.32565     88.32000      0.27713 4507516.5  0.952  1      1  0.592  0.000000 -0.000000  0.000000  0.000000 
  2.42317   0.63640   3.45543     88.48000      0.27713 5488545.5  0.952  1      1  1.075  0.000000 -0.000000  0.000000  0.000000 
  5.56609   2.49361   4.40270     88.64000      0.27713 6162133.5  0.952  1      1  0.977  0.000000 -0.000000  0.000000  0.000000 
  5.55467   2.50564   4.39094     88.80000      0.27713 4668183.5  0.952  1      1  1.219  0.000000 -0.000000  0.000000  0.000000 
  2.83985   1.26441   5.52504     88.96000      0.27713 5365732.0  0.881  1      1  0.717  0.000000 -0.000000  0.000000  0.000000 
  2.84306   1.25803   5.52589     89.12000      0.27713 4751904.0  0.881  1      1  1.151  0.000000 -0.000000  0.000000  0.000000 
  1.20630   1.65355   0.16303     89.28000      0.27713 4298948.0  0.333  2      1  1.484  0.000000 -0.000000  0.000000  0.000000 
  3.54350   1.55195   6.21754     89.44000      0.27713 4508011.5  0.881  1      1  0.692  0.000000 -0.000000  0.000000  0.000000 
  3.54289   1.55434   6.21915     89.60000      0.27713 6022109.5  0.881  1      1  0.945  0.000000 -0.000000  0.000000  0.000000 
  3.53186   1.54775   6.20972     89.76000      0.27713 4291733.0  0.881  1      1  1.234  0.000000 -0.000000  0.000000  0.000000 
  1.94741   1.50132   3.16977     89.92000      0.27713 4482118.0  0.881  1      1  1.151  0.000000 -0.000000  0.000000  0.000000 
  5.53317   2.48970   4.38329     90.08000      0.27713 5073143.5  0.881  1      1  0.737  0.000000 -0.000000  0.000000  0.000000 
  5.53484   2.49434   4.37877     90.24000      0.27713 6198516.0  0.881  1      1  0.716  0.000000 -0.000000  0.000000  0.000000 
  5.52840   2.50365   4.37223     90.40000      0.27713 6487628.5  0.881  1      1  0.641  0.000000 -0.000000  0.000000  0.000000 
  5.51927   2.51230   4.35936     90.56000      0.27713 6684714.5  0.881  1      1  0.782  0.000000 -0.000000  0.000000  0.000000 
  5.51978   2.51072   4.35761     90.72000      0.27713 6510318.5  0.881  1      1  0.531  0.000000 -0.000000  0.000000  0.000000 
  5.52944   2.51331   4.35845     90.88000      0.27713 6108683.5  0.881  1      1  0.681  0.000000 -0.000000  0.000000  0.000000 
  5.53468   2.50729   4.35975     91.04000      0.27713 4291120.5  0.881  1      1  0.988  0.000000 -0.000000  0.000000  0.000000 
  1.93691   1.54507   3.18473     91.20000      0.27713 4770502.0  0.881  1      1  1.112  0.000000 -0.000000  0.000000  0.000000 
  1.92524   1.54756   3.17745     91.36000      0.27713 6463440.0  0.881  1      1  0.713  0.000000 -0.000000  0.000000  0.000000 
  1.46201   2.39338   0.36245     91.52000      0.27713 4623810.0  0.238  1      1  1.232  0.000000 -0.000000  0.000000  0.000000 
  4.61905   1.16161   5.29891      0.08000      0.41569 5422303.5  0.881  1      1  0.885  0.000000 -0.000000  0.000000  0.000000 
  4.62685   1.15800   5.29359      0.24000      0.41569 5882065.0  0.881  1      1  1.016  0.000000 -0.000000  0.000000  0.000000 
  4.63127   1.14553   5.28889      0.40000      0.41569 6256047.0  0.881  1      1  1.122  0.000000 -0.000000  0.000000  0.000000 
  4.63609   1.14661   5.27852      0.56000      0.41569 6035543.5  0.881  1      1  0.869  0.000000 -0.000000  0.000000  0.000000 
  4.64618   1.14944   5.27703      0.72000      0.41569 6025238.0  0.881  1      1  0.927  0.000000 -0.000000  0.000000  0.000000 
  4.65637   1.15409   5.27429      0.88000      0.41569 5662319.5  0.881  1      1  0.945  0.000000 -0.000000  0.000000  0.000000 
  4.66278   1.15282   5.27044      1.04000      0.41569 6207196.5  0.881  1      1  0.837  0.000000 -0.000000  0.000000  0.000000 
  4.65333   1.15301   5.28110      1.20000      0.41569 6502944.0  0.881  1      1  0.897  0.000000 -0.000000  0.000000  0.000000 
  4.64226   1.15449   5.29441      1.36000      0.41569 6070336.0  0.881  1      1  0.951  0.000000 -0.000000  0.000000  0.000000 
  4.63573   1.13656   5.29447      1.52000      0.41569 6098798.0  0.881  1      1  1.053  0.000000 -0.000000  0.000000  0.000000 
  4.63928   1.13845   5.28037      1.68000      0.41569 6240578.5  0.881  1      1  0.807  0.000000 -0.000000  0.000000  0.000000 
  4.63948   1.13755   5.29148      1.84000      0.41569 6170456.5  0.881  1      1  0.942  0.000000 -0.000000  0.000000  0.000000 
  4.64194   1.13454   5.28954      2.00000      0.41569 5881507.0  0.881  1      1  1.030  0.000000 -0.000000  0.000000  0.000000 
  4.65564   1.13574   5.27756      2.16000      0.41569 6409580.0  0.881  1      1  0.990  0.000000 -0.000000  0.000000  0.000000 
  4.66999   1.14069   5.26483      2.32000      0.41569 6724809.5  0.881  1      1  0.802  0.000000 -0.000000  0.000000  0.000000 
  4.67179   1.14081   5.26026      2.48000      0.41569 6928775.0  0.881  1      1  0.875  0.000000 -0.000000  0.000000  0.000000 
  4.66944   1.13398   5.25687      2.64000      0.41569 5624034.0  0.881  1      1  0.807  0.000000 -0.000000  0.000000  0.000000 
  4.66178   1.13388   5.26385      2.80000      0.41569 6430076.0  0.881  1      1  0.863  0.000000 -0.000000  0.000000  0.000000 
  4.65797   1.13644   5.26940      2.96000      0.41569 5868408.5  0.881  1      1  1.130  0.000000 -0.000000  0.000000  0.000000 
  0.20680   1.06204   1.06821      3.12000      0.41569 6001205.0  0.881  1      1  1.207  0.000000 -0.000000  0.000000  0.000000 
  3.34216   2.09985   0.50152      3.28000      0.41569 4894631.5  0.881  1      1  1.080  0.000000 -0.000000  0.000000  0.000000 
  0.19037   1.00574   1.07970      3.44000      0.41569 5201180.5  0.881  1      1  0.839  0.000000 -0.000000  0.000000  0.000000 
  0.18381   0.98653   1.08206      3.60000      0.41569 4847353.0  0.881  1      1  0.732  0.000000 -0.000000  0.000000  0.000000 
  5.70843   2.39456   4.10147      3.76000      0.41569 5747083.5  0.881  1      1  0.860  0.000000 -0.000000  0.000000  0.000000 
  0.19848   0.96213   1.07254      3.92000      0.41569 5704580.0  0.881  1      1  0.784  0.000000 -0.000000  0.000000  0.000000 
  0.19048   0.95907   1.07217      4.08000      0.41569 5366851.0  0.881  1      1  0.618  0.000000 -0.000000  0.000000  0.000000 
  1.49264   1.79971   5.67542      4.24000      0.41569 3962399.8  0.881  1      1  1.745  0.000000 -0.000000  0.000000  0.000000 
  5.93093   2.51931   4.36267      4.40000      0.41569 5201628.5  0.881  1      1  0.629  0.000000 -0.000000  0.000000  0.000000 
  5.92710   2.51682   4.36503      4.56000      0.41569 6137605.5  0.881  1      1  0.594  0.000000 -0.000000  0.000000  0.000000 
  5.91823   2.51819   4.35652      4.72000      0.41569 5089381.0  0.881  1      1  0.703  0.000000 -0.000000  0.000000  0.000000 
  5.92603   2.52017   4.35677      4.88000      0.41569 6233055.5  0.881  1      1  0.634  0.000000 -0.000000  0.000000  0.000000 
  5.92491   2.52067   4.35735      5.04000      0.41569 6375550.0  0.881  1      1  0.842  0.000000 -0.000000  0.000000  0.000000 
  5.92389   2.53312   4.37054      5.20000      0.41569 5955200.5  0.881  1      1  0.872  0.000000 -0.000000  0.000000  0.000000 
  0.05762   0.99913   1.34040      5.36000      0.41569 5473456.0  0.881  1      1  1.057  0.000000 -0.000000  0.000000  0.000000 
  5.92529   2.52231   4.35903      5.52000      0.41569 6652201.0  0.881  1      1  0.489  0.000000 -0.000000  0.000000  0.000000 
  5.91763   2.52352   4.35160      5.68000      0.41569 6667628.0  0.881  1      1  0.522  0.000000 -0.000000  0.000000  0.000000 
  5.92554   2.52037   4.36133      5.84000      0.41569 7094717.0  0.881  1      1  0.583  0.000000 -0.000000  0.000000  0.000000 
  5.91625   2.52374   4.34967      6.00000      0.41569 7101786.0  0.881  1      1  0.593  0.000000 -0.000000  0.000000  0.000000 
  5.91695   2.51561   4.36201      6.16000      0.41569 7006394.5  0.881  1      1  0.604  0.000000 -0.000000  0.000000  0.000000 
  5.93302   2.52252   4.38468      6.32000      0.41569 4908122.0  0.881  1      1  0.603  0.000000 -0.000000  0.000000  0.000000 
  5.94968   2.52315   4.40402      6.48000      0.41569 5271366.0  0.881  1      1  0.687  0.000000 -0.000000  0.000000  0.000000 
  1.49156   1.76017   5.68109      6.64000      0.41569 5395341.0  0.881  1      1  0.788  0.000000 -0.000000  0.000000  0.000000 
  1.49264   1.77239   5.67316      6.80000      0.41569 6466424.5  0.881  1      1  0.936  0.000000 -0.000000  0.000000  0.000000 
  5.92595   2.51557   4.36850      6.96000      0.41569 6495214.5  0.881  1      1  0.641  0.000000 -0.000000  0.000000  0.000000 
  5.92840   2.51349   4.36827      7.12000      0.41569 6668108.0  0.881  1      1  0.480  0.000000 -0.000000  0.000000  0.000000 
  5.92762   2.50907   4.36370      7.28000      0.41569 5965070.0  0.881  1      1  0.542  0.000000 -0.000000  0.000000  0.000000 
  5.92802   2.50899   4.36446      7.44000      0.41569 6907689.5  0.881  1      1  0.513  0.000000 -0.000000  0.000000  0.000000 
  5.93116   2.50656   4.36433      7.60000      0.41569 7310994.0  0.881  1      1  0.659  0.000000 -0.000000  0.000000  0.000000 
  5.92816   2.50940   4.35979      7.76000      0.41569 7151021.0  0.881  1      1  0.574  0.000000 -0.000000  0.000000  0.000000 
  5.92798   2.51337   4.35955      7.92000      0.41569 7213942.0  0.881  1      1  0.582  0.000000 -0.000000  0.000000  0.000000 
  5.92250   2.51778   4.35889      8.08000      0.41569 6770988.0  0.881  1      1  0.725  0.000000 -0.000000  0.000000  0.000000 
  5.92530   2.51810   4.35866      8.24000      0.41569 7019820.0  0.881  1      1  0.631  0.000000 -0.000000  0.000000  0.000000 
  5.92389   2.51861   4.36142      8.40000      0.41569 6888686.0  0.881  1      1  0.645  0.000000 -0.000000  0.000000  0.000000 
  3.65265   2.89143   1.52105      8.56000      0.41569 4431459.5  0.940  1      1  1.416  0.000000 -0.000000  0.000000  0.000000 
  0.48107   0.25262   0.08486      8.72000      0.41569 5511169.0  0.940  1      1  0.969  0.000000 -0.000000  0.000000  0.000000 
  3.64301   2.90569   1.50020      8.88000      0.41569 5560564.5  0.940  1      1  0.804  0.000000 -0.000000  0.000000  0.000000 
  3.63123   2.90612   1.48617      9.04000      0.41569 5682241.0  0.940  1      1  1.046  0.000000 -0.000000  0.000000  0.000000 
  3.63930   2.91085   1.48784      9.20000      0.41569 5913831.5  0.940  1      1  0.977  0.000000 -0.000000  0.000000  0.000000 
  3.64346   2.92041   1.48901      9.36000      0.41569 5954042.0  0.940  1      1  0.774  0.000000 -0.000000  0.000000  0.000000 
  0.52550   0.21881   0.05585      9.52000      0.41569 6356198.0  0.940  1      1  1.064  0.000000 -0.000000  0.000000  0.000000 
  0.56328   0.21903   0.01737      9.68000      0.41569 4983659.0  0.940  1      1  1.151  0.000000 -0.000000  0.000000  0.000000 
  3.16538   2.84128   0.96146      9.84000      0.41569 4274412.0  0.940  1      1  0.835  0.000000 -0.000000  0.000000  0.000000 
  3.18906   2.84653   0.98436     10.00000      0.41569 4755938.5  0.940  1      1  0.942  0.000000 -0.000000  0.000000  0.000000 
  3.23470   2.84967   1.03674     10.16000      0.41569 6373919.0  0.940  1      1  1.127  0.000000 -0.000000  0.000000  0.000000 
  3.21075   2.86249   1.01090     10.32000      0.41569 6095593.5  0.940  1      1  0.779  0.000000 -0.000000  0.000000  0.000000 
  3.24306   2.86486   1.04283     10.48000      0.41569 5641958.0  0.940  1      1  0.828  0.000000 -0.000000  0.000000  0.000000 
  3.19010   2.86056   0.99102     10.64000      0.41569 5091878.0  0.940  1      1  0.605  0.000000 -0.000000  0.000000  0.000000 
  3.15402   2.85080   0.94776     10.80000      0.41569 4954945.0  0.940  1      1  0.891  0.000000 -0.000000  0.000000  0.000000 
  3.16230   2.84781   0.95935     10.96000      0.41569 6252895.5  0.940  1      1  0.701  0.000000 -0.000000  0.000000  0.000000 
  3.16976   2.84426   0.96708     11.12000      0.41569 6062101.5  0.940  1      1  0.786  0.000000 -0.000000  0.000000  0.000000 
  2.19390   1.41101   0.23937     11.28000      0.41569 3735570.8  0.940  1      1  1.564  0.000000 -0.000000  0.000000  0.000000 
  0.20530   1.10533   1.12501     11.44000      0.41569 3697207.3  0.524  1      1  1.039  0.000000 -0.000000  0.000000  0.000000 
  2.16328   1.44132   0.24399     11.60000      0.41569 3486062.0  0.940  1      1  1.275  0.000000 -0.000000  0.000000  0.000000 
  3.34990   2.87006   1.16080     11.76000      0.41569 3960809.3  0.940  1      1  1.338  0.000000 -0.000000  0.000000  0.000000 
  3.42181   2.79145   6.05478     11.92000      0.41569 3970458.0  0.940  1      1  0.975  0.000000 -0.000000  0.000000  0.000000 
  3.36093   2.88826   1.17123     12.08000      0.41569 4058467.0  0.940  1      1  1.239  0.000000 -0.000000  0.000000  0.000000 
  3.30638   2.87958   1.12141     12.24000      0.41569 5049008.5  0.940  1      1  1.061  0.000000 -0.000000  0.000000  0.000000 
  2.03689   1.45299   0.30737     12.40000      0.41569 3990763.0  0.940  1      1  1.122  0.000000 -0.000000  0.000000  0.000000 
  2.06811   1.36378   1.09070     12.56000      0.41569 3392427.0  0.607  2      1  1.500  0.000000 -0.000000  0.000000  0.000000 
  4.73849   1.62037   5.78369     12.72000      0.41569 5213439.5  0.798  1      1  0.773  0.000000 -0.000000  0.000000  0.000000 
  4.73082   1.61540   5.78150     12.88000      0.41569 5820402.0  0.798  1      1  0.775  0.000000 -0.000000  0.000000  0.000000 
  6.20947   0.50979   1.66992     13.04000      0.41569 4699259.5  0.798  1      1  0.849  0.000000 -0.000000  0.000000  0.000000 
  4.73466   1.62133   5.79058     13.20000      0.41569 6003562.0  0.798  1      1  0.784  0.000000 -0.000000  0.000000  0.000000 
  6.22007   0.48453   1.65990     13.36000      0.41569 5904363.5  0.798  1      1  0.923  0.000000 -0.000000  0.000000  0.000000 
  5.89318   1.29745   0.94541     13.52000      0.41569 4289691.5  0.952  1      1  1.140  0.000000 -0.000000  0.000000  0.000000 
  5.89486   1.29088   0.94728     13.68000      0.41569 4495898.5  0.952  1      1  1.141  0.000000 -0.000000  0.000000  0.000000 
  5.88415   1.28749   0.95434     13.84000      0.41569 5388335.5  0.952  1      1  1.103  0.000000 -0.000000  0.000000  0.000000 
  5.87833   1.29751   0.95098     14.00000      0.41569 5782904.5  0.952  1      1  0.741  0.000000 -0.000000  0.000000  0.000000 
  2.72421   1.83383   2.16972     14.16000      0.41569 6054598.0  0.952  1      1  0.784  0.000000 -0.000000  0.000000  0.000000 
  5.78947   1.32344   4.13628     14.32000      0.41569 5647741.0  0.952  1      1  0.815  0.000000 -0.000000  0.000000  0.000000 
  2.62784   1.82386   0.56510     14.48000      0.41569 6035779.5  0.952  1      1  0.833  0.000000 -0.000000  0.000000  0.000000 
  2.62139   1.83480   5.27782     14.64000      0.41569 6229697.0  0.952  1      1  0.790  0.000000 -0.000000  0.000000  0.000000 
  2.61449   1.83124   0.56270     14.80000      0.41569 6123050.0  0.952  1      1  0.720  0.000000 -0.000000  0.000000  0.000000 
  2.61756   1.84117   0.55715     14.96000      0.41569 5152462.0  0.952  1      1  0.740  0.000000 -0.000000  0.000000  0.000000 
  5.76216   1.28675   1.01517     15.12000      0.41569 6005254.5  0.952  1      1  0.665  0.000000 -0.000000  0.000000  0.000000 
  5.76111   1.28072   1.02737     15.28000      0.41569 6021299.0  0.952  1      1  0.557  0.000000 -0.000000  0.000000  0.000000 
  5.76289   1.27830   1.02800     15.44000      0.41569 5299518.0  0.952  1      1  0.638  0.000000 -0.000000  0.000000  0.000000 
  2.62644   1.86101   0.53974     15.60000      0.41569 4546858.0  0.952  1      1  0.586  0.000000 -0.000000  0.000000  0.000000 
  1.50377   0.60619   5.75515     15.76000      0.41569 3953072.3  0.952  1      1  1.729  0.000000 -0.000000  0.000000  0.000000 
  0.71305   1.19835   5.03596     15.92000      0.41569 3958615.8  0.881  1      1  1.463  0.000000 -0.000000  0.000000  0.000000 
  0.71675   1.21487   5.01096     16.08000      0.41569 4044742.8  0.881  1      1  1.909  0.000000 -0.000000  0.000000  0.000000 
  1.49260   0.60877   5.75584     16.24000      0.41569 3392532.3  0.952  1      1  1.446  0.000000 -0.000000  0.000000  0.000000 
  1.42009   2.67744   5.40007     16.40000      0.41569 4655038.0  0.881  1      1  0.951  0.000000 -0.000000  0.000000  0.000000 
  0.67730   1.20678   0.32412     16.56000      0.41569 4758253.5  0.881  1      1  0.898  0.000000 -0.000000  0.000000  0.000000 
  0.70690   1.20237   0.32240     16.72000      0.41569 4933477.0  0.881  1      1  0.757  0.000000 -0.000000  0.000000  0.000000 
  5.54513   1.87956   5.10022     16.88000      0.41569 5699951.5  0.881  1      1  0.776  0.000000 -0.000000  0.000000  0.000000 
  0.70855   1.20115   0.32927     17.04000      0.41569 6072640.0  0.881  1      1  0.788  0.000000 -0.000000  0.000000  0.000000 
  0.69020   1.20396   0.33721     17.20000      0.41569 5927633.0  0.881  1      1  0.599  0.000000 -0.000000  0.000000  0.000000 
  1.45644   2.66055   5.41886     17.36000      0.41569 5512771.5  0.881  1      1  0.643  0.000000 -0.000000  0.000000  0.000000 
  1.47550   2.66553   5.44723     17.52000      0.41569 5189264.5  0.881  1      1  0.856  0.000000 -0.000000  0.000000  0.000000 
  1.45609   2.67126   5.43576     17.68000      0.41569 5197684.5  0.881  1      1  0.671  0.000000 -0.000000  0.000000  0.000000 
  0.67304   1.22573   0.32829     17.84000      0.41569 4979034.5  0.881  1      1  1.021  0.000000 -0.000000  0.000000  0.000000 
  2.36437   1.26039   2.78281     18.00000      0.41569 5308139.0  0.881  1      1  0.556  0.000000 -0.000000  0.000000  0.000000 
  5.51735   1.87761   5.08699     18.16000      0.41569 4461188.5  0.881  1      1  0.991  0.000000 -0.000000  0.000000  0.000000 
  2.38423   1.25815   2.76507     18.32000      0.41569 5334848.5  0.881  1      1  0.777  0.000000 -0.000000  0.000000  0.000000 
  1.63664   0.52256   5.59754     18.48000      0.41569 3347650.0  0.917  1      1  1.777  0.000000 -0.000000  0.000000  0.000000 
  5.74763   1.33043   4.15814     18.64000      0.41569 3690988.5  0.952  1      1  1.166  0.000000 -0.000000  0.000000  0.000000 
  2.60247   1.83482   0.55024     18.80000      0.41569 5375245.5  0.952  1      1  0.652  0.000000 -0.000000  0.000000  0.000000 
  5.74084   1.30205   1.02382     18.96000      0.41569 6077237.0  0.952  1      1  0.692  0.000000 -0.000000  0.000000  0.000000 
  5.73618   1.27301   1.03566     19.12000      0.41569 5489985.0  0.952  1      1  0.766  0.000000 -0.000000  0.000000  0.000000 
  5.73832   1.26845   1.04030     19.28000      0.41569 3789025.5  0.952  1      1  0.611  0.000000 -0.000000  0.000000  0.000000 
  5.73333   1.26186   1.03518     19.44000      0.41569 2661615.0  0.952  1      1  1.344  0.000000 -0.000000  0.000000  0.000000 
  1.48745   0.61164   5.73279     19.60000      0.41569 2313134.5  0.952  1      1  1.166  0.000000 -0.000000  0.000000  0.000000 
  4.00013   1.04740   5.05731     19.76000      0.41569 2033077.6  0.952  1      1  1.173  0.000000 -0.000000  0.000000  0.000000 
  1.45506   0.61909   5.78629     19.92000      0.41569 1770379.8  0.952  1      1  0.997  0.000000 -0.000000  0.000000  0.000000 
  2.61501   1.83287   5.28447     20.08000      0.41569 2532242.8  0.952  1      1  1.115  0.000000 -0.000000  0.000000  0.000000 
  5.76391   1.31056   0.99254     20.24000      0.41569 3067751.5  0.952  1      1  1.284  0.000000 -0.000000  0.000000  0.000000 
  1.44108   0.63202   5.82141     20.40000      0.41569 2863560.5  0.952  1      1  1.415  0.000000 -0.000000  0.000000  0.000000 
  5.76061   1.29975   1.01078     20.56000      0.41569 4061825.8  0.952  1      1  0.967  0.000000 -0.000000  0.000000  0.000000 
  2.63028   1.83927   0.56213     20.72000      0.41569 6156534.0  0.952  1      1  0.878  0.000000 -0.000000  0.000000  0.000000 
  5.77134   1.30432   1.00382     20.88000      0.41569 5692120.0  0.952  1      1  0.837  0.000000 -0.000000  0.000000  0.000000 
  5.76398   1.31012   1.01112     21.04000      0.41569 6142002.0  0.952  1      1  0.816  0.000000 -0.000000  0.000000  0.000000 
  2.63305   1.82816   0.55847     21.20000      0.41569 6169815.0  0.952  1      1  0.518  0.000000 -0.000000  0.000000  0.000000 
  5.77091   1.31029   1.01262     21.36000      0.41569 4306211.5  0.952  1      1  0.876  0.000000 -0.000000  0.000000  0.000000 
  2.63023   1.82869   0.56102     21.52000      0.41569 6079891.0  0.952  1      1  0.851  0.000000 -0.000000  0.000000  0.000000 
  2.63375   1.82160   5.28120     21.68000      0.41569 5109735.0  0.952  1      1  0.865  0.000000 -0.000000  0.000000  0.000000 
  5.78988   1.31568   4.12617     21.84000      0.41569 3703147.3  0.952  1      1  1.513  0.000000 -0.000000  0.000000  0.000000 
  2.63280   1.84610   0.59114     22.00000      0.41569 5270835.5  0.952  1      1  0.677  0.000000 -0.000000  0.000000  0.000000 
  5.76715   1.29614   0.97879     22.16000      0.41569 5130231.5  0.952  1      1  0.603  0.000000 -0.000000  0.000000  0.000000 
  5.77568   1.29423   0.98145     22.32000      0.41569 5289285.0  0.952  1      1  0.995  0.000000 -0.000000  0.000000  0.000000 
  5.77340   1.28911   0.99616     22.48000      0.41569 5775954.5  0.952  1      1  1.028  0.000000 -0.000000  0.000000  0.000000 
  5.77692   1.29544   0.98583     22.64000      0.41569 5838375.5  0.952  1      1  0.738  0.000000 -0.000000  0.000000  0.000000 
  5.77530   1.29738   0.98431     22.80000      0.41569 6083109.0  0.952  1      1  0.779  0.000000 -0.000000  0.000000  0.000000 
  5.77966   1.29652   0.98895     22.96000      0.41569 5371193.0  0.952  1      1  0.735  0.000000 -0.000000  0.000000  0.000000 
  2.63755   1.84887   0.58406     23.12000      0.41569 3921575.0  0.952  1      1  0.574  0.000000 -0.000000  0.000000  0.000000 
  5.77111   1.28877   0.99668     23.28000      0.41569 5694308.0  0.952  1      1  0.557  0.000000 -0.000000  0.000000  0.000000 
  2.62337   1.84543   0.56752     23.44000      0.41569 6157043.5  0.952  1      1  0.807  0.000000 -0.000000  0.000000  0.000000 
  2.63123   1.84347   0.56815     23.60000      0.41569 5670950.5  0.952  1      1  0.922  0.000000 -0.000000  0.000000  0.000000 
  5.77067   1.29743   4.14323     23.76000      0.41569 6275591.0  0.952  1      1  0.725  0.000000 -0.000000  0.000000  0.000000 
  5.76291   1.30878   4.13974     23.92000      0.41569 6079025.5  0.952  1      1  0.697  0.000000 -0.000000  0.000000  0.000000 
  2.61308   1.83669   0.57044     24.08000      0.41569 6439809.0  0.952  1      1  0.580  0.000000 -0.000000  0.000000  0.000000 
  2.60571   1.82831   0.56258     24.24000      0.41569 6150134.5  0.952  1      1  0.931  0.000000 -0.000000  0.000000  0.000000 
  2.61302   1.82005   0.57206     24.40000      0.41569 5608063.5  0.952  1      1  1.127  0.000000 -0.000000  0.000000  0.000000 
  5.75098   1.31848   1.00426     24.56000      0.41569 5930443.5  0.952  1      1  0.575  0.000000 -0.000000  0.000000  0.000000 
  2.61309   1.81943   0.56176     24.72000      0.41569 6397952.0  0.952  1      1  0.693  0.000000 -0.000000  0.000000  0.000000 
  5.76080   1.32108   4.14890     24.88000      0.41569 5478263.5  0.952  1      1  0.872  0.000000 -0.000000  0.000000  0.000000 
  3.25565   0.98604   2.95417     25.04000      0.41569 3457946.0  0.940  1      1  1.551  0.000000 -0.000000  0.000000  0.000000 
  3.25696   0.99169   2.96330     25.20000      0.41569 4876271.5  0.940  1      1  0.597  0.000000 -0.000000  0.000000  0.000000 
  4.74311   1.71941   5.70339     25.36000      0.41569 4985794.5  0.940  1      1  0.678  0.000000 -0.000000  0.000000  0.000000 
  4.74074   1.73124   5.70556     25.52000      0.41569 5174185.0  0.940  1      1  0.593  0.000000 -0.000000  0.000000  0.000000 
  4.75173   1.72708   5.70871     25.68000      0.41569 3543339.5  0.940  1      1  0.715  0.000000 -0.000000  0.000000  0.000000 
  3.09674   2.41474   6.18166     25.84000      0.41569 3487853.3  0.940  1      1  1.307  0.000000 -0.000000  0.000000  0.000000 
  3.25633   0.84224   3.04463     26.00000      0.41569 3965440.0  0.940  1      1  0.612  0.000000 -0.000000  0.000000  0.000000 
  3.27038   0.83495   3.03553     26.16000      0.41569 3752903.5  0.940  1      1  0.850  0.000000 -0.000000  0.000000  0.000000 
  1.60094   1.49501   0.71128     26.32000      0.41569 3441564.8  0.940  1      1  0.637  0.000000 -0.000000  0.000000  0.000000 
  3.07289   2.44374   6.17530     26.48000      0.41569 3941775.0  0.940  1      1  0.934  0.000000 -0.000000  0.000000  0.000000 
  3.03585   2.43828   6.13939     26.64000      0.41569 3629740.5  0.940  1      1  0.968  0.000000 -0.000000  0.000000  0.000000 
  6.18548   0.68445   1.69020     26.80000      0.41569 2901304.3  0.940  1      1  0.635  0.000000 -0.000000  0.000000  0.000000 
  0.00857   2.33248   4.64515     26.96000      0.41569 2983454.0  0.762  1      1  0.939  0.000000 -0.000000  0.000000  0.000000 
  4.76173   1.53122   5.52982     27.12000      0.41569 1783554.1  0.762  1      1  1.428  0.000000 -0.000000  0.000000  0.000000 
  2.99436   2.53934   6.05678     27.28000      0.41569 2038468.8  0.940  1      1  0.882  0.000000 -0.000000  0.000000  0.000000 
  4.75553   1.68602   5.69428     27.44000      0.41569 3133257.8  0.940  1      1  0.902  0.000000 -0.000000  0.000000  0.000000 
  4.75284   1.69776   5.70392     27.60000      0.41569 5205369.0  0.940  1      1  0.689  0.000000 -0.000000  0.000000  0.000000 
  4.75702   1.70928   5.70306     27.76000      0.41569 6039669.0  0.940  1      1  0.552  0.000000 -0.000000  0.000000  0.000000 
  1.61496   1.41701   0.58479     27.92000      0.41569 6433212.0  0.940  1      1  0.725  0.000000 -0.000000  0.000000  0.000000 
  1.60743   1.41076   0.60054     28.08000      0.41569 5989381.5  0.940  1      1  0.625  0.000000 -0.000000  0.000000  0.000000 
  6.08799   0.62093   3.42263     28.24000      0.41569 6245031.0  0.940  1      1  0.585  0.000000 -0.000000  0.000000  0.000000 
  2.95375   2.52168   6.00777     28.40000      0.41569 5068344.5  0.940  1      1  0.834  0.000000 -0.000000  0.000000  0.000000 
  6.08813   0.62145   0.27788     28.56000      0.41569 5751069.0  0.940  1      1  0.761  0.000000 -0.000000  0.000000  0.000000 
  4.74254   1.72588   4.11741     28.72000      0.41569 6074803.5  0.940  1      1  0.504  0.000000 -0.000000  0.000000  0.000000 
  1.61241   1.42870   0.59780     28.88000      0.41569 5606962.0  0.940  1      1  0.938  0.000000 -0.000000  0.000000  0.000000 
  4.75436   1.71373   5.70327     29.04000      0.41569 5996285.5  0.940  1      1  0.445  0.000000 -0.000000  0.000000  0.000000 
  4.74935   1.70519   4.13409     29.20000      0.41569 6105068.0  0.940  1      1  0.546  0.000000 -0.000000  0.000000  0.000000 
  1.62060   1.43525   0.58361     29.36000      0.41569 4429788.5  0.940  1      1  1.023  0.000000 -0.000000  0.000000  0.000000 
  5.88468   0.69709   3.62190     29.52000      0.41569 4570593.0  0.881  1      1  1.181  0.000000 -0.000000  0.000000  0.000000 
  5.87788   0.70039   3.63307     29.68000      0.41569 4604074.0  0.881  1      1  0.817  0.000000 -0.000000  0.000000  0.000000 
  2.72664   2.44785   5.79057     29.84000      0.41569 5539215.0  0.881  1      1  0.619  0.000000 -0.000000  0.000000  0.000000 
  2.72495   2.44005   5.78518     30.00000      0.41569 6081385.5  0.881  1      1  0.955  0.000000 -0.000000  0.000000  0.000000 
  2.74063   2.43805   5.79607     30.16000      0.41569 6475128.5  0.881  1      1  0.684  0.000000 -0.000000  0.000000  0.000000 
  4.69055   1.87555   4.07585     30.32000      0.41569 6532306.0  0.881  1      1  0.582  0.000000 -0.000000  0.000000  0.000000 
  4.68997   1.87581   4.08085     30.48000      0.41569 6512693.5  0.881  1      1  0.891  0.000000 -0.000000  0.000000  0.000000 
  1.55318   1.26009   0.62584     30.64000      0.41569 6265191.0  0.881  1      1  0.953  0.000000 -0.000000  0.000000  0.000000 
  3.37512   0.96571   2.73944     30.80000      0.41569 4237614.0  0.881  1      1  0.623  0.000000 -0.000000  0.000000  0.000000 
  3.38189   0.96695   2.72287     30.96000      0.41569 1988216.0  0.881  1      1  1.274  0.000000 -0.000000  0.000000  0.000000 
  3.39067   0.95809   2.71373     31.12000      0.41569 1335191.6  0.881  1      1  2.192  0.000000 -0.000000  0.000000  0.000000 
  3.57152   1.57875   5.78647     31.28000      0.41569 1071974.8  0.012  1      1  2.258  0.000000 -0.000000  0.000000  0.000000 
  5.98055   1.51022   4.19276     31.44000      0.41569 1325666.4  0.036  2      1  1.894  0.000000 -0.000000  0.000000  0.000000 
  3.33205   1.82082   0.57489     31.60000      0.41569 3680254.5  0.786  1      1  0.812  0.000000 -0.000000  0.000000  0.000000 
  0.20125   1.32420   0.99874     31.76000      0.41569 3089835.8  0.786  1      1  1.946  0.000000 -0.000000  0.000000  0.000000 
  2.46553   1.51203   2.97391     31.92000      0.41569 5466569.5  0.881  1      1  0.639  0.000000 -0.000000  0.000000  0.000000 
  2.46707   1.50892   2.97410     32.08000      0.41569 6517214.0  0.881  1      1  1.005  0.000000 -0.000000  0.000000  0.000000 
  4.02542   1.74117   6.21693     32.24000      0.41569 5852788.5  0.881  1      1  0.608  0.000000 -0.000000  0.000000  0.000000 
  4.02965   1.73715   6.22091     32.40000      0.41569 6069443.0  0.881  1      1  1.212  0.000000 -0.000000  0.000000  0.000000 
  4.02625   1.73143   6.22296     32.56000      0.41569 6040555.0  0.881  1      1  0.978  0.000000 -0.000000  0.000000  0.000000 
  4.01645   1.73209   6.23951     32.72000      0.41569 5314310.0  0.881  1      1  0.505  0.000000 -0.000000  0.000000  0.000000 
  4.00911   1.73589   6.24778     32.88000      0.41569 5432898.5  0.881  1      1  1.223  0.000000 -0.000000  0.000000  0.000000 
  2.44057   1.53346   2.97799     33.04000      0.41569 5522874.5  0.881  1      1  0.738  0.000000 -0.000000  0.000000  0.000000 
  2.43184   1.54161   2.97857     33.20000      0.41569 6834542.0  0.881  1      1  0.882  0.000000 -0.000000  0.000000  0.000000 
  3.98329   1.73769   6.26308     33.36000      0.41569 6779579.5  0.881  1      1  0.954  0.000000 -0.000000  0.000000  0.000000 
  2.41510   1.54884   2.97479     33.52000      0.41569 6514394.5  0.881  1      1  0.736  0.000000 -0.000000  0.000000  0.000000 
  2.41847   1.54290   2.97438     33.68000      0.41569 4068285.3  0.881  1      1  0.748  0.000000 -0.000000  0.000000  0.000000 
  2.41930   1.54488   2.98698     33.84000      0.41569 6248554.0  0.881  1      1  1.033  0.000000 -0.000000  0.000000  0.000000 
  3.98676   1.72284   6.24273     34.00000      0.41569 4598192.5  0.881  1      1  1.148  0.000000 -0.000000  0.000000  0.000000 
  3.98335   1.70959   6.22088     34.16000      0.41569 5816286.5  0.881  1      1  0.927  0.000000 -0.000000  0.000000  0.000000 
  3.98433   1.70762   6.23276     34.32000      0.41569 4819638.0  0.881  1      1  0.891  0.000000 -0.000000  0.000000  0.000000 
  1.14180   2.80677   5.74929     34.48000      0.41569 2909321.5  0.012  1      1  1.981  0.000000 -0.000000  0.000000  0.000000 
  4.56320   0.22369   2.61989     34.64000      0.41569 4153958.0  0.881  1      1  1.177  0.000000 -0.000000  0.000000  0.000000 
  4.04556   1.76110   6.17512     34.80000      0.41569 4777765.0  0.881  1      1  1.092  0.000000 -0.000000  0.000000  0.000000 
  4.04030   1.76200   6.17283     34.96000      0.41569 5500381.0  0.881  1      1  0.716  0.000000 -0.000000  0.000000  0.000000 
  2.48811   1.46178   2.95644     35.12000      0.41569 4121650.3  0.881  1      1  0.998  0.000000 -0.000000  0.000000  0.000000 
  4.00966   1.75501   6.24378     35.28000      0.41569 5568971.0  0.881  1      1  0.907  0.000000 -0.000000  0.000000  0.000000 
  3.99463   1.73543   6.24367     35.44000      0.41569 6082589.0  0.881  1      1  0.621  0.000000 -0.000000  0.000000  0.000000 
  2.42288   1.52930   2.97775     35.60000      0.41569 4320503.0  0.881  1      1  0.572  0.000000 -0.000000  0.000000  0.000000 
  3.97407   1.73303   6.23593     35.76000      0.41569 2624718.5  0.881  1      1  0.786  0.000000 -0.000000  0.000000  0.000000 
  2.41095   1.51837   2.97391     35.92000      0.41569 3196342.0  0.881  1      1  0.676  0.000000 -0.000000  0.000000  0.000000 
  3.98106   1.73450   6.23487     36.08000      0.41569 2582440.8  0.881  1      1  1.298  0.000000 -0.000000  0.000000  0.000000 
  0.15803   1.30412   1.09662     36.24000      0.41569 4909139.0  0.881  1      1  0.814  0.000000 -0.000000  0.000000  0.000000 
  0.17689   1.30629   1.09622     36.40000      0.41569 6043029.0  0.881  1      1  0.878  0.000000 -0.000000  0.000000  0.000000 
  4.77366   1.10817   4.99801     36.56000      0.41569 5723556.0  0.881  1      1  0.714  0.000000 -0.000000  0.000000  0.000000 
  3.34342   1.84025   0.47819     36.72000      0.41569 5617147.0  0.881  1      1  0.673  0.000000 -0.000000  0.000000  0.000000 
  0.20056   1.30047   1.09090     36.88000      0.41569 5035935.5  0.881  1      1  0.802  0.000000 -0.000000  0.000000  0.000000 
  0.19510   1.31034   1.09113     37.04000      0.41569 3663747.8  0.881  1      1  1.710  0.000000 -0.000000  0.000000  0.000000 
  2.51362   1.39332   2.93906     37.20000      0.41569 3527693.5  0.762  1      1  0.963  0.000000 -0.000000  0.000000  0.000000 
  2.50849   1.38638   2.94750     37.36000      0.41569 4827058.5  0.762  1      1  0.815  0.000000 -0.000000  0.000000  0.000000 
  1.65310   2.85237   5.44889     37.52000      0.41569 4724449.0  0.762  1      1  0.858  0.000000 -0.000000  0.000000  0.000000 
  2.50736   1.37379   2.90668     37.68000      0.41569 4859785.0  0.762  1      1  0.605  0.000000 -0.000000  0.000000  0.000000 
  2.50563   1.37893   2.90085     37.84000      0.41569 3932513.5  0.762  1      1  0.940  0.000000 -0.000000  0.000000  0.000000 
  2.50722   1.37414   2.90551     38.00000      0.41569 5102300.0  0.762  1      1  0.450  0.000000 -0.000000  0.000000  0.000000 
  2.51346   1.37239   2.90227     38.16000      0.41569 5670342.0  0.762  1      1  0.726  0.000000 -0.000000  0.000000  0.000000 
  2.50600   1.37288   2.90635     38.32000      0.41569 6231086.5  0.762  1      1  0.625  0.000000 -0.000000  0.000000  0.000000 
  4.03328   1.80012   6.08037     38.48000      0.41569 6350721.5  0.762  1      1  0.583  0.000000 -0.000000  0.000000  0.000000 
  4.02848   1.79797   6.08202     38.64000      0.41569 6140935.0  0.762  1      1  0.691  0.000000 -0.000000  0.000000  0.000000 
  3.99685   1.77483   0.00232     38.80000      0.41569 3743440.5  0.881  1      1  1.606  0.000000 -0.000000  0.000000  0.000000 
  2.41769   1.55878   2.94067     38.96000      0.41569 5934813.0  0.881  1      1  0.567  0.000000 -0.000000  0.000000  0.000000 
  2.41906   1.54991   2.95934     39.12000      0.41569 6092598.0  0.881  1      1  0.681  0.000000 -0.000000  0.000000  0.000000 
  2.41761   1.54490   2.97934     39.28000      0.41569 6201432.0  0.881  1      1  0.721  0.000000 -0.000000  0.000000  0.000000 
  2.42590   1.53903   2.98805     39.44000      0.41569 6514982.0  0.881  1      1  0.807  0.000000 -0.000000  0.000000  0.000000 
  2.41334   1.53660   3.00427     39.60000      0.41569 4685324.5  0.881  1      1  0.886  0.000000 -0.000000  0.000000  0.000000 
  5.91863   0.79558   3.75068     39.76000      0.41569 3058525.5  0.548  1      1  1.093  0.000000 -0.000000  0.000000  0.000000 
  5.84852   0.72525   3.66530     39.92000      0.41569 4781771.0  0.905  1      1  0.539  0.000000 -0.000000  0.000000  0.000000 
  5.87317   0.72692   3.65246     40.08000      0.41569 5708214.5  0.905  1      1  0.533  0.000000 -0.000000  0.000000  0.000000 
  2.73986   2.41997   5.77302     40.24000      0.41569 5315681.0  0.905  1      1  0.412  0.000000 -0.000000  0.000000  0.000000 
  5.85038   0.72736   3.66783     40.40000      0.41569 4704411.0  0.905  1      1  0.470  0.000000 -0.000000  0.000000  0.000000 
  5.85429   0.73013   3.66167     40.56000      0.41569 4992716.5  0.905  1      1  0.596  0.000000 -0.000000  0.000000  0.000000 
  5.84784   0.72998   3.67213     40.72000      0.41569 6003354.0  0.905  1      1  0.554  0.000000 -0.000000  0.000000  0.000000 
  2.68942   2.40854   5.73218     40.88000      0.41569 5608101.0  0.905  1      1  0.506  0.000000 -0.000000  0.000000  0.000000 
  2.67120   2.41588   5.72165     41.04000      0.41569 4908924.5  0.905  1      1  0.699  0.000000 -0.000000  0.000000  0.000000 
  2.67605   2.41568   5.72219     41.20000      0.41569 4071517.5  0.905  1      1  0.986  0.000000 -0.000000  0.000000  0.000000 
  2.68731   2.41485   5.73576     41.36000      0.41569 3783126.0  0.905  1      1  1.448  0.000000 -0.000000  0.000000  0.000000 
  2.03048   0.55119   3.32061     41.52000      0.41569 3719427.3  0.881  1      1  1.200  0.000000 -0.000000  0.000000  0.000000 
  5.17642   2.58198   1.37243     41.68000      0.41569 4147121.5  0.881  1      1  1.181  0.000000 -0.000000  0.000000  0.000000 
  5.84013   0.74249   3.68250     41.84000      0.41569 3159362.3  0.000  2      1  1.907  0.000000 -0.000000  0.000000  0.000000 
  2.69906   2.40739   5.74671     42.00000      0.41569 5226060.5  0.905  1      1  0.478  0.000000 -0.000000  0.000000  0.000000 
  2.72459   2.39431   5.78016     42.16000      0.41569 5950257.0  0.905  1      1  0.642  0.000000 -0.000000  0.000000  0.000000 
  2.71970   2.39713   5.77546     42.32000      0.41569 6393577.0  0.905  1      1  0.601  0.000000 -0.000000  0.000000  0.000000 
  2.72809   2.41161   5.78166     42.48000      0.41569 6065488.0  0.905  1      1  0.809  0.000000 -0.000000  0.000000  0.000000 
  5.88086   0.71178   3.63398     42.64000      0.41569 5062469.0  0.905  1      1  1.084  0.000000 -0.000000  0.000000  0.000000 
  2.72316   2.43064   5.77065     42.80000      0.41569 3856472.0  0.905  1      1  1.068  0.000000 -0.000000  0.000000  0.000000 
  2.71584   2.43091   5.75744     42.96000      0.41569 4649586.5  0.905  1      1  0.889  0.000000 -0.000000  0.000000  0.000000 
  1.57889   1.24025   0.62853     43.12000      0.41569 4445023.0  0.905  1      1  0.752  0.000000 -0.000000  0.000000  0.000000 
  3.36251   0.97339   2.74492     43.28000      0.41569 3546875.3  0.905  1      1  1.064  0.000000 -0.000000  0.000000  0.000000 
  2.74311   2.44769   5.80702     43.44000      0.41569 3714899.3  0.905  1      1  0.923  0.000000 -0.000000  0.000000  0.000000 
  5.88395   0.68817   3.61620     43.60000      0.41569 5416129.5  0.905  1      1  0.513  0.000000 -0.000000  0.000000  0.000000 
  2.75710   2.44581   5.82379     43.76000      0.41569 5924381.5  0.905  1      1  0.586  0.000000 -0.000000  0.000000  0.000000 
  5.91729   0.69506   3.57875     43.92000      0.41569 5983849.0  0.905  1      1  0.406  0.000000 -0.000000  0.000000  0.000000 
  5.94032   0.69028   3.55936     44.08000      0.41569 6174886.5  0.905  1      1  0.693  0.000000 -0.000000  0.000000  0.000000 
  2.80336   2.44993   5.87663     44.24000      0.41569 6229010.0  0.905  1      1  0.576  0.000000 -0.000000  0.000000  0.000000 
  2.81224   2.44489   5.88052     44.40000      0.41569 5758496.0  0.905  1      1  0.729  0.000000 -0.000000  0.000000  0.000000 
  2.80441   2.43802   5.87772     44.56000      0.41569 6133976.5  0.905  1      1  0.508  0.000000 -0.000000  0.000000  0.000000 
  3.32252   0.93696   2.81373     44.72000      0.41569 6375083.0  0.905  1      1  0.607  0.000000 -0.000000  0.000000  0.000000 
  3.33024   0.93942   2.80755     44.88000      0.41569 5901091.0  0.905  1      1  0.355  0.000000 -0.000000  0.000000  0.000000 
  3.34433   0.95119   2.78839     45.04000      0.41569 3372830.5  0.905  1      1  1.300  0.000000 -0.000000  0.000000  0.000000 
  0.16700   0.52104   1.34846     45.20000      0.41569 4626679.0  0.881  1      1  0.705  0.000000 -0.000000  0.000000  0.000000 
  0.11930   0.48997   1.37819     45.36000      0.41569 4765408.5  0.881  1      1  0.833  0.000000 -0.000000  0.000000  0.000000 
  4.66899   1.48117   5.80110     45.52000      0.41569 5002511.5  0.881  1      1  0.840  0.000000 -0.000000  0.000000  0.000000 
  4.68476   1.47264   5.78194     45.68000      0.41569 5522999.0  0.881  1      1  0.552  0.000000 -0.000000  0.000000  0.000000 
  0.16015   0.50470   1.35406     45.84000      0.41569 5002506.0  0.881  1      1  0.809  0.000000 -0.000000  0.000000  0.000000 
  6.19852   2.06810   1.47410     46.00000      0.41569 3799489.8  0.881  1      1  1.865  0.000000 -0.000000  0.000000  0.000000 
  0.28695   0.66006   1.27361     46.16000      0.41569 4367494.5  0.881  1      1  0.868  0.000000 -0.000000  0.000000  0.000000 
  0.28125   0.60679   1.27030     46.32000      0.41569 5335514.0  0.881  1      1  0.817  0.000000 -0.000000  0.000000  0.000000 
  0.27519   0.61247   1.27677     46.48000      0.41569 3729637.8  0.881  1      1  1.232  0.000000 -0.000000  0.000000  0.000000 
  0.14193   0.51775   1.37417     46.64000      0.41569 5081743.0  0.881  1      1  0.691  0.000000 -0.000000  0.000000  0.000000 
  0.13415   0.50932   1.37312     46.80000      0.41569 5864473.5  0.881  1      1  0.646  0.000000 -0.000000  0.000000  0.000000 
  0.17092   0.54633   4.50313     46.96000      0.41569 4044289.0  0.881  1      1  1.110  0.000000 -0.000000  0.000000  0.000000 
  0.17414   0.57259   1.36821     47.12000      0.41569 5359495.0  0.881  1      1  0.658  0.000000 -0.000000  0.000000  0.000000 
  4.72525   1.47697   5.71749     47.28000      0.41569 5003762.0  0.881  1      1  0.677  0.000000 -0.000000  0.000000  0.000000 
  4.72382   1.48251   5.70548     47.44000      0.41569 3215899.5  0.881  1      1  0.999  0.000000 -0.000000  0.000000  0.000000 
  1.92444   1.50677   1.27920     47.60000      0.41569 3882890.3  0.762  1      1  1.035  0.000000 -0.000000  0.000000  0.000000 
  1.92345   1.51360   1.27328     47.76000      0.41569 5026566.5  0.762  1      1  0.643  0.000000 -0.000000  0.000000  0.000000 
  1.91171   1.50696   1.25811     47.92000      0.41569 5562029.0  0.762  1      1  0.683  0.000000 -0.000000  0.000000  0.000000 
  1.91121   1.50134   1.24115     48.08000      0.41569 5712418.0  0.762  1      1  0.566  0.000000 -0.000000  0.000000  0.000000 
  1.91717   1.51065   1.22760     48.24000      0.41569 5682250.5  0.762  1      1  0.710  0.000000 -0.000000  0.000000  0.000000 
  1.93240   1.51590   1.22259     48.40000      0.41569 5475519.0  0.762  1      1  0.614  0.000000 -0.000000  0.000000  0.000000 
  5.91622   0.59185   1.46727     48.56000      0.41569 3850619.5  0.012  1      1  1.659  0.000000 -0.000000  0.000000  0.000000 
  5.79652   1.17095   4.33192     48.72000      0.41569 5751340.0  0.952  1      1  0.798  0.000000 -0.000000  0.000000  0.000000 
  5.79808   1.15315   4.33236     48.88000      0.41569 5904495.0  0.952  1      1  0.592  0.000000 -0.000000  0.000000  0.000000 
  5.80052   1.14516   4.33305     49.04000      0.41569 5418146.0  0.952  1      1  0.730  0.000000 -0.000000  0.000000  0.000000 
  5.01341   1.64400   0.38109     49.20000      0.41569 3682559.0  0.762  1      1  1.694  0.000000 -0.000000  0.000000  0.000000 
  1.86573   1.49220   1.20932     49.36000      0.41569 5395721.5  0.762  1      1  0.783  0.000000 -0.000000  0.000000  0.000000 
  1.86102   1.48601   5.93314     49.52000      0.41569 5754288.5  0.762  1      1  0.677  0.000000 -0.000000  0.000000  0.000000 
  5.79249   1.13363   4.33322     49.68000      0.41569 4670623.0  0.952  1      1  0.862  0.000000 -0.000000  0.000000  0.000000 
  0.92522   1.91101   4.25777     49.84000      0.41569 6326998.5  0.952  1      1  0.530  0.000000 -0.000000  0.000000  0.000000 
  5.78383   1.15898   4.33864     50.00000      0.41569 6593144.0  0.952  1      1  0.570  0.000000 -0.000000  0.000000  0.000000 
  4.06561   1.22608   5.14251     50.16000      0.41569 4985901.0  0.952  1      1  0.528  0.000000 -0.000000  0.000000  0.000000 
  4.07424   1.23017   5.15715     50.32000      0.41569 3569312.8  0.952  1      1  0.811  0.000000 -0.000000  0.000000  0.000000 
  4.15946   1.25673   1.93412     50.48000      0.41569 3367231.8  0.952  1      1  1.233  0.000000 -0.000000  0.000000  0.000000 
  5.82811   1.19636   4.38996     50.64000      0.41569 4462246.0  0.952  1      1  1.228  0.000000 -0.000000  0.000000  0.000000 
  0.98846   1.87924   4.30761     50.80000      0.41569 4659619.0  0.952  1      1  0.606  0.000000 -0.000000  0.000000  0.000000 
  0.98671   1.88911   4.30858     50.96000      0.41569 1541097.9  0.952  1      1  1.490  0.000000 -0.000000  0.000000  0.000000 
  3.43672   1.91776   6.16418     51.12000      0.41569 1666732.3  0.750  1      1  1.222  0.000000 -0.000000  0.000000  0.000000 
  3.75322   0.35714   2.84948     51.28000      0.41569 1916949.1  0.750  1      1  1.263  0.000000 -0.000000  0.000000  0.000000 
  3.76375   0.36460   2.83321     51.44000      0.41569 2597382.5  0.750  1      1  1.633  0.000000 -0.000000  0.000000  0.000000 
  5.81356   1.12683   4.33198     51.60000      0.41569 2921618.0  0.881  1      1  1.109  0.000000 -0.000000  0.000000  0.000000 
  3.58080   1.92615   6.14281     51.76000      0.41569 2870310.8  0.798  1      1  0.950  0.000000 -0.000000  0.000000  0.000000 
  1.93541   1.51350   1.21313     51.92000      0.41569 4318640.5  0.762  1      1  0.674  0.000000 -0.000000  0.000000  0.000000 
  1.93386   1.53411   1.20091     52.08000      0.41569 5122952.0  0.762  1      1  0.769  0.000000 -0.000000  0.000000  0.000000 
  1.92649   1.55336   1.18296     52.24000      0.41569 5356434.0  0.762  1      1  0.648  0.000000 -0.000000  0.000000  0.000000 
  0.34218   1.17439   1.60171     52.40000      0.41569 2998258.0  0.762  1      1  2.002  0.000000 -0.000000  0.000000  0.000000 
  6.23538   1.96816   3.76058     52.56000      0.41569 2777899.8  0.548  1      1  1.308  0.000000 -0.000000  0.000000  0.000000 
  4.28555   2.12123   4.25498     52.72000      0.41569 3800511.0  0.548  1      1  1.366  0.000000 -0.000000  0.000000  0.000000 
  3.55438   1.93763   6.15963     52.88000      0.41569 3888072.8  0.881  1      1  0.994  0.000000 -0.000000  0.000000  0.000000 
  0.40756   1.21786   1.69252     53.04000      0.41569 4073155.0  0.881  1      1  0.823  0.000000 -0.000000  0.000000  0.000000 
  3.54303   1.90760   6.18120     53.20000      0.41569 5510798.0  0.881  1      1  0.679  0.000000 -0.000000  0.000000  0.000000 
  3.51607   1.92387   6.23790     53.36000      0.41569 4512076.0  0.881  1      1  1.340  0.000000 -0.000000  0.000000  0.000000 
  1.95021   1.52432   1.21894     53.52000      0.41569 5679316.5  0.881  1      1  0.659  0.000000 -0.000000  0.000000  0.000000 
  1.93085   1.53476   1.22075     53.68000      0.41569 5827708.0  0.881  1      1  0.695  0.000000 -0.000000  0.000000  0.000000 
  3.48232   1.91105   6.23266     53.84000      0.41569 5230639.0  0.881  1      1  0.668  0.000000 -0.000000  0.000000  0.000000 
  1.93368   1.50501   1.23215     54.00000      0.41569 4572565.0  0.881  1      1  0.771  0.000000 -0.000000  0.000000  0.000000 
  3.04909   1.12827   0.95019     54.16000      0.41569 3637930.8  0.869  1      1  1.095  0.000000 -0.000000  0.000000  0.000000 
  6.26451   2.03447   0.64858     54.32000      0.41569 3607904.8  0.869  1      1  1.415  0.000000 -0.000000  0.000000  0.000000 
  1.93422   1.50086   1.25500     54.48000      0.41569 5193993.0  0.881  1      1  0.724  0.000000 -0.000000  0.000000  0.000000 
  1.92812   1.49555   1.27116     54.64000      0.41569 6050646.5  0.881  1      1  0.552  0.000000 -0.000000  0.000000  0.000000 
  1.90196   1.47837   5.99454     54.80000      0.41569 4635113.0  0.881  1      1  0.630  0.000000 -0.000000  0.000000  0.000000 
  1.90017   1.48985   1.27721     54.96000      0.41569 5380946.0  0.881  1      1  0.771  0.000000 -0.000000  0.000000  0.000000 
  1.89661   1.49310   1.27334     55.12000      0.41569 5342370.0  0.881  1      1  0.703  0.000000 -0.000000  0.000000  0.000000 
  1.89530   1.49736   5.99371     55.28000      0.41569 5629326.5  0.881  1      1  0.749  0.000000 -0.000000  0.000000  0.000000 
  1.91413   1.50955   1.26536     55.44000      0.41569 4346599.0  0.881  1      1  0.641  0.000000 -0.000000  0.000000  0.000000 
  1.93669   1.52383   1.25247     55.60000      0.41569 4512370.0  0.881  1      1  0.925  0.000000 -0.000000  0.000000  0.000000 
  1.96259   1.54074   5.93591     55.76000      0.41569 4608911.0  0.881  1      1  0.887  0.000000 -0.000000  0.000000  0.000000 
  1.96738   1.54822   1.21090     55.92000      0.41569 5110478.5  0.881  1      1  0.466  0.000000 -0.000000  0.000000  0.000000 
  1.95891   1.53101   1.21539     56.08000      0.41569 3997966.0  0.881  1      1  0.851  0.000000 -0.000000  0.000000  0.000000 
  5.93214   1.13091   4.35434     56.24000      0.41569 5018613.5  0.952  1      1  0.774  0.000000 -0.000000  0.000000  0.000000 
  5.94286   1.12459   4.33473     56.40000      0.41569 5978748.0  0.952  1      1  0.882  0.000000 -0.000000  0.000000  0.000000 
  5.95977   1.12273   4.32584     56.56000      0.41569 5782289.5  0.952  1      1  0.913  0.000000 -0.000000  0.000000  0.000000 
  5.96103   1.13306   4.32719     56.72000      0.41569 5651116.5  0.952  1      1  0.673  0.000000 -0.000000  0.000000  0.000000 
  5.97214   1.14465   4.32318     56.88000      0.41569 5437775.5  0.952  1      1  0.933  0.000000 -0.000000  0.000000  0.000000 
  5.95869   1.13238   4.31858     57.04000      0.41569 5945155.0  0.952  1      1  0.711  0.000000 -0.000000  0.000000  0.000000 
  5.95104   1.11500   4.31893     57.20000      0.41569 5902053.5  0.952  1      1  0.845  0.000000 -0.000000  0.000000  0.000000 
  5.94479   1.07978   4.32000     57.36000      0.41569 5353471.0  0.952  1      1  1.068  0.000000 -0.000000  0.000000  0.000000 
  1.00824   1.93095   4.18677     57.52000      0.41569 5053895.0  0.952  1      1  0.781  0.000000 -0.000000  0.000000  0.000000 
  4.08522   1.18333   5.27085     57.68000      0.41569 3498490.0  0.952  1      1  1.246  0.000000 -0.000000  0.000000  0.000000 
  4.07907   1.18058   5.26823     57.84000      0.41569 3587337.3  0.952  1      1  1.474  0.000000 -0.000000  0.000000  0.000000 
  5.90077   1.05024   1.11226     58.00000      0.41569 4456605.5  0.952  1      1  0.835  0.000000 -0.000000  0.000000  0.000000 
  5.91548   1.06196   4.24672     58.16000      0.41569 5393081.0  0.952  1      1  0.684  0.000000 -0.000000  0.000000  0.000000 
  5.93570   1.05349   4.23788     58.32000      0.41569 6288118.5  0.952  1      1  0.831  0.000000 -0.000000  0.000000  0.000000 
  5.93120   1.05274   1.10222     58.48000      0.41569 5139965.5  0.952  1      1  0.776  0.000000 -0.000000  0.000000  0.000000 
  2.06400   0.65610   3.75228     58.64000      0.41569 2801004.0  0.952  1      1  1.767  0.000000 -0.000000  0.000000  0.000000 
  1.05010   1.90654   4.16746     58.80000      0.41569 4390127.0  0.952  1      1  0.958  0.000000 -0.000000  0.000000  0.000000 
  4.20969   1.26393   5.24297     58.96000      0.41569 4189459.5  0.952  1      1  0.964  0.000000 -0.000000  0.000000  0.000000 
  5.97094   1.06077   4.37063     59.12000      0.41569 5829269.5  0.952  1      1  0.886  0.000000 -0.000000  0.000000  0.000000 
  1.08517   1.86666   4.17559     59.28000      0.41569 6210558.5  0.952  1      1  0.581  0.000000 -0.000000  0.000000  0.000000 
  1.07848   1.87039   4.17515     59.44000      0.41569 6376991.0  0.952  1      1  0.657  0.000000 -0.000000  0.000000  0.000000 
  1.08240   1.86917   4.17963     59.60000      0.41569 6154642.0  0.952  1      1  0.707  0.000000 -0.000000  0.000000  0.000000 
  1.08242   1.87117   4.18784     59.76000      0.41569 4246579.0  0.952  1      1  0.948  0.000000 -0.000000  0.000000  0.000000 
  6.02813   0.79091   1.13836     59.92000      0.41569 5322645.0  0.881  1      1  0.942  0.000000 -0.000000  0.000000  0.000000 
  6.03715   0.78736   1.13735     60.08000      0.41569 5977469.5  0.881  1      1  0.720  0.000000 -0.000000  0.000000  0.000000 
  4.14646   1.24858   5.54765     60.24000      0.41569 5574758.0  0.881  1      1  1.008  0.000000 -0.000000  0.000000  0.000000 
  6.04952   0.80075   1.11029     60.40000      0.41569 5993835.0  0.881  1      1  0.808  0.000000 -0.000000  0.000000  0.000000 
  6.04300   0.81451   1.11581     60.56000      0.41569 5968814.0  0.881  1      1  0.874  0.000000 -0.000000  0.000000  0.000000 
  6.05637   0.80587   1.11308     60.72000      0.41569 5619482.0  0.881  1      1  0.725  0.000000 -0.000000  0.000000  0.000000 
  2.33035   0.62657   1.95174     60.88000      0.41569 3329186.5  0.881  1      1  1.557  0.000000 -0.000000  0.000000  0.000000 
  5.46089   2.55058   4.31298     61.04000      0.41569 4851850.0  0.881  1      1  0.727  0.000000 -0.000000  0.000000  0.000000 
  3.09411   1.14321   0.92510     61.20000      0.41569 3886660.3  0.750  1      1  1.220  0.000000 -0.000000  0.000000  0.000000 
  6.22932   2.01125   3.78593     61.36000      0.41569 5579966.0  0.750  1      1  0.885  0.000000 -0.000000  0.000000  0.000000 
  6.22261   2.00884   0.64814     61.52000      0.41569 5559944.0  0.750  1      1  0.918  0.000000 -0.000000  0.000000  0.000000 
  6.21575   2.01162   0.64903     61.68000      0.41569 5707140.5  0.750  1      1  0.795  0.000000 -0.000000  0.000000  0.000000 
  6.20775   2.01474   0.63636     61.84000      0.41569 5903745.5  0.750  1      1  0.963  0.000000 -0.000000  0.000000  0.000000 
  3.06542   1.12749   0.93073     62.00000      0.41569 5916145.5  0.750  1      1  0.870  0.000000 -0.000000  0.000000  0.000000 
  3.07270   1.12769   0.93736     62.16000      0.41569 5866023.5  0.750  1      1  1.062  0.000000 -0.000000  0.000000  0.000000 
  1.19429   0.99350   0.53449     62.32000      0.41569 6035819.0  0.750  1      1  0.899  0.000000 -0.000000  0.000000  0.000000 
  3.05963   1.12272   0.93144     62.48000      0.41569 6201413.5  0.750  1      1  1.047  0.000000 -0.000000  0.000000  0.000000 
  3.04782   1.11436   0.92571     62.64000      0.41569 6470940.0  0.750  1      1  0.898  0.000000 -0.000000  0.000000  0.000000 
  6.18735   2.01933   0.64163     62.80000      0.41569 6244588.0  0.750  1      1  0.893  0.000000 -0.000000  0.000000  0.000000 
  3.03729   1.12354   0.93281     62.96000      0.41569 6401648.5  0.750  1      1  0.932  0.000000 -0.000000  0.000000  0.000000 
  6.17332   2.01859   0.62660     63.12000      0.41569 5986718.0  0.750  1      1  0.968  0.000000 -0.000000  0.000000  0.000000 
  3.04624   1.11369   0.94319     63.28000      0.41569 6394007.0  0.750  1      1  1.025  0.000000 -0.000000  0.000000  0.000000 
  3.04144   1.11697   0.95192     63.44000      0.41569 5270691.5  0.750  1      1  0.996  0.000000 -0.000000  0.000000  0.000000 
  3.03124   1.12438   0.97208     63.60000      0.41569 3919567.8  0.750  1      1  1.640  0.000000 -0.000000  0.000000  0.000000 
  2.28384   0.64852   3.57950     63.76000      0.41569 2878635.5  0.940  1      1  1.061  0.000000 -0.000000  0.000000  0.000000 
  6.10212   0.89690   1.11990     63.92000      0.41569 3473421.0  0.940  1      1  1.145  0.000000 -0.000000  0.000000  0.000000 
  4.21489   1.29107   5.31644     64.08000      0.41569 4925830.0  0.940  1      1  0.712  0.000000 -0.000000  0.000000  0.000000 
  4.21226   1.30096   5.31678     64.24000      0.41569 4808234.5  0.940  1      1  0.726  0.000000 -0.000000  0.000000  0.000000 
  4.22070   1.28885   5.30954     64.40000      0.41569 3945966.0  0.940  1      1  1.246  0.000000 -0.000000  0.000000  0.000000 
  6.09303   0.88335   1.15409     64.56000      0.41569 5457924.0  0.940  1      1  0.854  0.000000 -0.000000  0.000000  0.000000 
  5.47376   2.37750   4.26592     64.72000      0.41569 5992384.0  0.940  1      1  0.630  0.000000 -0.000000  0.000000  0.000000 
  5.47743   2.40043   4.27469     64.88000      0.41569 5582451.0  0.940  1      1  0.822  0.000000 -0.000000  0.000000  0.000000 
  5.47889   2.41220   4.28055     65.04000      0.41569 5813228.0  0.940  1      1  0.682  0.000000 -0.000000  0.000000  0.000000 
  6.03159   0.93414   1.20682     65.20000      0.41569 5915497.0  0.940  1      1  0.773  0.000000 -0.000000  0.000000  0.000000 
  6.03123   0.92970   4.36264     65.36000      0.41569 4892463.5  0.940  1      1  0.646  0.000000 -0.000000  0.000000  0.000000 
  1.93505   1.46797   3.15255     65.52000      0.41569 5120270.5  0.881  1      1  1.075  0.000000 -0.000000  0.000000  0.000000 
  1.93318   1.48180   3.14624     65.68000      0.41569 5947816.0  0.881  1      1  0.784  0.000000 -0.000000  0.000000  0.000000 
  3.49386   1.57353   6.21228     65.84000      0.41569 5880644.5  0.881  1      1  0.906  0.000000 -0.000000  0.000000  0.000000 
  3.49798   1.57734   6.21934     66.00000      0.41569 6233859.5  0.881  1      1  0.750  0.000000 -0.000000  0.000000  0.000000 
  1.92509   1.50108   3.13782     66.16000      0.41569 4770065.5  0.881  1      1  0.805  0.000000 -0.000000  0.000000  0.000000 
  1.93392   1.50252   3.12549     66.32000      0.41569 4546029.0  0.881  1      1  0.986  0.000000 -0.000000  0.000000  0.000000 
  1.94570   1.49264   3.12710     66.48000      0.41569 5726956.5  0.881  1      1  0.898  0.000000 -0.000000  0.000000  0.000000 
  3.54266   1.57917   6.20316     66.64000      0.41569 6705613.0  0.881  1      1  0.594  0.000000 -0.000000  0.000000  0.000000 
  3.55530   1.58299   6.20882     66.80000      0.41569 6161236.5  0.881  1      1  0.483  0.000000 -0.000000  0.000000  0.000000 
  4.89037   0.01880   1.83403     66.96000      0.41569 3491896.8  0.881  1      1  1.608  0.000000 -0.000000  0.000000  0.000000 
  2.00445   1.58014   3.13821     67.12000      0.41569 4107861.0  0.881  1      1  1.180  0.000000 -0.000000  0.000000  0.000000 
  2.00044   1.57431   3.12883     67.28000      0.41569 4382529.5  0.881  1      1  1.162  0.000000 -0.000000  0.000000  0.000000 
  2.01694   1.55105   3.11306     67.44000      0.41569 4959751.0  0.881  1      1  0.706  0.000000 -0.000000  0.000000  0.000000 
  2.04808   1.54632   3.10650     67.60000      0.41569 5825743.0  0.881  1      1  0.651  0.000000 -0.000000  0.000000  0.000000 
  2.06394   1.54873   3.11518     67.76000      0.41569 6622810.5  0.881  1      1  0.603  0.000000 -0.000000  0.000000  0.000000 
  2.06219   1.54003   3.14126     67.92000      0.41569 6668869.0  0.881  1      1  0.685  0.000000 -0.000000  0.000000  0.000000 
  2.06678   1.54281   3.14591     68.08000      0.41569 6115432.0  0.881  1      1  0.811  0.000000 -0.000000  0.000000  0.000000 
  5.51961   2.50580   4.36025     68.24000      0.41569 3293919.8  0.881  1      1  0.674  0.000000 -0.000000  0.000000  0.000000 
  5.49717   2.50937   4.34819     68.40000      0.41569 4919122.0  0.881  1      1  0.863  0.000000 -0.000000  0.000000  0.000000 
  5.48919   2.51875   4.34484     68.56000      0.41569 6350634.5  0.881  1      1  0.938  0.000000 -0.000000  0.000000  0.000000 
  1.71752   2.42753   5.15805     68.72000      0.41569 4586228.5  0.881  1      1  1.227  0.000000 -0.000000  0.000000  0.000000 
  5.46165   2.52811   4.30934     68.88000      0.41569 4718212.0  0.881  1      1  1.157  0.000000 -0.000000  0.000000  0.000000 
  1.70413   2.42980   5.15653     69.04000      0.41569 4497861.5  0.881  1      1  0.871  0.000000 -0.000000  0.000000  0.000000 
  2.92033   1.27122   5.60696     69.20000      0.41569 5544468.5  0.881  1      1  0.821  0.000000 -0.000000  0.000000  0.000000 
  2.92560   1.26926   5.61346     69.36000      0.41569 5412218.5  0.881  1      1  0.842  0.000000 -0.000000  0.000000  0.000000 
  2.93030   1.26319   5.62001     69.52000      0.41569 4842880.0  0.881  1      1  0.650  0.000000 -0.000000  0.000000  0.000000 
  5.48355   2.53614   4.32556     69.68000      0.41569 5335584.5  0.940  1      1  1.024  0.000000 -0.000000  0.000000  0.000000 
  5.48358   2.52555   4.31965     69.84000      0.41569 6702782.0  0.940  1      1  0.554  0.000000 -0.000000  0.000000  0.000000 
  5.48600   2.53486   4.31616     70.00000      0.41569 6461080.5  0.940  1      1  1.143  0.000000 -0.000000  0.000000  0.000000 
  5.46149   2.53475   4.30432     70.16000      0.41569 6120464.0  0.940  1      1  0.964  0.000000 -0.000000  0.000000  0.000000 
  5.95464   1.02360   1.27645     70.32000      0.41569 5928191.0  0.940  1      1  0.716  0.000000 -0.000000  0.000000  0.000000 
  5.96958   1.02411   1.27823     70.48000      0.41569 2881889.5  0.940  1      1  1.299  0.000000 -0.000000  0.000000  0.000000 
  6.04864   0.97074   4.32906     70.64000      0.41569 3580928.0  0.940  1      1  1.012  0.000000 -0.000000  0.000000  0.000000 
  6.04891   0.98006   4.33984     70.80000      0.41569 3756704.0  0.940  1      1  0.962  0.000000 -0.000000  0.000000  0.000000 
  6.09700   0.96287   4.33521     70.96000      0.41569 5551690.0  0.940  1      1  0.564  0.000000 -0.000000  0.000000  0.000000 
  6.10462   0.96820   4.32455     71.12000      0.41569 5838833.5  0.940  1      1  0.916  0.000000 -0.000000  0.000000  0.000000 
  2.12039   0.77395   2.95796     71.28000      0.41569 4131526.8  0.655  2      1  1.781  0.000000 -0.000000  0.000000  0.000000 
  2.11431   0.77824   2.95453     71.44000      0.41569 4437392.0  0.655  2      1  1.136  0.000000 -0.000000  0.000000  0.000000 
  5.34435   2.52963   1.04123     71.60000      0.41569 3772491.0  0.940  1      1  1.077  0.000000 -0.000000  0.000000  0.000000 
  4.25068   1.26652   5.35699     71.76000      0.41569 3650741.8  0.940  1      1  1.142  0.000000 -0.000000  0.000000  0.000000 
  1.06014   1.85304   4.13382     71.92000      0.41569 3040969.5  0.940  1      1  1.357  0.000000 -0.000000  0.000000  0.000000 
  1.04905   1.83777   4.13914     72.08000      0.41569 4624357.0  0.940  1      1  0.829  0.000000 -0.000000  0.000000  0.000000 
  5.95803   1.02141   1.25066     72.24000      0.41569 4153348.3  0.940  1      1  0.924  0.000000 -0.000000  0.000000  0.000000 
  5.95265   1.00841   1.25977     72.40000      0.41569 5797181.0  0.940  1      1  0.638  0.000000 -0.000000  0.000000  0.000000 
  5.94332   1.00630   1.26898     72.56000      0.41569 6177134.0  0.940  1      1  0.665  0.000000 -0.000000  0.000000  0.000000 
  5.40023   2.50588   4.27416     72.72000      0.41569 6420056.5  0.940  1      1  1.002  0.000000 -0.000000  0.000000  0.000000 
  5.34994   2.48080   4.22655     72.88000      0.41569 6440836.5  0.940  1      1  2.341  0.000000 -0.000000  0.000000  0.000000 
  5.48080   2.52173   4.36187     73.04000      0.41569 6459910.0  0.940  1      1  1.266  0.000000 -0.000000  0.000000  0.000000 
  5.51717   2.54858   4.39180     73.20000      0.41569 6733193.5  0.940  1      1  2.294  0.000000 -0.000000  0.000000  0.000000 
  5.51934   2.53990   4.40723     73.36000      0.41569 6719165.5  0.940  1      1  2.247  0.000000 -0.000000  0.000000  0.000000 
  5.47634   2.52306   4.36686     73.52000      0.41569 6549050.0  0.940  1      1  1.187  0.000000 -0.000000  0.000000  0.000000 
  5.90744   0.97879   4.45378     73.68000      0.41569 5245202.0  0.940  1      1  0.758  0.000000 -0.000000  0.000000  0.000000 
  5.50891   2.49067   4.37942     73.84000      0.41569 4591209.5  0.940  1      1  1.399  0.000000 -0.000000  0.000000  0.000000 
  2.85750   1.31012   5.58362     74.00000      0.41569 5157265.5  0.881  1      1  0.962  0.000000 -0.000000  0.000000  0.000000 
  5.99980   1.84288   3.84037     74.16000      0.41569 5617143.0  0.881  1      1  0.474  0.000000 -0.000000  0.000000  0.000000 
  2.85304   1.28381   5.57815     74.32000      0.41569 5475795.5  0.881  1      1  0.857  0.000000 -0.000000  0.000000  0.000000 
  5.48661   2.50132   1.20754     74.48000      0.41569 5018183.0  0.940  1      1  0.970  0.000000 -0.000000  0.000000  0.000000 
  5.49806   2.50078   4.35499     74.64000      0.41569 6194544.0  0.940  1      1  0.654  0.000000 -0.000000  0.000000  0.000000 
  5.56586   2.52541   4.41770     74.80000      0.41569 6322778.5  0.940  1      1  2.479  0.000000 -0.000000  0.000000  0.000000 
  5.40301   2.45467   4.28276     74.96000      0.41569 5138389.0  0.940  1      1  2.432  0.000000 -0.000000  0.000000  0.000000 
  5.81539   1.83278   0.64730     75.12000      0.41569 4290727.0  0.940  1      1  1.359  0.000000 -0.000000  0.000000  0.000000 
  2.68138   1.30553   2.50198     75.28000      0.41569 6377648.0  0.940  1      1  0.873  0.000000 -0.000000  0.000000  0.000000 
  2.68234   1.30923   2.49823     75.44000      0.41569 6713860.0  0.940  1      1  0.859  0.000000 -0.000000  0.000000  0.000000 
  5.82595   1.83741   0.65192     75.60000      0.41569 5775373.5  0.940  1      1  1.151  0.000000 -0.000000  0.000000  0.000000 
  2.69414   1.30425   2.48956     75.76000      0.41569 5595700.0  0.940  1      1  0.602  0.000000 -0.000000  0.000000  0.000000 
  2.69503   1.31309   2.48682     75.92000      0.41569 5644100.0  0.940  1      1  0.827  0.000000 -0.000000  0.000000  0.000000 
  2.70028   1.30238   2.47234     76.08000      0.41569 6061274.5  0.940  1      1  0.922  0.000000 -0.000000  0.000000  0.000000 
  5.84010   1.84497   0.66247     76.24000      0.41569 5747203.0  0.940  1      1  0.834  0.000000 -0.000000  0.000000  0.000000 
  4.05072   2.20138   4.36426     76.40000      0.41569 5477278.0  0.940  1      1  0.875  0.000000 -0.000000  0.000000  0.000000 
  5.82134   1.85759   0.66580     76.56000      0.41569 5667661.5  0.940  1      1  1.076  0.000000 -0.000000  0.000000  0.000000 
  5.80964   1.85409   0.65835     76.72000      0.41569 6109271.0  0.940  1      1  0.865  0.000000 -0.000000  0.000000  0.000000 
  2.65525   1.28265   2.48225     76.88000      0.41569 5927958.5  0.940  1      1  0.815  0.000000 -0.000000  0.000000  0.000000 
  5.79094   1.84420   0.67327     77.04000      0.41569 4055873.5  0.940  1      1  0.774  0.000000 -0.000000  0.000000  0.000000 
  2.63883   1.29176   2.47292     77.20000      0.41569 3376464.5  0.940  1      1  1.339  0.000000 -0.000000  0.000000  0.000000 
  2.64187   1.29119   2.48903     77.36000      0.41569 5910103.0  0.940  1      1  0.893  0.000000 -0.000000  0.000000  0.000000 
  2.63913   1.28880   2.49067     77.52000      0.41569 6008243.5  0.940  1      1  1.003  0.000000 -0.000000  0.000000  0.000000 
  4.00776   2.19013   5.93741     77.68000      0.41569 5067315.5  0.940  1      1  0.915  0.000000 -0.000000  0.000000  0.000000 
  2.64261   1.28775   2.48753     77.84000      0.41569 4072709.5  0.940  1      1  0.949  0.000000 -0.000000  0.000000  0.000000 
  2.65779   1.28754   2.48744     78.00000      0.41569 2946175.3  0.940  1      1  1.016  0.000000 -0.000000  0.000000  0.000000 
  2.65398   1.28571   2.48094     78.16000      0.41569 2044031.4  0.940  1      1  0.724  0.000000 -0.000000  0.000000  0.000000 
  5.80608   1.85949   0.66616     78.32000      0.41569 3487980.8  0.940  1      1  0.821  0.000000 -0.000000  0.000000  0.000000 
  5.80757   1.85851   0.65892     78.48000      0.41569 5653971.5  0.940  1      1  0.768  0.000000 -0.000000  0.000000  0.000000 
  2.66151   1.28333   2.49092     78.64000      0.41569 5966911.5  0.940  1      1  0.830  0.000000 -0.000000  0.000000  0.000000 
  4.02303   2.19804   5.94983     78.80000      0.41569 5775661.5  0.940  1      1  1.064  0.000000 -0.000000  0.000000  0.000000 
  4.03113   2.19177   5.97476     78.96000      0.41569 6092943.5  0.940  1      1  0.913  0.000000 -0.000000  0.000000  0.000000 
  4.04099   2.19453   5.96963     79.12000      0.41569 5268956.0  0.940  1      1  1.052  0.000000 -0.000000  0.000000  0.000000 
  4.05551   2.17538   4.35707     79.28000      0.41569 5251194.0  0.940  1      1  0.823  0.000000 -0.000000  0.000000  0.000000 
  2.64858   1.31551   2.49608     79.44000      0.41569 4884810.5  0.940  1      1  1.012  0.000000 -0.000000  0.000000  0.000000 
  2.64687   1.32724   2.48514     79.60000      0.41569 5748826.0  0.940  1      1  0.966  0.000000 -0.000000  0.000000  0.000000 
  2.66915   1.33266   2.47950     79.76000      0.41569 4256770.5  0.940  1      1  0.893  0.000000 -0.000000  0.000000  0.000000 
  5.81621   1.81090   0.66370     79.92000      0.41569 4368283.5  0.940  1      1  0.949  0.000000 -0.000000  0.000000  0.000000 
  3.28394   2.91117   2.02184     80.08000      0.41569 4194378.0  0.250  2      1  0.787  0.000000 -0.000000  0.000000  0.000000 
  5.85517   1.87931   0.65203     80.24000      0.41569 4048735.8  0.940  1      1  1.097  0.000000 -0.000000  0.000000  0.000000 
  2.70824   1.25451   2.51033     80.40000      0.41569 5315816.5  0.940  1      1  0.979  0.000000 -0.000000  0.000000  0.000000 
  2.70772   1.26588   2.50136     80.56000      0.41569 6267596.5  0.940  1      1  0.676  0.000000 -0.000000  0.000000  0.000000 
  2.70737   1.26474   2.50192     80.72000      0.41569 6598515.0  0.940  1      1  0.772  0.000000 -0.000000  0.000000  0.000000 
  2.71815   1.27224   2.48128     80.88000      0.41569 5398339.5  0.940  1      1  0.887  0.000000 -0.000000  0.000000  0.000000 
  5.86914   1.86669   0.67449     81.04000      0.41569 2476799.3  0.940  1      1  1.052  0.000000 -0.000000  0.000000  0.000000 
  3.10435   3.00522   1.94175     81.20000      0.41569 3451914.8  0.143  2      1  1.329  0.000000 -0.000000  0.000000  0.000000 
  6.25681   0.16681   4.35008     81.36000      0.41569 3304721.5  0.060  1      1  1.793  0.000000 -0.000000  0.000000  0.000000 
  2.66781   1.32448   2.42893     81.52000      0.41569 3355519.3  0.940  1      1  1.237  0.000000 -0.000000  0.000000  0.000000 
  2.65324   1.30059   2.47149     81.68000      0.41569 3240699.8  0.940  1      1  1.016  0.000000 -0.000000  0.000000  0.000000 
  2.65384   1.29110   2.48745     81.84000      0.41569 5278788.5  0.940  1      1  1.116  0.000000 -0.000000  0.000000  0.000000 
  2.65818   1.29073   2.48766     82.00000      0.41569 6211778.0  0.940  1      1  1.043  0.000000 -0.000000  0.000000  0.000000 
  2.67050   1.28389   2.48845     82.16000      0.41569 6147764.0  0.940  1      1  1.077  0.000000 -0.000000  0.000000  0.000000 
  2.68506   1.28110   2.48463     82.32000      0.41569 4952868.5  0.940  1      1  0.815  0.000000 -0.000000  0.000000  0.000000 
  2.69728   1.27823   2.48872     82.48000      0.41569 4703686.0  0.940  1      1  1.036  0.000000 -0.000000  0.000000  0.000000 
  2.69546   1.26993   2.50264     82.64000      0.41569 5200776.5  0.940  1      1  0.911  0.000000 -0.000000  0.000000  0.000000 
  5.83265   1.88089   0.61548     82.80000      0.41569 4204473.5  0.940  1      1  1.017  0.000000 -0.000000  0.000000  0.000000 
  2.70655   1.25507   2.52178     82.96000      0.41569 5450897.0  0.940  1      1  1.067  0.000000 -0.000000  0.000000  0.000000 
  5.85184   1.87769   0.60657     83.12000      0.41569 5519635.5  0.940  1      1  0.934  0.000000 -0.000000  0.000000  0.000000 
  2.71109   1.26145   2.54048     83.28000      0.41569 4883401.5  0.940  1      1  0.623  0.000000 -0.000000  0.000000  0.000000 
  5.84066   1.87578   0.61182     83.44000      0.41569 3462898.0  0.940  1      1  1.320  0.000000 -0.000000  0.000000  0.000000 
  5.53026   2.46300   4.41859     83.60000      0.41569 3987838.5  0.952  1      1  1.447  0.000000 -0.000000  0.000000  0.000000 
  3.17312   1.99300   0.84772     83.76000      0.41569 3550349.8  0.012  1      1  1.928  0.000000 -0.000000  0.000000  0.000000 
  5.57531   2.48590   4.42746     83.92000      0.41569 3973206.0  0.952  1      1  1.666  0.000000 -0.000000  0.000000  0.000000 
  3.33643   2.97751   2.10243     84.08000      0.41569 4251367.5  0.536  2      1  0.768  0.000000 -0.000000  0.000000  0.000000 
  5.89597   0.92118   1.41827     84.24000      0.41569 4213351.5  0.952  1      1  1.817  0.000000 -0.000000  0.000000  0.000000 
  5.61638   2.49172   4.48666     84.40000      0.41569 6579078.0  0.952  1      1  0.657  0.000000 -0.000000  0.000000  0.000000 
  5.60893   2.49522   4.46741     84.56000      0.41569 6984860.5  0.952  1      1  0.945  0.000000 -0.000000  0.000000  0.000000 
  5.58754   2.49690   4.44343     84.72000      0.41569 6325668.0  0.952  1      1  0.922  0.000000 -0.000000  0.000000  0.000000 
  2.42346   0.64655   3.45233     84.88000      0.41569 3884690.3  0.952  1      1  0.872  0.000000 -0.000000  0.000000  0.000000 
  5.54091   2.49465   4.37246     85.04000      0.41569 5873583.0  0.952  1      1  0.812  0.000000 -0.000000  0.000000  0.000000 
  5.52791   2.49968   4.35929     85.20000      0.41569 6619962.0  0.952  1      1  0.707  0.000000 -0.000000  0.000000  0.000000 
  5.54193   2.51490   4.38140     85.36000      0.41569 6744290.5  0.952  1      1  0.704  0.000000 -0.000000  0.000000  0.000000 
  5.54589   2.51072   4.39158     85.52000      0.41569 6765029.5  0.952  1      1  0.801  0.000000 -0.000000  0.000000  0.000000 
  5.53400   2.51263   4.39039     85.68000      0.41569 6938003.0  0.952  1      1  0.713  0.000000 -0.000000  0.000000  0.000000 
  5.53762   2.51233   4.39520     85.84000      0.41569 6980210.0  0.952  1      1  0.761  0.000000 -0.000000  0.000000  0.000000 
  5.52908   2.51191   4.38843     86.00000      0.41569 6844315.0  0.952  1      1  0.778  0.000000 -0.000000  0.000000  0.000000 
  5.52940   2.51040   4.39104     86.16000      0.41569 5403908.5  0.952  1      1  0.940  0.000000 -0.000000  0.000000  0.000000 
  3.24372   2.97415   0.45029     86.32000      0.41569 5110406.0  0.179  2      1  1.234  0.000000 -0.000000  0.000000  0.000000 
  1.17708   1.79838   0.91817     86.48000      0.41569 5034123.5  0.952  1      1  1.677  0.000000 -0.000000  0.000000  0.000000 
  5.58647   2.46093   4.34864     86.64000      0.41569 5778889.0  0.952  1      1  0.805  0.000000 -0.000000  0.000000  0.000000 
  5.58752   2.45996   4.36819     86.80000      0.41569 6315205.5  0.952  1      1  1.443  0.000000 -0.000000  0.000000  0.000000 
  5.53461   2.43877   4.30638     86.96000      0.41569 6114489.5  0.952  1      1  0.558  0.000000 -0.000000  0.000000  0.000000 
  5.52843   2.42039   4.28730     87.12000      0.41569 4773479.0  0.952  1      1  1.450  0.000000 -0.000000  0.000000  0.000000 
  5.50484   2.52655   4.35050     87.28000      0.41569 5178793.5  0.952  1      1  1.041  0.000000 -0.000000  0.000000  0.000000 
  5.50432   2.53299   4.37226     87.44000      0.41569 6479661.0  0.952  1      1  0.854  0.000000 -0.000000  0.000000  0.000000 
  5.51515   2.53568   4.38896     87.60000      0.41569 5311279.0  0.952  1      1  0.686  0.000000 -0.000000  0.000000  0.000000 
  5.52656   2.52896   4.38101     87.76000      0.41569 5400110.0  0.952  1      1  0.729  0.000000 -0.000000  0.000000  0.000000 
  5.54906   2.52702   4.39069     87.92000      0.41569 6215927.0  0.952  1      1  0.907  0.000000 -0.000000  0.000000  0.000000 
  5.54530   2.50429   4.39821     88.08000      0.41569 5406889.0  0.952  1      1  0.773  0.000000 -0.000000  0.000000  0.000000 
  2.42676   0.63008   3.44219     88.24000      0.41569 4723855.5  0.952  1      1  0.935  0.000000 -0.000000  0.000000  0.000000 
  2.44235   0.62871   3.42982     88.40000      0.41569 5323879.0  0.952  1      1  0.918  0.000000 -0.000000  0.000000  0.000000 
  5.57190   2.50923   4.39731     88.56000      0.41569 6272459.0  0.952  1      1  1.044  0.000000 -0.000000  0.000000  0.000000 
  5.56359   2.50567   4.39726     88.72000      0.41569 6749420.0  0.952  1      1  0.707  0.000000 -0.000000  0.000000  0.000000 
  5.55437   2.50453   4.38794     88.88000      0.41569 5664576.5  0.952  1      1  0.867  0.000000 -0.000000  0.000000  0.000000 
  2.84428   1.24113   5.51551     89.04000      0.41569 4462035.5  0.881  1      1  1.847  0.000000 -0.000000  0.000000  0.000000 
  1.20968   1.65044   0.16677     89.20000      0.41569 5262406.0  0.333  2      1  1.029  0.000000 -0.000000  0.000000  0.000000 
  2.83506   1.26410   5.52508     89.36000      0.41569 4844745.5  0.595  1      1  1.198  0.000000 -0.000000  0.000000  0.000000 
  3.52686   1.56158   6.22482     89.52000      0.41569 5017517.0  0.881  1      1  1.011  0.000000 -0.000000  0.000000  0.000000 
  3.54506   1.55268   6.20391     89.68000      0.41569 4087494.5  0.881  1      1  1.187  0.000000 -0.000000  0.000000  0.000000 
  1.94090   1.50014   3.16676     89.84000      0.41569 4938010.0  0.881  1      1  1.011  0.000000 -0.000000  0.000000  0.000000 
  1.94420   1.50199   3.16635     90.00000      0.41569 4528975.5  0.881  1      1  1.293  0.000000 -0.000000  0.000000  0.000000 
  5.52254   2.49554   4.36659     90.16000      0.41569 5181133.0  0.881  1      1  0.747  0.000000 -0.000000  0.000000  0.000000 
  5.52069   2.49589   4.36939     90.32000      0.41569 6358364.0  0.881  1      1  0.553  0.000000 -0.000000  0.000000  0.000000 
  5.52469   2.50872   4.36900     90.48000      0.41569 6786401.5  0.881  1      1  0.668  0.000000 -0.000000  0.000000  0.000000 
  5.52310   2.51285   4.37264     90.64000      0.41569 6695858.5  0.881  1      1  0.661  0.000000 -0.000000  0.000000  0.000000 
  5.52178   2.51526   4.36193     90.80000      0.41569 6093535.0  0.881  1      1  0.671  0.000000 -0.000000  0.000000  0.000000 
  5.54363   2.51450   4.37482     90.96000      0.41569 6639692.0  0.881  1      1  0.688  0.000000 -0.000000  0.000000  0.000000 
  5.55277   2.51073   4.38658     91.12000      0.41569 4981433.0  0.881  1      1  1.149  0.000000 -0.000000  0.000000  0.000000 
  1.92665   1.52987   3.18033     91.28000      0.41569 5839971.5  0.881  1      1  0.918  0.000000 -0.000000  0.000000  0.000000 
  2.70449   3.07318   5.48476     91.44000      0.41569 3782889.0  0.881  1      1  1.583  0.000000 -0.000000  0.000000  0.000000 
  4.62556   1.16467   5.29976      0.00000      0.55426 4767940.0  0.881  1      1  1.254  0.000000 -0.000000  0.000000  0.000000 
  4.62503   1.14996   5.29591      0.16000      0.55426 5768246.5  0.881  1      1  0.956  0.000000 -0.000000  0.000000  0.000000 
  4.62940   1.14642   5.28757      0.32000      0.55426 5971757.0  0.881  1      1  1.194  0.000000 -0.000000  0.000000  0.000000 
  4.63455   1.14934   5.28318      0.48000      0.55426 6175154.5  0.881  1      1  1.026  0.000000 -0.000000  0.000000  0.000000 
  4.63570   1.15353   5.28568      0.64000      0.55426 5903737.0  0.881  1      1  0.880  0.000000 -0.000000  0.000000  0.000000 
  4.64776   1.15778   5.28172      0.80000      0.55426 5618039.0  0.881  1      1  0.767  0.000000 -0.000000  0.000000  0.000000 
  4.65668   1.15199   5.27738      0.96000      0.55426 5494384.5  0.881  1      1  0.943  0.000000 -0.000000  0.000000  0.000000 
  4.65315   1.15126   5.27953      1.12000      0.55426 6242529.0  0.881  1      1  0.929  0.000000 -0.000000  0.000000  0.000000 
  4.64699   1.15122   5.28306      1.28000      0.55426 6338722.0  0.881  1      1  1.027  0.000000 -0.000000  0.000000  0.000000 
  4.63462   1.13926   5.29161      1.44000      0.55426 5842959.0  0.881  1      1  0.819  0.000000 -0.000000  0.000000  0.000000 
  4.64291   1.13043   5.28166      1.60000      0.55426 6356223.0  0.881  1      1  1.201  0.000000 -0.000000  0.000000  0.000000 
  4.63700   1.13510   5.29170      1.76000      0.55426 6159931.5  0.881  1      1  0.929  0.000000 -0.000000  0.000000  0.000000 
  4.64089   1.14912   5.28883      1.92000      0.55426 6383148.0  0.881  1      1  0.855  0.000000 -0.000000  0.000000  0.000000 
  4.64696   1.15022   5.29081      2.08000      0.55426 5827179.0  0.881  1      1  0.846  0.000000 -0.000000  0.000000  0.000000 
  4.65042   1.14347   5.27881      2.24000      0.55426 6732933.0  0.881  1      1  0.992  0.000000 -0.000000  0.000000  0.000000 
  4.66847   1.14122   5.26421      2.40000      0.55426 6757612.0  0.881  1      1  0.939  0.000000 -0.000000  0.000000  0.000000 
  4.66997   1.13984   5.26607      2.56000      0.55426 6597491.0  0.881  1      1  0.681  0.000000 -0.000000  0.000000  0.000000 
  4.66546   1.13769   5.26692      2.72000      0.55426 6336219.5  0.881  1      1  1.200  0.000000 -0.000000  0.000000  0.000000 
  4.65690   1.13815   5.27035      2.88000      0.55426 5886068.0  0.881  1      1  0.851  0.000000 -0.000000  0.000000  0.000000 
  0.19800   1.06515   1.07801      3.04000      0.55426 6013815.0  0.881  1      1  0.857  0.000000 -0.000000  0.000000  0.000000 
  0.19611   1.04224   1.07565      3.20000      0.55426 5622503.5  0.881  1      1  0.848  0.000000 -0.000000  0.000000  0.000000 
  0.18227   1.00208   1.07832      3.36000      0.55426 5318413.0  0.881  1      1  0.916  0.000000 -0.000000  0.000000  0.000000 
  0.18190   0.99723   1.08515      3.52000      0.55426 5386549.0  0.881  1      1  0.921  0.000000 -0.000000  0.000000  0.000000 
  0.17601   0.98667   1.09116      3.68000      0.55426 5109600.0  0.881  1      1  0.842  0.000000 -0.000000  0.000000  0.000000 
  0.18951   0.96851   1.07839      3.84000      0.55426 4612921.5  0.881  1      1  1.027  0.000000 -0.000000  0.000000  0.000000 
  3.34551   2.18742   2.07014      4.00000      0.55426 3833301.8  0.881  1      1  1.822  0.000000 -0.000000  0.000000  0.000000 
  5.93257   2.51864   4.36058      4.16000      0.55426 5208874.0  0.881  1      1  0.597  0.000000 -0.000000  0.000000  0.000000 
  5.92447   2.52081   4.35657      4.32000      0.55426 6814585.0  0.881  1      1  0.600  0.000000 -0.000000  0.000000  0.000000 
  5.93221   2.52267   4.36499      4.48000      0.55426 5889944.5  0.881  1      1  0.676  0.000000 -0.000000  0.000000  0.000000 
  5.92507   2.51920   4.35522      4.64000      0.55426 6405961.5  0.881  1      1  0.592  0.000000 -0.000000  0.000000  0.000000 
  5.92577   2.52126   4.35907      4.80000      0.55426 5728609.5  0.881  1      1  0.513  0.000000 -0.000000  0.000000  0.000000 
  5.92487   2.52811   4.36745      4.96000      0.55426 6232478.0  0.881  1      1  0.526  0.000000 -0.000000  0.000000  0.000000 
  0.06114   1.00893   1.33929      5.12000      0.55426 4704040.0  0.881  1      1  0.881  0.000000 -0.000000  0.000000  0.000000 
  0.05188   1.01384   1.33677      5.28000      0.55426 4713213.0  0.881  1      1  0.992  0.000000 -0.000000  0.000000  0.000000 
  5.91984   2.53078   4.35699      5.44000      0.55426 6123021.0  0.881  1      1  0.533  0.000000 -0.000000  0.000000  0.000000 
  5.91112   2.52707   4.35024      5.60000      0.55426 6781495.5  0.881  1      1  0.646  0.000000 -0.000000  0.000000  0.000000 
  5.93058   2.52763   4.36841      5.76000      0.55426 5163369.0  0.881  1      1  0.616  0.000000 -0.000000  0.000000  0.000000 
  5.92580   2.52891   4.36386      5.92000      0.55426 6283684.0  0.881  1      1  0.622  0.000000 -0.000000  0.000000  0.000000 
  5.92285   2.51629   4.36451      6.08000      0.55426 6922528.5  0.881  1      1  0.840  0.000000 -0.000000  0.000000  0.000000 
  5.93051   2.52690   4.37861      6.24000      0.55426 6208231.0  0.881  1      1  0.611  0.000000 -0.000000  0.000000  0.000000 
  1.49654   1.75845   5.68465      6.40000      0.55426 5108846.0  0.881  1      1  0.527  0.000000 -0.000000  0.000000  0.000000 
  1.49720   1.76915   5.68309      6.56000      0.55426 5633011.0  0.881  1      1  0.594  0.000000 -0.000000  0.000000  0.000000 
  1.49424   1.78052   5.67023      6.72000      0.55426 6382323.5  0.881  1      1  0.645  0.000000 -0.000000  0.000000  0.000000 
  1.49802   1.79128   5.68151      6.88000      0.55426 6473256.5  0.881  1      1  0.531  0.000000 -0.000000  0.000000  0.000000 
  5.91028   2.50752   4.33882      7.04000      0.55426 6698804.0  0.881  1      1  0.788  0.000000 -0.000000  0.000000  0.000000 
  5.92158   2.51054   4.34863      7.20000      0.55426 6595953.0  0.881  1      1  0.689  0.000000 -0.000000  0.000000  0.000000 
  5.92191   2.51094   4.35712      7.36000      0.55426 6209511.0  0.881  1      1  0.649  0.000000 -0.000000  0.000000  0.000000 
  5.92771   2.51561   4.36535      7.52000      0.55426 7057465.5  0.881  1      1  0.432  0.000000 -0.000000  0.000000  0.000000 
  5.90890   2.51047   4.33875      7.68000      0.55426 7113300.0  0.881  1      1  0.622  0.000000 -0.000000  0.000000  0.000000 
  5.91027   2.50919   4.33876      7.84000      0.55426 7252615.0  0.881  1      1  0.650  0.000000 -0.000000  0.000000  0.000000 
  5.91277   2.51420   4.34674      8.00000      0.55426 6962666.5  0.881  1      1  0.644  0.000000 -0.000000  0.000000  0.000000 
  5.91579   2.51944   4.35082      8.16000      0.55426 5728619.0  0.881  1      1  0.688  0.000000 -0.000000  0.000000  0.000000 
  5.92317   2.51718   4.36545      8.32000      0.55426 6300020.5  0.881  1      1  0.564  0.000000 -0.000000  0.000000  0.000000 
  3.63520   2.89172   1.50450      8.48000      0.55426 4211495.0  0.940  1      1  1.309  0.000000 -0.000000  0.000000  0.000000 
  3.62184   2.89220   1.48326      8.64000      0.55426 5462577.0  0.940  1      1  0.965  0.000000 -0.000000  0.000000  0.000000 
  3.63654   2.90592   6.20270      8.80000      0.55426 5975108.0  0.940  1      1  0.658  0.000000 -0.000000  0.000000  0.000000 
  3.70172   2.91012   6.27036      8.96000      0.55426 5951759.0  0.940  1      1  0.846  0.000000 -0.000000  0.000000  0.000000 
  3.67267   2.91621   1.51990      9.12000      0.55426 6391915.5  0.940  1      1  0.430  0.000000 -0.000000  0.000000  0.000000 
  3.63733   2.92286   1.48600      9.28000      0.55426 6061626.5  0.940  1      1  0.501  0.000000 -0.000000  0.000000  0.000000 
  3.62742   2.92616   1.47247      9.44000      0.55426 5235716.5  0.940  1      1  0.978  0.000000 -0.000000  0.000000  0.000000 
  3.64296   2.91880   6.19361      9.60000      0.55426 4490073.0  0.940  1      1  1.319  0.000000 -0.000000  0.000000  0.000000 
  3.17247   2.84307   0.96196      9.76000      0.55426 5077939.0  0.940  1      1  0.876  0.000000 -0.000000  0.000000  0.000000 
  3.19807   2.84266   0.98901      9.92000      0.55426 5545376.5  0.940  1      1  1.155  0.000000 -0.000000  0.000000  0.000000 
  3.22505   2.84088   1.01459     10.08000      0.55426 5657781.5  0.940  1      1  0.964  0.000000 -0.000000  0.000000  0.000000 
  3.21954   2.84550   1.01247     10.24000      0.55426 6142960.0  0.940  1      1  0.796  0.000000 -0.000000  0.000000  0.000000 
  3.23208   2.85253   1.05091     10.40000      0.55426 5229959.0  0.940  1      1  0.827  0.000000 -0.000000  0.000000  0.000000 
  3.26549   2.85895   1.09767     10.56000      0.55426 5332502.0  0.940  1      1  0.886  0.000000 -0.000000  0.000000  0.000000 
  3.25771   2.86445   1.09189     10.72000      0.55426 4616160.0  0.940  1      1  0.979  0.000000 -0.000000  0.000000  0.000000 
  0.63974   1.81638   0.13896     10.88000      0.55426 3775899.0  0.940  1      1  0.976  0.000000 -0.000000  0.000000  0.000000 
  3.15616   2.86080   0.94300     11.04000      0.55426 5640171.0  0.940  1      1  0.624  0.000000 -0.000000  0.000000  0.000000 
  2.20694   1.41395   0.22497     11.20000      0.55426 3901460.0  0.940  1      1  0.750  0.000000 -0.000000  0.000000  0.000000 
  0.16993   1.11312   4.28268     11.36000      0.55426 3893049.5  0.524  1      1  1.287  0.000000 -0.000000  0.000000  0.000000 
  3.27197   2.86325   1.07198     11.52000      0.55426 5159106.5  0.940  1      1  0.884  0.000000 -0.000000  0.000000  0.000000 
  4.66094   1.16649   5.22737     11.68000      0.55426 3859045.0  0.000  1      1  1.680  0.000000 -0.000000  0.000000  0.000000 
  3.39493   2.78207   6.03802     11.84000      0.55426 3999615.0  0.940  1      1  0.980  0.000000 -0.000000  0.000000  0.000000 
  3.34647   2.88415   1.16283     12.00000      0.55426 4194498.0  0.940  1      1  1.032  0.000000 -0.000000  0.000000  0.000000 
  3.31999   2.88502   1.13501     12.16000      0.55426 3040810.3  0.940  1      1  0.696  0.000000 -0.000000  0.000000  0.000000 
  2.03170   1.43854   0.31893     12.32000      0.55426 4247951.5  0.940  1      1  1.159  0.000000 -0.000000  0.000000  0.000000 
  3.52677   2.04415   4.45430     12.48000      0.55426 3925570.8  0.607  2      1  1.152  0.000000 -0.000000  0.000000  0.000000 
  1.58305   1.51817   0.49535     12.64000      0.55426 4382455.5  0.798  1      1  0.863  0.000000 -0.000000  0.000000  0.000000 
  4.72277   1.61832   5.77560     12.80000      0.55426 5894358.0  0.798  1      1  0.716  0.000000 -0.000000  0.000000  0.000000 
  4.72814   1.61566   5.77588     12.96000      0.55426 5583364.5  0.798  1      1  0.947  0.000000 -0.000000  0.000000  0.000000 
  4.72923   1.62284   5.78762     13.12000      0.55426 5751316.5  0.798  1      1  0.844  0.000000 -0.000000  0.000000  0.000000 
  6.20480   0.48301   1.66632     13.28000      0.55426 5768114.0  0.798  1      1  0.966  0.000000 -0.000000  0.000000  0.000000 
  5.90067   1.29179   0.94533     13.44000      0.55426 4390390.0  0.952  1      1  1.443  0.000000 -0.000000  0.000000  0.000000 
  5.89223   1.29695   0.95068     13.60000      0.55426 4463789.0  0.952  1      1  0.940  0.000000 -0.000000  0.000000  0.000000 
  5.88812   1.29272   0.95172     13.76000      0.55426 5307754.5  0.952  1      1  1.008  0.000000 -0.000000  0.000000  0.000000 
  5.88205   1.28861   0.95070     13.92000      0.55426 5854619.0  0.952  1      1  0.623  0.000000 -0.000000  0.000000  0.000000 
  5.87717   1.30392   0.95302     14.08000      0.55426 5610078.5  0.952  1      1  0.535  0.000000 -0.000000  0.000000  0.000000 
  5.85032   1.31334   4.11702     14.24000      0.55426 4613981.0  0.952  1      1  0.984  0.000000 -0.000000  0.000000  0.000000 
  5.77990   1.32103   4.14582     14.40000      0.55426 5542928.0  0.952  1      1  0.622  0.000000 -0.000000  0.000000  0.000000 
  5.77027   1.32048   4.14368     14.56000      0.55426 6002730.5  0.952  1      1  0.822  0.000000 -0.000000  0.000000  0.000000 
  5.75632   1.30857   1.01107     14.72000      0.55426 5963683.5  0.952  1      1  0.785  0.000000 -0.000000  0.000000  0.000000 
  5.74398   1.30306   1.01725     14.88000      0.55426 5222210.5  0.952  1      1  0.728  0.000000 -0.000000  0.000000  0.000000 
  5.74370   1.29294   1.02979     15.04000      0.55426 5130765.0  0.952  1      1  0.814  0.000000 -0.000000  0.000000  0.000000 
  5.74902   1.28411   1.02591     15.20000      0.55426 5737705.5  0.952  1      1  0.833  0.000000 -0.000000  0.000000  0.000000 
  5.75554   1.28134   1.02730     15.36000      0.55426 4049114.8  0.952  1      1  0.716  0.000000 -0.000000  0.000000  0.000000 
  0.67727   1.20470   0.33178     15.52000      0.55426 3711605.8  0.881  1      1  0.881  0.000000 -0.000000  0.000000  0.000000 
  0.69528   1.20248   0.32412     15.68000      0.55426 4676921.0  0.881  1      1  0.834  0.000000 -0.000000  0.000000  0.000000 
  5.53438   1.87380   5.09142     15.84000      0.55426 5199761.0  0.881  1      1  0.828  0.000000 -0.000000  0.000000  0.000000 
  5.53353   1.87154   5.08978     16.00000      0.55426 5367716.5  0.881  1      1  0.613  0.000000 -0.000000  0.000000  0.000000 
  5.52420   1.85525   5.09330     16.16000      0.55426 4023480.5  0.881  1      1  0.956  0.000000 -0.000000  0.000000  0.000000 
  1.43483   2.67589   5.40571     16.32000      0.55426 4935630.5  0.881  1      1  1.032  0.000000 -0.000000  0.000000  0.000000 
  0.69049   1.21111   0.30863     16.48000      0.55426 5655320.0  0.881  1      1  1.069  0.000000 -0.000000  0.000000  0.000000 
  0.69949   1.21437   0.32675     16.64000      0.55426 5577588.0  0.881  1      1  0.658  0.000000 -0.000000  0.000000  0.000000 
  0.70545   1.20493   0.32635     16.80000      0.55426 5809850.5  0.881  1      1  0.621  0.000000 -0.000000  0.000000  0.000000 
  1.44576   2.65564   5.39726     16.96000      0.55426 5622879.0  0.881  1      1  0.664  0.000000 -0.000000  0.000000  0.000000 
  0.68647   1.21363   0.33760     17.12000      0.55426 5766439.5  0.881  1      1  0.852  0.000000 -0.000000  0.000000  0.000000 
  0.68077   1.21222   0.33137     17.28000      0.55426 5452349.5  0.881  1      1  1.031  0.000000 -0.000000  0.000000  0.000000 
  2.36944   1.26371   2.77476     17.44000      0.55426 4911939.0  0.881  1      1  1.021  0.000000 -0.000000  0.000000  0.000000 
  2.36331   1.25901   2.78036     17.60000      0.55426 4478719.0  0.881  1      1  0.855  0.000000 -0.000000  0.000000  0.000000 
  2.35989   1.25752   2.78080     17.76000      0.55426 5358703.0  0.881  1      1  0.901  0.000000 -0.000000  0.000000  0.000000 
  2.36570   1.26230   2.78077     17.92000      0.55426 5594375.5  0.881  1      1  1.010  0.000000 -0.000000  0.000000  0.000000 
  1.50325   2.66191   5.45617     18.08000      0.55426 5230447.0  0.881  1      1  0.753  0.000000 -0.000000  0.000000  0.000000 
  4.63453   0.48286   2.41157     18.24000      0.55426 5697868.0  0.881  1      1  1.067  0.000000 -0.000000  0.000000  0.000000 
  2.38378   1.25585   2.76673     18.40000      0.55426 5485244.0  0.881  1      1  0.936  0.000000 -0.000000  0.000000  0.000000 
  3.81936   1.91847   5.95173     18.56000      0.55426 2880940.0  0.881  1      1  1.300  0.000000 -0.000000  0.000000  0.000000 
  2.60561   1.83035   0.55611     18.72000      0.55426 5033613.0  0.952  1      1  0.831  0.000000 -0.000000  0.000000  0.000000 
  2.60006   1.83251   0.55377     18.88000      0.55426 5977793.0  0.952  1      1  0.621  0.000000 -0.000000  0.000000  0.000000 
  5.75043   1.30183   1.00634     19.04000      0.55426 5371360.5  0.952  1      1  0.945  0.000000 -0.000000  0.000000  0.000000 
  4.00114   1.05473   5.05170     19.20000      0.55426 3943461.8  0.952  1      1  1.117  0.000000 -0.000000  0.000000  0.000000 
  5.71992   1.26147   1.03946     19.36000      0.55426 5001314.5  0.952  1      1  0.833  0.000000 -0.000000  0.000000  0.000000 
  5.72316   1.26448   1.03723     19.52000      0.55426 5243574.0  0.952  1      1  0.820  0.000000 -0.000000  0.000000  0.000000 
  3.98273   1.05760   5.05726     19.68000      0.55426 2779934.5  0.952  1      1  1.061  0.000000 -0.000000  0.000000  0.000000 
  0.86725   2.10645   5.95987     19.84000      0.55426 2196094.5  0.952  1      1  1.123  0.000000 -0.000000  0.000000  0.000000 
  0.86704   2.12558   5.95476     20.00000      0.55426 1630918.0  0.952  1      1  1.296  0.000000 -0.000000  0.000000  0.000000 
  4.01577   1.02534   5.02838     20.16000      0.55426 2942186.8  0.952  1      1  0.885  0.000000 -0.000000  0.000000  0.000000 
  0.88340   2.12307   4.40561     20.32000      0.55426 4151996.0  0.952  1      1  0.954  0.000000 -0.000000  0.000000  0.000000 
  5.75766   1.29611   1.01162     20.48000      0.55426 5267579.0  0.952  1      1  0.973  0.000000 -0.000000  0.000000  0.000000 
  5.75858   1.30323   1.00907     20.64000      0.55426 6270539.0  0.952  1      1  0.776  0.000000 -0.000000  0.000000  0.000000 
  5.76368   1.30710   1.00968     20.80000      0.55426 6684781.5  0.952  1      1  0.709  0.000000 -0.000000  0.000000  0.000000 
  2.62050   1.83283   0.56040     20.96000      0.55426 6004727.0  0.952  1      1  0.694  0.000000 -0.000000  0.000000  0.000000 
  5.75859   1.31068   1.01742     21.12000      0.55426 6428026.0  0.952  1      1  0.738  0.000000 -0.000000  0.000000  0.000000 
  5.76877   1.31153   1.01273     21.28000      0.55426 4685074.0  0.952  1      1  0.727  0.000000 -0.000000  0.000000  0.000000 
  5.76710   1.31011   1.01184     21.44000      0.55426 5841180.5  0.952  1      1  0.726  0.000000 -0.000000  0.000000  0.000000 
  5.76477   1.31655   4.14795     21.60000      0.55426 6073515.0  0.952  1      1  0.857  0.000000 -0.000000  0.000000  0.000000 
  2.63960   1.82589   5.29105     21.76000      0.55426 4468806.5  0.952  1      1  0.762  0.000000 -0.000000  0.000000  0.000000 
  2.63766   1.83972   5.30357     21.92000      0.55426 3692424.5  0.952  1      1  0.975  0.000000 -0.000000  0.000000  0.000000 
  5.77040   1.29786   0.97762     22.08000      0.55426 5587770.5  0.952  1      1  0.862  0.000000 -0.000000  0.000000  0.000000 
  5.77194   1.29088   0.96641     22.24000      0.55426 5782090.5  0.952  1      1  0.689  0.000000 -0.000000  0.000000  0.000000 
  5.77376   1.29179   0.97893     22.40000      0.55426 5364705.5  0.952  1      1  0.631  0.000000 -0.000000  0.000000  0.000000 
  5.77068   1.29997   0.98715     22.56000      0.55426 5770683.5  0.952  1      1  0.637  0.000000 -0.000000  0.000000  0.000000 
  2.63361   1.84198   0.58477     22.72000      0.55426 6488349.0  0.952  1      1  0.855  0.000000 -0.000000  0.000000  0.000000 
  5.77790   1.30272   0.98236     22.88000      0.55426 5491674.0  0.952  1      1  0.567  0.000000 -0.000000  0.000000  0.000000 
  2.63863   1.84127   0.58585     23.04000      0.55426 3213171.5  0.952  1      1  0.924  0.000000 -0.000000  0.000000  0.000000 
  5.77579   1.29264   0.98637     23.20000      0.55426 2919877.8  0.952  1      1  0.909  0.000000 -0.000000  0.000000  0.000000 
  2.63342   1.84388   0.57712     23.36000      0.55426 5239855.5  0.952  1      1  0.842  0.000000 -0.000000  0.000000  0.000000 
  2.63204   1.83723   0.57477     23.52000      0.55426 5559495.5  0.952  1      1  0.581  0.000000 -0.000000  0.000000  0.000000 
  2.63075   1.84012   0.56684     23.68000      0.55426 3257619.5  0.952  1      1  0.848  0.000000 -0.000000  0.000000  0.000000 
  5.76855   1.30692   4.13603     23.84000      0.55426 4945576.5  0.952  1      1  0.617  0.000000 -0.000000  0.000000  0.000000 
  5.75893   1.30421   4.14855     24.00000      0.55426 6419075.0  0.952  1      1  0.693  0.000000 -0.000000  0.000000  0.000000 
  2.60657   1.83225   0.55656     24.16000      0.55426 6569281.5  0.952  1      1  0.707  0.000000 -0.000000  0.000000  0.000000 
  5.74819   1.31501   1.01172     24.32000      0.55426 6556333.5  0.952  1      1  1.036  0.000000 -0.000000  0.000000  0.000000 
  5.74747   1.31524   1.01084     24.48000      0.55426 5809975.0  0.952  1      1  0.675  0.000000 -0.000000  0.000000  0.000000 
  5.74153   1.32314   1.01276     24.64000      0.55426 4789160.5  0.952  1      1  1.170  0.000000 -0.000000  0.000000  0.000000 
  2.92755   2.53590   5.99930     24.80000      0.55426 4401930.5  0.940  1      1  1.164  0.000000 -0.000000  0.000000  0.000000 
  4.73711   1.72584   5.69978     24.96000      0.55426 4212973.5  0.940  1      1  1.275  0.000000 -0.000000  0.000000  0.000000 
  4.73192   1.72950   5.70270     25.12000      0.55426 4142511.8  0.940  1      1  0.776  0.000000 -0.000000  0.000000  0.000000 
  1.59625   1.42073   0.57739     25.28000      0.55426 5916395.0  0.940  1      1  0.619  0.000000 -0.000000  0.000000  0.000000 
  1.59950   1.41871   0.57612     25.44000      0.55426 5366106.5  0.940  1      1  0.523  0.000000 -0.000000  0.000000  0.000000 
  6.10586   0.59754   1.84276     25.60000      0.55426 3058846.8  0.940  1      1  1.119  0.000000 -0.000000  0.000000  0.000000 
  4.77758   1.70806   5.70545     25.76000      0.55426 3541533.5  0.940  1      1  1.018  0.000000 -0.000000  0.000000  0.000000 
  4.73318   1.67104   5.57863     25.92000      0.55426 4075918.0  0.940  1      1  1.022  0.000000 -0.000000  0.000000  0.000000 
  4.72033   1.66843   5.58619     26.08000      0.55426 4152298.0  0.940  1      1  0.722  0.000000 -0.000000  0.000000  0.000000 
  3.22370   0.88400   3.01175     26.24000      0.55426 4756701.0  0.940  1      1  0.704  0.000000 -0.000000  0.000000  0.000000 
  6.16782   0.69883   1.71710     26.40000      0.55426 4753901.5  0.940  1      1  0.902  0.000000 -0.000000  0.000000  0.000000 
  6.17570   0.69489   1.71090     26.56000      0.55426 4958753.5  0.940  1      1  0.765  0.000000 -0.000000  0.000000  0.000000 
  4.70505   1.65744   5.59955     26.72000      0.55426 2794480.0  0.940  1      1  0.799  0.000000 -0.000000  0.000000  0.000000 
  1.60410   1.61706   0.74195     26.88000      0.55426 1330424.5  0.762  1      1  1.981  0.000000 -0.000000  0.000000  0.000000 
  5.42121   1.98311   4.15117     27.04000      0.55426 1244242.5  0.000  2      1  2.458  0.000000 -0.000000  0.000000  0.000000 
  4.75086   1.70538   5.69599     27.20000      0.55426 3158412.8  0.940  1      1  0.959  0.000000 -0.000000  0.000000  0.000000 
  4.75873   1.69862   5.69888     27.36000      0.55426 2040638.9  0.940  1      1  1.038  0.000000 -0.000000  0.000000  0.000000 
  6.12345   0.59235   0.23918     27.52000      0.55426 4233170.0  0.940  1      1  0.524  0.000000 -0.000000  0.000000  0.000000 
  1.62052   1.42015   0.58781     27.68000      0.55426 6062362.0  0.940  1      1  0.638  0.000000 -0.000000  0.000000  0.000000 
  1.61179   1.41328   0.58668     27.84000      0.55426 6356276.5  0.940  1      1  0.590  0.000000 -0.000000  0.000000  0.000000 
  1.60581   1.40635   0.60124     28.00000      0.55426 5992754.5  0.940  1      1  0.642  0.000000 -0.000000  0.000000  0.000000 
  2.95110   2.52397   5.99866     28.16000      0.55426 6664775.0  0.940  1      1  0.588  0.000000 -0.000000  0.000000  0.000000 
  3.29079   0.97950   2.94336     28.32000      0.55426 5840598.5  0.940  1      1  0.623  0.000000 -0.000000  0.000000  0.000000 
  4.74395   1.73514   4.11433     28.48000      0.55426 4224962.0  0.940  1      1  0.653  0.000000 -0.000000  0.000000  0.000000 
  4.74935   1.72514   5.68410     28.64000      0.55426 6060554.5  0.940  1      1  0.644  0.000000 -0.000000  0.000000  0.000000 
  4.74443   1.72206   5.69206     28.80000      0.55426 5881313.0  0.940  1      1  0.520  0.000000 -0.000000  0.000000  0.000000 
  4.75697   1.72055   5.69391     28.96000      0.55426 6132696.5  0.940  1      1  0.720  0.000000 -0.000000  0.000000  0.000000 
  1.61065   1.42872   0.58643     29.12000      0.55426 5675547.0  0.940  1      1  0.598  0.000000 -0.000000  0.000000  0.000000 
  1.57364   1.28277   0.63948     29.28000      0.55426 3951410.5  0.881  1      1  1.587  0.000000 -0.000000  0.000000  0.000000 
  1.55769   1.27157   0.62916     29.44000      0.55426 5243756.0  0.881  1      1  0.584  0.000000 -0.000000  0.000000  0.000000 
  5.88402   0.69674   3.62195     29.60000      0.55426 5878191.0  0.881  1      1  0.724  0.000000 -0.000000  0.000000  0.000000 
  2.73410   2.44040   5.79300     29.76000      0.55426 5158896.0  0.881  1      1  0.533  0.000000 -0.000000  0.000000  0.000000 
  2.72919   2.44121   5.78406     29.92000      0.55426 6050592.0  0.881  1      1  0.635  0.000000 -0.000000  0.000000  0.000000 
  1.56266   1.25701   0.62795     30.08000      0.55426 6415341.0  0.881  1      1  0.512  0.000000 -0.000000  0.000000  0.000000 
  4.70102   1.88704   4.08388     30.24000      0.55426 6622011.5  0.881  1      1  0.574  0.000000 -0.000000  0.000000  0.000000 
  2.72601   2.44944   5.78026     30.40000      0.55426 6514579.5  0.881  1      1  0.834  0.000000 -0.000000  0.000000  0.000000 
  4.69569   1.88834   4.09155     30.56000      0.55426 6481691.0  0.881  1      1  0.989  0.000000 -0.000000  0.000000  0.000000 
  2.71771   2.44020   5.75645     30.72000      0.55426 5563805.5  0.881  1      1  0.682  0.000000 -0.000000  0.000000  0.000000 
  2.73359   2.40930   5.74817     30.88000      0.55426 4516981.0  0.881  1      1  1.036  0.000000 -0.000000  0.000000  0.000000 
  0.25958   2.17563   0.42017     31.04000      0.55426 2227853.5  0.881  1      1  1.122  0.000000 -0.000000  0.000000  0.000000 
  2.75007   2.41059   5.75820     31.20000      0.55426 1604330.0  0.881  1      1  1.166  0.000000 -0.000000  0.000000  0.000000 
  2.77139   2.42567   5.78411     31.36000      0.55426 1479757.6  0.881  1      1  1.468  0.000000 -0.000000  0.000000  0.000000 
  5.94996   0.69342   3.58754     31.52000      0.55426 3428675.8  0.881  1      1  1.014  0.000000 -0.000000  0.000000  0.000000 
  2.83622   2.45133   5.87531     31.68000      0.55426 3965643.3  0.881  1      1  0.832  0.000000 -0.000000  0.000000  0.000000 
  2.87395   2.43256   5.90146     31.84000      0.55426 3310331.5  0.881  1      1  1.081  0.000000 -0.000000  0.000000  0.000000 
  4.02825   1.73904   6.21936     32.00000      0.55426 4343104.5  0.881  1      1  1.100  0.000000 -0.000000  0.000000  0.000000 
  4.02722   1.73778   6.21710     32.16000      0.55426 5811471.0  0.881  1      1  1.003  0.000000 -0.000000  0.000000  0.000000 
  4.02872   1.73401   6.22026     32.32000      0.55426 5590630.0  0.881  1      1  1.013  0.000000 -0.000000  0.000000  0.000000 
  4.02734   1.72760   6.24327     32.48000      0.55426 5686664.5  0.881  1      1  0.895  0.000000 -0.000000  0.000000  0.000000 
  4.02208   1.72615   6.24858     32.64000      0.55426 5651964.0  0.881  1      1  0.793  0.000000 -0.000000  0.000000  0.000000 
  2.43998   1.54156   2.98521     32.80000      0.55426 5813049.5  0.881  1      1  0.871  0.000000 -0.000000  0.000000  0.000000 
  2.42732   1.54697   2.98101     32.96000      0.55426 4819970.0  0.881  1      1  0.754  0.000000 -0.000000  0.000000  0.000000 
  2.41791   1.54795   2.97544     33.12000      0.55426 4911608.5  0.881  1      1  0.671  0.000000 -0.000000  0.000000  0.000000 
  3.98529   1.73910   6.26603     33.28000      0.55426 6791010.0  0.881  1      1  0.644  0.000000 -0.000000  0.000000  0.000000 
  3.97753   1.74507   6.26799     33.44000      0.55426 6804418.0  0.881  1      1  1.029  0.000000 -0.000000  0.000000  0.000000 
  3.97769   1.74196   6.25909     33.60000      0.55426 5955851.0  0.881  1      1  0.687  0.000000 -0.000000  0.000000  0.000000 
  2.42241   1.54424   2.98090     33.76000      0.55426 6272565.5  0.881  1      1  1.047  0.000000 -0.000000  0.000000  0.000000 
  2.42037   1.53116   2.99165     33.92000      0.55426 6199918.0  0.881  1      1  0.882  0.000000 -0.000000  0.000000  0.000000 
  4.00046   1.72283   6.23684     34.08000      0.55426 5193928.0  0.881  1      1  0.887  0.000000 -0.000000  0.000000  0.000000 
  3.98945   1.71998   6.23729     34.24000      0.55426 5795115.5  0.881  1      1  0.931  0.000000 -0.000000  0.000000  0.000000 
  3.98727   1.71293   6.23638     34.40000      0.55426 5664645.0  0.881  1      1  0.923  0.000000 -0.000000  0.000000  0.000000 
  4.37075   0.14041   2.75828     34.56000      0.55426 4065430.5  0.881  1      1  1.947  0.000000 -0.000000  0.000000  0.000000 
  4.34220   0.18189   4.36652     34.72000      0.55426 3331351.0  0.881  1      1  1.543  0.000000 -0.000000  0.000000  0.000000 
  2.47517   1.48226   2.93421     34.88000      0.55426 4639501.5  0.881  1      1  0.847  0.000000 -0.000000  0.000000  0.000000 
  4.03769   1.75982   6.19132     35.04000      0.55426 3513595.8  0.881  1      1  1.050  0.000000 -0.000000  0.000000  0.000000 
  2.72156   2.37385   5.59246     35.20000      0.55426 3766780.0  0.881  1      1  1.327  0.000000 -0.000000  0.000000  0.000000 
  2.43814   1.53894   2.96196     35.36000      0.55426 5605245.5  0.881  1      1  0.894  0.000000 -0.000000  0.000000  0.000000 
  2.42254   1.53101   2.97234     35.52000      0.55426 4724193.5  0.881  1      1  0.667  0.000000 -0.000000  0.000000  0.000000 
  2.42048   1.53042   2.97115     35.68000      0.55426 3016652.0  0.881  1      1  0.696  0.000000 -0.000000  0.000000  0.000000 
  2.41465   1.52535   2.97929     35.84000      0.55426 2495994.3  0.881  1      1  0.832  0.000000 -0.000000  0.000000  0.000000 
  2.41158   1.53386   2.97419     36.00000      0.55426 3204987.8  0.881  1      1  0.604  0.000000 -0.000000  0.000000  0.000000 
  3.97843   1.75100   6.24413     36.16000      0.55426 4905186.0  0.881  1      1  1.035  0.000000 -0.000000  0.000000  0.000000 
  0.17193   1.30654   1.09378     36.32000      0.55426 4915233.0  0.881  1      1  0.755  0.000000 -0.000000  0.000000  0.000000 
  0.18733   1.30838   1.09272     36.48000      0.55426 6271319.0  0.881  1      1  0.492  0.000000 -0.000000  0.000000  0.000000 
  0.19844   1.31289   1.10244     36.64000      0.55426 6487446.5  0.881  1      1  0.538  0.000000 -0.000000  0.000000  0.000000 
  4.77144   1.11735   5.01167     36.80000      0.55426 6244186.0  0.881  1      1  0.571  0.000000 -0.000000  0.000000  0.000000 
  0.18939   1.29308   1.09773     36.96000      0.55426 6384982.0  0.881  1      1  0.576  0.000000 -0.000000  0.000000  0.000000 
  0.17893   1.29844   1.10074     37.12000      0.55426 6452739.5  0.881  1      1  0.980  0.000000 -0.000000  0.000000  0.000000 
  4.74965   1.11632   5.00718     37.28000      0.55426 3721885.5  0.881  1      1  1.082  0.000000 -0.000000  0.000000  0.000000 
  2.42348   1.43110   2.94922     37.44000      0.55426 3290716.0  0.881  1      1  1.298  0.000000 -0.000000  0.000000  0.000000 
  4.55033   0.23322   2.58213     37.60000      0.55426 4037937.0  0.881  1      1  1.381  0.000000 -0.000000  0.000000  0.000000 
  4.48591   0.22121   2.64968     37.76000      0.55426 3657409.3  0.881  1      1  1.077  0.000000 -0.000000  0.000000  0.000000 
  4.41286   0.20511   2.72230     37.92000      0.55426 3019685.3  0.881  1      1  1.578  0.000000 -0.000000  0.000000  0.000000 
  2.51136   1.37070   2.90774     38.08000      0.55426 3385799.0  0.762  1      1  0.911  0.000000 -0.000000  0.000000  0.000000 
  2.51548   1.37105   2.90376     38.24000      0.55426 4562258.5  0.762  1      1  0.805  0.000000 -0.000000  0.000000  0.000000 
  2.50473   1.37060   2.90221     38.40000      0.55426 4885058.0  0.762  1      1  0.670  0.000000 -0.000000  0.000000  0.000000 
  2.50482   1.36963   2.89374     38.56000      0.55426 5909334.0  0.762  1      1  0.826  0.000000 -0.000000  0.000000  0.000000 
  2.50251   1.37543   2.90381     38.72000      0.55426 3509914.5  0.762  1      1  0.981  0.000000 -0.000000  0.000000  0.000000 
  2.42157   1.57231   2.93696     38.88000      0.55426 5245478.5  0.881  1      1  0.608  0.000000 -0.000000  0.000000  0.000000 
  2.41771   1.55639   2.93647     39.04000      0.55426 6653971.0  0.881  1      1  0.537  0.000000 -0.000000  0.000000  0.000000 
  2.41184   1.55195   2.96159     39.20000      0.55426 5424131.0  0.881  1      1  0.764  0.000000 -0.000000  0.000000  0.000000 
  2.41502   1.54406   2.98132     39.36000      0.55426 6590844.0  0.881  1      1  0.491  0.000000 -0.000000  0.000000  0.000000 
  2.42277   1.53539   2.99372     39.52000      0.55426 7043183.5  0.881  1      1  0.981  0.000000 -0.000000  0.000000  0.000000 
  2.41533   1.53176   2.99787     39.68000      0.55426 6053019.0  0.881  1      1  0.543  0.000000 -0.000000  0.000000  0.000000 
  3.99908   1.70007   6.23541     39.84000      0.55426 3878689.5  0.881  1      1  1.656  0.000000 -0.000000  0.000000  0.000000 
  3.96298   1.71535   6.22865     40.00000      0.55426 4224636.5  0.881  1      1  1.840  0.000000 -0.000000  0.000000  0.000000 
  3.97349   1.73027   6.22630     40.16000      0.55426 4335363.0  0.881  1      1  1.208  0.000000 -0.000000  0.000000  0.000000 
  3.96796   1.73923   6.22931     40.32000      0.55426 4786601.0  0.881  1      1  1.187  0.000000 -0.000000  0.000000  0.000000 
  2.43046   1.50585   2.96316     40.48000      0.55426 3126090.5  0.881  1      1  1.503  0.000000 -0.000000  0.000000  0.000000 
  2.72055   2.40717   5.77333     40.64000      0.55426 3386076.0  0.905  1      1  0.865  0.000000 -0.000000  0.000000  0.000000 
  5.83845   0.73697   3.67879     40.80000      0.55426 5572905.0  0.905  1      1  0.405  0.000000 -0.000000  0.000000  0.000000 
  5.83222   0.73524   3.68800     40.96000      0.55426 5960380.0  0.905  1      1  0.546  0.000000 -0.000000  0.000000  0.000000 
  5.81512   0.73518   3.70227     41.12000      0.55426 6032573.5  0.905  1      1  0.740  0.000000 -0.000000  0.000000  0.000000 
  5.82906   0.73381   3.69335     41.28000      0.55426 4867988.5  0.905  1      1  0.920  0.000000 -0.000000  0.000000  0.000000 
  5.83299   0.73515   3.69167     41.44000      0.55426 5200823.0  0.905  1      1  0.586  0.000000 -0.000000  0.000000  0.000000 
  5.82888   0.73414   3.69494     41.60000      0.55426 5215051.5  0.905  1      1  0.564  0.000000 -0.000000  0.000000  0.000000 
  5.83289   0.73385   3.69043     41.76000      0.55426 5602309.0  0.905  1      1  0.603  0.000000 -0.000000  0.000000  0.000000 
  5.82937   0.73291   3.69461     41.92000      0.55426 6151544.5  0.905  1      1  0.450  0.000000 -0.000000  0.000000  0.000000 
  2.69370   2.40462   5.74197     42.08000      0.55426 6666248.0  0.905  1      1  0.431  0.000000 -0.000000  0.000000  0.000000 
  2.71089   2.40557   5.75000     42.24000      0.55426 5945252.0  0.905  1      1  0.763  0.000000 -0.000000  0.000000  0.000000 
  5.86785   0.72055   3.65487     42.40000      0.55426 4946168.5  0.905  1      1  0.488  0.000000 -0.000000  0.000000  0.000000 
  5.87182   0.71546   3.64790     42.56000      0.55426 5203461.5  0.905  1      1  0.566  0.000000 -0.000000  0.000000  0.000000 
  2.72738   2.43197   5.78172     42.72000      0.55426 4667744.0  0.905  1      1  0.731  0.000000 -0.000000  0.000000  0.000000 
  2.71574   2.43486   5.76591     42.88000      0.55426 5445061.0  0.905  1      1  0.556  0.000000 -0.000000  0.000000  0.000000 
  1.55838   1.23918   0.62170     43.04000      0.55426 6013836.0  0.905  1      1  0.610  0.000000 -0.000000  0.000000  0.000000 
  3.36752   0.98950   2.72951     43.20000      0.55426 5957948.0  0.905  1      1  0.636  0.000000 -0.000000  0.000000  0.000000 
  2.70541   2.43598   5.75973     43.36000      0.55426 5856454.0  0.905  1      1  0.630  0.000000 -0.000000  0.000000  0.000000 
  2.73500   2.44024   5.79359     43.52000      0.55426 5835318.0  0.905  1      1  0.602  0.000000 -0.000000  0.000000  0.000000 
  2.74356   2.44187   5.80864     43.68000      0.55426 6169802.0  0.905  1      1  0.937  0.000000 -0.000000  0.000000  0.000000 
  2.75734   2.45027   5.82375     43.84000      0.55426 6162506.5  0.905  1      1  0.503  0.000000 -0.000000  0.000000  0.000000 
  2.78299   2.44833   5.84990     44.00000      0.55426 6329903.0  0.905  1      1  0.872  0.000000 -0.000000  0.000000  0.000000 
  2.78228   2.45007   5.84859     44.16000      0.55426 6383211.5  0.905  1      1  0.665  0.000000 -0.000000  0.000000  0.000000 
  2.77691   2.44610   5.83953     44.32000      0.55426 5935519.5  0.905  1      1  0.469  0.000000 -0.000000  0.000000  0.000000 
  3.33638   0.94443   2.79772     44.48000      0.55426 5557064.0  0.905  1      1  0.538  0.000000 -0.000000  0.000000  0.000000 
  3.33474   0.94521   2.79590     44.64000      0.55426 6194396.0  0.905  1      1  0.588  0.000000 -0.000000  0.000000  0.000000 
  3.33629   0.94477   2.79084     44.80000      0.55426 6283831.5  0.905  1      1  0.633  0.000000 -0.000000  0.000000  0.000000 
  3.34246   0.94974   2.78593     44.96000      0.55426 5528885.5  0.905  1      1  0.595  0.000000 -0.000000  0.000000  0.000000 
  4.68457   1.43464   5.75147     45.12000      0.55426 3219518.0  0.881  1      1  0.921  0.000000 -0.000000  0.000000  0.000000 
  4.68263   1.45031   5.75275     45.28000      0.55426 3788847.0  0.881  1      1  1.409  0.000000 -0.000000  0.000000  0.000000 
  4.66579   1.46895   2.64108     45.44000      0.55426 3642826.8  0.881  1      1  1.128  0.000000 -0.000000  0.000000  0.000000 
  0.13289   0.51054   1.36667     45.60000      0.55426 3457570.5  0.881  1      1  0.954  0.000000 -0.000000  0.000000  0.000000 
  0.30222   0.64910   1.24632     45.76000      0.55426 4242191.5  0.881  1      1  0.893  0.000000 -0.000000  0.000000  0.000000 
  0.30459   0.64147   1.25856     45.92000      0.55426 5830540.0  0.881  1      1  0.863  0.000000 -0.000000  0.000000  0.000000 
  0.29624   0.64836   1.26040     46.08000      0.55426 5372420.0  0.881  1      1  0.802  0.000000 -0.000000  0.000000  0.000000 
  3.40957   2.52184   5.00722     46.24000      0.55426 3455618.0  0.881  1      1  1.167  0.000000 -0.000000  0.000000  0.000000 
  1.54869   1.68153   5.22213     46.40000      0.55426 3292950.5  0.881  1      1  1.612  0.000000 -0.000000  0.000000  0.000000 
  0.17183   0.52735   1.34622     46.56000      0.55426 4334790.5  0.881  1      1  0.710  0.000000 -0.000000  0.000000  0.000000 
  0.14746   0.52423   1.37578     46.72000      0.55426 4125169.0  0.881  1      1  1.160  0.000000 -0.000000  0.000000  0.000000 
  0.18618   0.57095   1.35750     46.88000      0.55426 4720804.0  0.881  1      1  0.944  0.000000 -0.000000  0.000000  0.000000 
  0.16677   0.57950   1.38103     47.04000      0.55426 4737314.0  0.881  1      1  0.620  0.000000 -0.000000  0.000000  0.000000 
  0.17252   0.58273   1.38304     47.20000      0.55426 5977284.5  0.881  1      1  0.571  0.000000 -0.000000  0.000000  0.000000 
  0.18106   0.58676   1.38191     47.36000      0.55426 5163283.5  0.881  1      1  0.506  0.000000 -0.000000  0.000000  0.000000 
  0.14601   0.59838   1.41756     47.52000      0.55426 4397911.5  0.881  1      1  0.774  0.000000 -0.000000  0.000000  0.000000 
  4.73347   1.47998   5.68642     47.68000      0.55426 3442957.3  0.881  1      1  1.703  0.000000 -0.000000  0.000000  0.000000 
  1.90660   1.51021   1.26384     47.84000      0.55426 5355140.0  0.762  1      1  0.521  0.000000 -0.000000  0.000000  0.000000 
  1.90835   1.50768   1.25380     48.00000      0.55426 5530362.0  0.762  1      1  0.891  0.000000 -0.000000  0.000000  0.000000 
  3.46608   1.89900   6.21850     48.16000      0.55426 5080926.0  0.762  1      1  0.853  0.000000 -0.000000  0.000000  0.000000 
  1.92136   1.52248   1.23012     48.32000      0.55426 5354864.0  0.762  1      1  0.584  0.000000 -0.000000  0.000000  0.000000 
  1.91985   1.51628   1.22435     48.48000      0.55426 5320316.0  0.762  1      1  0.836  0.000000 -0.000000  0.000000  0.000000 
  0.92509   1.91761   4.27046     48.64000      0.55426 3804668.0  0.952  1      1  1.118  0.000000 -0.000000  0.000000  0.000000 
  5.79909   1.15231   4.32678     48.80000      0.55426 5820666.5  0.952  1      1  0.495  0.000000 -0.000000  0.000000  0.000000 
  5.80437   1.14447   4.32768     48.96000      0.55426 6125723.0  0.952  1      1  0.617  0.000000 -0.000000  0.000000  0.000000 
  5.78995   1.13153   4.32816     49.12000      0.55426 5632646.5  0.952  1      1  0.850  0.000000 -0.000000  0.000000  0.000000 
  0.89742   1.92443   1.08579     49.28000      0.55426 3430015.5  0.952  1      1  1.189  0.000000 -0.000000  0.000000  0.000000 
  1.86544   1.49335   1.22910     49.44000      0.55426 4937770.0  0.762  1      1  0.897  0.000000 -0.000000  0.000000  0.000000 
  1.86464   1.49510   1.22918     49.60000      0.55426 4396945.0  0.762  1      1  0.940  0.000000 -0.000000  0.000000  0.000000 
  0.90296   1.93178   1.10109     49.76000      0.55426 4063239.8  0.952  1      1  0.797  0.000000 -0.000000  0.000000  0.000000 
  0.91739   1.91565   1.11378     49.92000      0.55426 4793219.0  0.952  1      1  0.618  0.000000 -0.000000  0.000000  0.000000 
  0.92987   1.92012   1.14176     50.08000      0.55426 4992618.5  0.952  1      1  0.953  0.000000 -0.000000  0.000000  0.000000 
  4.07877   1.22333   5.14413     50.24000      0.55426 3900201.0  0.952  1      1  0.609  0.000000 -0.000000  0.000000  0.000000 
  5.79759   1.15189   4.33247     50.40000      0.55426 5038924.5  0.952  1      1  0.507  0.000000 -0.000000  0.000000  0.000000 
  0.94250   1.91899   4.27126     50.56000      0.55426 4699688.5  0.952  1      1  0.906  0.000000 -0.000000  0.000000  0.000000 
  0.94090   1.92462   5.84332     50.72000      0.55426 4875402.0  0.952  1      1  0.826  0.000000 -0.000000  0.000000  0.000000 
  0.94717   1.92358   4.27384     50.88000      0.55426 3214792.3  0.952  1      1  0.825  0.000000 -0.000000  0.000000  0.000000 
  1.87336   0.53911   0.72363     51.04000      0.55426 1289204.0  0.952  1      1  1.432  0.000000 -0.000000  0.000000  0.000000 
  3.72486   0.36063   2.88014     51.20000      0.55426 1282050.8  0.750  1      1  1.411  0.000000 -0.000000  0.000000  0.000000 
  1.91017   1.47364   1.22849     51.36000      0.55426 3454254.8  0.750  1      1  0.676  0.000000 -0.000000  0.000000  0.000000 
  5.82777   1.14696   4.33885     51.52000      0.55426 4295498.0  0.881  1      1  0.767  0.000000 -0.000000  0.000000  0.000000 
  0.94433   1.91163   4.24848     51.68000      0.55426 3903619.5  0.881  1      1  0.671  0.000000 -0.000000  0.000000  0.000000 
  5.86242   0.57344   1.51028     51.84000      0.55426 3324306.0  0.024  1      1  1.302  0.000000 -0.000000  0.000000  0.000000 
  1.93363   1.52381   1.21169     52.00000      0.55426 5155378.5  0.762  1      1  0.901  0.000000 -0.000000  0.000000  0.000000 
  1.92589   1.53930   1.20329     52.16000      0.55426 5279708.0  0.762  1      1  0.870  0.000000 -0.000000  0.000000  0.000000 
  1.92411   1.55417   1.20122     52.32000      0.55426 5091125.0  0.762  1      1  0.856  0.000000 -0.000000  0.000000  0.000000 
  6.22878   1.96222   0.60906     52.48000      0.55426 3802672.0  0.548  1      1  1.275  0.000000 -0.000000  0.000000  0.000000 
  3.60109   1.95261   6.17698     52.64000      0.55426 3108885.5  0.881  1      1  1.822  0.000000 -0.000000  0.000000  0.000000 
  3.57545   1.94511   6.17307     52.80000      0.55426 3784276.8  0.881  1      1  0.776  0.000000 -0.000000  0.000000  0.000000 
  0.41024   1.20851   1.68827     52.96000      0.55426 2283855.3  0.881  1      1  1.168  0.000000 -0.000000  0.000000  0.000000 
  3.54069   1.91511   6.16844     53.12000      0.55426 4197544.5  0.881  1      1  0.639  0.000000 -0.000000  0.000000  0.000000 
  3.52298   1.93048   6.26534     53.28000      0.55426 3741307.8  0.881  1      1  1.558  0.000000 -0.000000  0.000000  0.000000 
  3.50849   1.93155   6.24786     53.44000      0.55426 5489741.0  0.881  1      1  0.801  0.000000 -0.000000  0.000000  0.000000 
  1.93509   1.53841   1.21527     53.60000      0.55426 5853260.0  0.881  1      1  0.585  0.000000 -0.000000  0.000000  0.000000 
  1.93287   1.52638   1.22227     53.76000      0.55426 6087421.5  0.881  1      1  0.799  0.000000 -0.000000  0.000000  0.000000 
  3.49594   1.91249   6.22480     53.92000      0.55426 4271793.0  0.881  1      1  0.767  0.000000 -0.000000  0.000000  0.000000 
  6.18983   2.01476   0.59652     54.08000      0.55426 4022384.0  0.869  1      1  0.951  0.000000 -0.000000  0.000000  0.000000 
  6.20483   2.02299   0.61709     54.24000      0.55426 3004888.3  0.869  1      1  1.171  0.000000 -0.000000  0.000000  0.000000 
  1.93364   1.50180   1.25087     54.40000      0.55426 3903787.8  0.881  1      1  1.200  0.000000 -0.000000  0.000000  0.000000 
  1.92454   1.48706   1.26290     54.56000      0.55426 5786011.0  0.881  1      1  0.616  0.000000 -0.000000  0.000000  0.000000 
  0.33197   1.26513   1.65583     54.72000      0.55426 4193617.0  0.881  1      1  1.270  0.000000 -0.000000  0.000000  0.000000 
  2.18503   0.69786   2.91443     54.88000      0.55426 3342307.3  0.429  2      1  1.688  0.000000 -0.000000  0.000000  0.000000 
  2.19317   0.70523   2.90305     55.04000      0.55426 4846713.5  0.429  2      1  1.065  0.000000 -0.000000  0.000000  0.000000 
  1.93488   1.49435   1.28353     55.20000      0.55426 4442843.0  0.881  1      1  0.842  0.000000 -0.000000  0.000000  0.000000 
  1.94765   1.50820   1.27066     55.36000      0.55426 4702520.5  0.881  1      1  0.839  0.000000 -0.000000  0.000000  0.000000 
  1.94549   1.51636   1.25138     55.52000      0.55426 4609685.5  0.881  1      1  0.557  0.000000 -0.000000  0.000000  0.000000 
  1.95467   1.52236   1.23917     55.68000      0.55426 5262003.5  0.881  1      1  0.574  0.000000 -0.000000  0.000000  0.000000 
  1.96596   1.52031   1.22178     55.84000      0.55426 4141627.3  0.881  1      1  1.111  0.000000 -0.000000  0.000000  0.000000 
  5.14572   1.65619   5.06380     56.00000      0.55426 4037060.8  0.881  1      1  0.714  0.000000 -0.000000  0.000000  0.000000 
  3.78728   0.35898   2.91123     56.16000      0.55426 3797502.5  0.881  1      1  1.131  0.000000 -0.000000  0.000000  0.000000 
  1.07458   1.89153   4.24112     56.32000      0.55426 5186365.0  0.952  1      1  1.016  0.000000 -0.000000  0.000000  0.000000 
  5.95040   1.12679   4.33858     56.48000      0.55426 6061308.5  0.952  1      1  0.606  0.000000 -0.000000  0.000000  0.000000 
  5.95192   1.12439   4.32948     56.64000      0.55426 6254626.5  0.952  1      1  0.630  0.000000 -0.000000  0.000000  0.000000 
  5.96214   1.13096   4.32734     56.80000      0.55426 5085966.5  0.952  1      1  0.837  0.000000 -0.000000  0.000000  0.000000 
  5.96470   1.13164   4.31327     56.96000      0.55426 6075140.5  0.952  1      1  0.655  0.000000 -0.000000  0.000000  0.000000 
  5.94928   1.12205   4.31574     57.12000      0.55426 5603448.0  0.952  1      1  0.831  0.000000 -0.000000  0.000000  0.000000 
  5.94086   1.10348   4.31089     57.28000      0.55426 5270454.0  0.952  1      1  0.713  0.000000 -0.000000  0.000000  0.000000 
  1.02625   1.93056   4.18999     57.44000      0.55426 5793101.0  0.952  1      1  1.049  0.000000 -0.000000  0.000000  0.000000 
  0.95573   1.95563   4.15230     57.60000      0.55426 3875842.3  0.952  1      1  0.917  0.000000 -0.000000  0.000000  0.000000 
  4.07514   1.18035   5.28138     57.76000      0.55426 2819459.0  0.952  1      1  0.965  0.000000 -0.000000  0.000000  0.000000 
  4.07923   1.18328   5.28316     57.92000      0.55426 3610608.3  0.952  1      1  1.606  0.000000 -0.000000  0.000000  0.000000 
  5.91063   1.04900   1.11148     58.08000      0.55426 4718867.0  0.952  1      1  0.607  0.000000 -0.000000  0.000000  0.000000 
  4.11191   1.17183   5.27941     58.24000      0.55426 6491389.0  0.952  1      1  0.828  0.000000 -0.000000  0.000000  0.000000 
  5.92158   1.06047   4.24558     58.40000      0.55426 6386676.0  0.952  1      1  0.870  0.000000 -0.000000  0.000000  0.000000 
  4.10909   1.17822   5.28502     58.56000      0.55426 5525085.5  0.952  1      1  0.806  0.000000 -0.000000  0.000000  0.000000 
  4.10342   1.18333   5.29808     58.72000      0.55426 4671568.0  0.952  1      1  0.756  0.000000 -0.000000  0.000000  0.000000 
  0.97133   1.96333   4.13770     58.88000      0.55426 4262245.5  0.952  1      1  1.018  0.000000 -0.000000  0.000000  0.000000 
  1.06883   1.85891   4.16718     59.04000      0.55426 5280570.5  0.952  1      1  0.759  0.000000 -0.000000  0.000000  0.000000 
  1.07843   1.86876   4.17591     59.20000      0.55426 5932849.5  0.952  1      1  0.757  0.000000 -0.000000  0.000000  0.000000 
  4.21984   1.27483   5.25446     59.36000      0.55426 6176141.5  0.952  1      1  0.650  0.000000 -0.000000  0.000000  0.000000 
  4.21423   1.27662   5.25078     59.52000      0.55426 6389777.0  0.952  1      1  0.834  0.000000 -0.000000  0.000000  0.000000 
  1.06556   1.86628   4.17521     59.68000      0.55426 5643503.0  0.952  1      1  1.024  0.000000 -0.000000  0.000000  0.000000 
  2.80742   2.06912   1.91706     59.84000      0.55426 3782703.3  0.952  1      1  1.155  0.000000 -0.000000  0.000000  0.000000 
  6.03160   0.77993   1.12654     60.00000      0.55426 4918970.0  0.881  1      1  1.010  0.000000 -0.000000  0.000000  0.000000 
  4.13172   1.25310   5.55260     60.16000      0.55426 5018843.0  0.881  1      1  0.968  0.000000 -0.000000  0.000000  0.000000 
  6.04071   0.80608   1.10901     60.32000      0.55426 5707025.0  0.881  1      1  1.103  0.000000 -0.000000  0.000000  0.000000 
  6.03902   0.80948   1.11100     60.48000      0.55426 5946125.5  0.881  1      1  0.839  0.000000 -0.000000  0.000000  0.000000 
  6.04066   0.80739   1.11318     60.64000      0.55426 5656610.5  0.881  1      1  0.775  0.000000 -0.000000  0.000000  0.000000 
  6.04896   0.80936   1.11490     60.80000      0.55426 4165107.3  0.881  1      1  1.116  0.000000 -0.000000  0.000000  0.000000 
  5.46215   2.54188   4.31838     60.96000      0.55426 4995342.0  0.881  1      1  0.725  0.000000 -0.000000  0.000000  0.000000 
  4.21938   1.34870   5.26195     61.12000      0.55426 3533151.0  0.881  1      1  1.517  0.000000 -0.000000  0.000000  0.000000 
  3.09039   1.12309   0.92344     61.28000      0.55426 4591268.0  0.750  1      1  0.790  0.000000 -0.000000  0.000000  0.000000 
  3.08739   1.11977   0.92229     61.44000      0.55426 4790797.0  0.750  1      1  0.982  0.000000 -0.000000  0.000000  0.000000 
  6.21320   2.02385   0.65159     61.60000      0.55426 5761719.0  0.750  1      1  0.889  0.000000 -0.000000  0.000000  0.000000 
  3.06804   1.12469   0.91720     61.76000      0.55426 5799139.0  0.750  1      1  0.821  0.000000 -0.000000  0.000000  0.000000 
  3.06814   1.13417   0.92733     61.92000      0.55426 6067144.0  0.750  1      1  1.062  0.000000 -0.000000  0.000000  0.000000 
  6.21428   2.01867   0.65499     62.08000      0.55426 6063499.5  0.750  1      1  0.805  0.000000 -0.000000  0.000000  0.000000 
  3.07730   1.14180   0.92714     62.24000      0.55426 5663616.0  0.750  1      1  0.855  0.000000 -0.000000  0.000000  0.000000 
  3.06806   1.12846   0.91955     62.40000      0.55426 5951865.5  0.750  1      1  0.995  0.000000 -0.000000  0.000000  0.000000 
  6.19456   2.03108   0.64531     62.56000      0.55426 6398551.5  0.750  1      1  1.006  0.000000 -0.000000  0.000000  0.000000 
  6.18224   2.02631   0.64677     62.72000      0.55426 6324837.0  0.750  1      1  1.065  0.000000 -0.000000  0.000000  0.000000 
  3.03151   1.12354   0.92677     62.88000      0.55426 6088481.5  0.750  1      1  0.891  0.000000 -0.000000  0.000000  0.000000 
  3.02076   1.13485   0.94572     63.04000      0.55426 6188719.0  0.750  1      1  0.848  0.000000 -0.000000  0.000000  0.000000 
  6.17406   2.01593   0.63678     63.20000      0.55426 5800715.0  0.750  1      1  1.014  0.000000 -0.000000  0.000000  0.000000 
  3.04517   1.10997   0.93935     63.36000      0.55426 5296852.0  0.750  1      1  1.228  0.000000 -0.000000  0.000000  0.000000 
  4.31551   2.11292   4.18375     63.52000      0.55426 5134580.0  0.750  1      1  1.224  0.000000 -0.000000  0.000000  0.000000 
  2.26309   0.67043   2.01444     63.68000      0.55426 3170353.5  0.940  1      1  1.874  0.000000 -0.000000  0.000000  0.000000 
  2.28296   0.79041   2.04861     63.84000      0.55426 3540870.8  0.940  1      1  1.482  0.000000 -0.000000  0.000000  0.000000 
  6.11011   0.89103   1.09974     64.00000      0.55426 3780391.0  0.940  1      1  0.760  0.000000 -0.000000  0.000000  0.000000 
  5.97582   0.98555   4.38070     64.16000      0.55426 4694441.0  0.940  1      1  0.805  0.000000 -0.000000  0.000000  0.000000 
  5.96638   0.99233   4.37942     64.32000      0.55426 5805608.0  0.940  1      1  0.826  0.000000 -0.000000  0.000000  0.000000 
  4.21419   1.29401   5.30957     64.48000      0.55426 4636469.5  0.940  1      1  0.845  0.000000 -0.000000  0.000000  0.000000 
  6.08028   0.89906   1.16499     64.64000      0.55426 5513024.0  0.940  1      1  1.134  0.000000 -0.000000  0.000000  0.000000 
  5.46704   2.39349   4.26862     64.80000      0.55426 6084101.5  0.940  1      1  0.594  0.000000 -0.000000  0.000000  0.000000 
  5.46923   2.40683   4.28153     64.96000      0.55426 6138905.0  0.940  1      1  0.635  0.000000 -0.000000  0.000000  0.000000 
  6.02143   0.92979   1.21896     65.12000      0.55426 6132459.5  0.940  1      1  0.608  0.000000 -0.000000  0.000000  0.000000 
  6.02347   0.93180   1.21127     65.28000      0.55426 6295183.0  0.940  1      1  0.755  0.000000 -0.000000  0.000000  0.000000 
  6.01844   0.92061   4.36158     65.44000      0.55426 5451835.0  0.940  1      1  0.647  0.000000 -0.000000  0.000000  0.000000 
  1.93042   1.47140   6.27976     65.60000      0.55426 3655537.5  0.881  1      1  1.841  0.000000 -0.000000  0.000000  0.000000 
  3.49889   1.57598   6.20226     65.76000      0.55426 4755039.5  0.881  1      1  1.047  0.000000 -0.000000  0.000000  0.000000 
  3.49559   1.57691   6.21244     65.92000      0.55426 6020737.0  0.881  1      1  0.775  0.000000 -0.000000  0.000000  0.000000 
  3.50939   1.57862   6.21814     66.08000      0.55426 5877963.5  0.881  1      1  1.073  0.000000 -0.000000  0.000000  0.000000 
  1.97283   1.50928   3.12945     66.24000      0.55426 5170999.5  0.881  1      1  1.097  0.000000 -0.000000  0.000000  0.000000 
  2.01286   1.50093   3.12785     66.40000      0.55426 5736889.5  0.881  1      1  0.916  0.000000 -0.000000  0.000000  0.000000 
  3.58550   1.58035   6.22497     66.56000      0.55426 6092088.0  0.881  1      1  0.811  0.000000 -0.000000  0.000000  0.000000 
  3.60278   1.57872   6.23783     66.72000      0.55426 5287195.5  0.881  1      1  1.292  0.000000 -0.000000  0.000000  0.000000 
  5.23277   0.00934   1.50287     66.88000      0.55426 3962492.3  0.881  1      1  1.114  0.000000 -0.000000  0.000000  0.000000 
  2.02227   1.57378   3.14291     67.04000      0.55426 5699789.0  0.881  1      1  0.651  0.000000 -0.000000  0.000000  0.000000 
  2.00317   1.56933   3.13620     67.20000      0.55426 6003494.0  0.881  1      1  0.813  0.000000 -0.000000  0.000000  0.000000 
  2.01216   1.55709   3.12907     67.36000      0.55426 6108230.0  0.881  1      1  1.108  0.000000 -0.000000  0.000000  0.000000 
  2.04108   1.54206   3.10379     67.52000      0.55426 6102789.0  0.881  1      1  0.529  0.000000 -0.000000  0.000000  0.000000 
  2.05724   1.53318   3.10732     67.68000      0.55426 7221983.5  0.881  1      1  0.645  0.000000 -0.000000  0.000000  0.000000 
  2.06467   1.53069   3.12126     67.84000      0.55426 6550086.0  0.881  1      1  1.226  0.000000 -0.000000  0.000000  0.000000 
  2.06224   1.54204   3.13364     68.00000      0.55426 7074039.0  0.881  1      1  0.920  0.000000 -0.000000  0.000000  0.000000 
  2.05965   1.54692   3.14434     68.16000      0.55426 5605740.0  0.881  1      1  1.362  0.000000 -0.000000  0.000000  0.000000 
  2.22344   0.75054   2.89410     68.32000      0.55426 3091494.5  0.071  2      1  1.480  0.000000 -0.000000  0.000000  0.000000 
  6.10021   1.84793   3.85977     68.48000      0.55426 3430565.8  0.881  1      1  1.518  0.000000 -0.000000  0.000000  0.000000 
  6.06567   1.86445   3.82276     68.64000      0.55426 4468891.5  0.881  1      1  1.091  0.000000 -0.000000  0.000000  0.000000 
  2.91429   1.26698   5.60953     68.80000      0.55426 5968208.0  0.881  1      1  0.909  0.000000 -0.000000  0.000000  0.000000 
  2.92306   1.27777   5.61084     68.96000      0.55426 6025807.0  0.881  1      1  1.047  0.000000 -0.000000  0.000000  0.000000 
  6.06717   1.85745   3.81661     69.12000      0.55426 5351220.0  0.881  1      1  1.135  0.000000 -0.000000  0.000000  0.000000 
  2.92426   1.27612   5.61332     69.28000      0.55426 5712585.5  0.881  1      1  0.642  0.000000 -0.000000  0.000000  0.000000 
  6.06814   1.87070   3.79545     69.44000      0.55426 4461002.5  0.881  1      1  0.939  0.000000 -0.000000  0.000000  0.000000 
  2.93845   1.26131   0.91955     69.60000      0.55426 3433047.0  0.881  1      1  0.549  0.000000 -0.000000  0.000000  0.000000 
  5.49518   2.53325   4.33339     69.76000      0.55426 4840613.0  0.940  1      1  0.872  0.000000 -0.000000  0.000000  0.000000 
  5.47186   2.53324   4.30942     69.92000      0.55426 6428519.0  0.940  1      1  0.747  0.000000 -0.000000  0.000000  0.000000 
  5.48543   2.53875   4.32431     70.08000      0.55426 6466604.0  0.940  1      1  1.241  0.000000 -0.000000  0.000000  0.000000 
  5.47999   2.54259   4.31176     70.24000      0.55426 6482999.0  0.940  1      1  1.239  0.000000 -0.000000  0.000000  0.000000 
  5.95116   1.02171   1.27698     70.40000      0.55426 5752490.0  0.940  1      1  0.713  0.000000 -0.000000  0.000000  0.000000 
  2.28781   0.61749   2.01877     70.56000      0.55426 2881538.5  0.940  1      1  1.385  0.000000 -0.000000  0.000000  0.000000 
  6.03560   0.98271   1.19880     70.72000      0.55426 3349764.0  0.940  1      1  1.429  0.000000 -0.000000  0.000000  0.000000 
  2.10453   0.75480   2.98382     70.88000      0.55426 2831824.8  0.274  2      1  1.311  0.000000 -0.000000  0.000000  0.000000 
  6.09399   0.96223   4.32848     71.04000      0.55426 5234394.5  0.940  1      1  0.809  0.000000 -0.000000  0.000000  0.000000 
  6.09052   0.94785   4.32340     71.20000      0.55426 5645948.5  0.940  1      1  0.645  0.000000 -0.000000  0.000000  0.000000 
  5.49457   2.41457   4.23748     71.36000      0.55426 5442246.5  0.940  1      1  0.873  0.000000 -0.000000  0.000000  0.000000 
  5.48825   2.40868   1.09672     71.52000      0.55426 3874360.8  0.940  1      1  1.347  0.000000 -0.000000  0.000000  0.000000 
  6.04575   0.95912   4.33620     71.68000      0.55426 4456683.5  0.940  1      1  0.767  0.000000 -0.000000  0.000000  0.000000 
  6.04914   0.95698   4.33479     71.84000      0.55426 5612946.5  0.940  1      1  0.777  0.000000 -0.000000  0.000000  0.000000 
  6.05997   0.95027   1.18862     72.00000      0.55426 4242895.0  0.940  1      1  1.031  0.000000 -0.000000  0.000000  0.000000 
  6.03042   0.95237   1.20268     72.16000      0.55426 3912980.3  0.940  1      1  1.360  0.000000 -0.000000  0.000000  0.000000 
  2.26735   0.63968   2.03099     72.32000      0.55426 3621543.3  0.940  1      1  1.392  0.000000 -0.000000  0.000000  0.000000 
  5.95096   1.00685   1.26413     72.48000      0.55426 5811997.0  0.940  1      1  0.587  0.000000 -0.000000  0.000000  0.000000 
  4.20688   1.31774   5.30072     72.64000      0.55426 6151843.5  0.940  1      1  0.700  0.000000 -0.000000  0.000000  0.000000 
  5.91567   1.00004   1.29017     72.80000      0.55426 6287841.0  0.940  1      1  0.885  0.000000 -0.000000  0.000000  0.000000 
  5.38973   2.49882   4.28016     72.96000      0.55426 6469249.0  0.940  1      1  1.359  0.000000 -0.000000  0.000000  0.000000 
  5.58080   2.56241   4.44403     73.12000      0.55426 6404270.5  0.940  1      1  2.723  0.000000 -0.000000  0.000000  0.000000 
  5.48177   2.52886   4.36501     73.28000      0.55426 5890198.0  0.940  1      1  1.323  0.000000 -0.000000  0.000000  0.000000 
  5.48762   2.53289   4.36925     73.44000      0.55426 6833873.5  0.940  1      1  1.573  0.000000 -0.000000  0.000000  0.000000 
  5.40526   2.50141   4.29187     73.60000      0.55426 6282045.5  0.940  1      1  1.059  0.000000 -0.000000  0.000000  0.000000 
  5.91421   0.97468   1.28851     73.76000      0.55426 3708325.0  0.940  1      1  0.747  0.000000 -0.000000  0.000000  0.000000 
  5.51041   2.38583   4.29087     73.92000      0.55426 3764424.5  0.250  1      1  1.353  0.000000 -0.000000  0.000000  0.000000 
  2.85847   1.30790   5.58211     74.08000      0.55426 5985950.0  0.881  1      1  0.833  0.000000 -0.000000  0.000000  0.000000 
  2.85264   1.29753   5.58099     74.24000      0.55426 6521471.0  0.881  1      1  0.932  0.000000 -0.000000  0.000000  0.000000 
  2.84788   1.28238   5.57500     74.40000      0.55426 6023276.5  0.881  1      1  1.001  0.000000 -0.000000  0.000000  0.000000 
  5.46422   2.50675   1.19592     74.56000      0.55426 4434491.5  0.940  1      1  1.898  0.000000 -0.000000  0.000000  0.000000 
  5.49468   2.49483   4.35575     74.72000      0.55426 5808103.0  0.940  1      1  0.745  0.000000 -0.000000  0.000000  0.000000 
  5.51494   2.49438   4.35578     74.88000      0.55426 6318901.0  0.940  1      1  1.046  0.000000 -0.000000  0.000000  0.000000 
  5.53757   2.50877   4.39911     75.04000      0.55426 6285215.5  0.940  1      1  1.887  0.000000 -0.000000  0.000000  0.000000 
  5.41064   2.44669   4.27591     75.20000      0.55426 4778400.0  0.940  1      1  2.293  0.000000 -0.000000  0.000000  0.000000 
  2.68359   1.29549   2.49849     75.36000      0.55426 5328808.0  0.940  1      1  0.735  0.000000 -0.000000  0.000000  0.000000 
  5.83014   1.84382   0.64702     75.52000      0.55426 4848745.5  0.940  1      1  0.775  0.000000 -0.000000  0.000000  0.000000 
  5.83703   1.85185   0.65162     75.68000      0.55426 5610681.5  0.940  1      1  0.707  0.000000 -0.000000  0.000000  0.000000 
  5.83928   1.86100   0.65712     75.84000      0.55426 5909213.5  0.940  1      1  1.037  0.000000 -0.000000  0.000000  0.000000 
  2.70347   1.28003   2.47593     76.00000      0.55426 6346931.5  0.940  1      1  0.771  0.000000 -0.000000  0.000000  0.000000 
  2.69245   1.28149   2.47850     76.16000      0.55426 6545048.0  0.940  1      1  0.824  0.000000 -0.000000  0.000000  0.000000 
  5.82896   1.86732   0.67219     76.32000      0.55426 6518071.5  0.940  1      1  0.843  0.000000 -0.000000  0.000000  0.000000 
  5.81112   1.87614   0.66566     76.48000      0.55426 6097658.5  0.940  1      1  0.987  0.000000 -0.000000  0.000000  0.000000 
  2.66464   1.27543   2.47956     76.64000      0.55426 6898185.5  0.940  1      1  0.830  0.000000 -0.000000  0.000000  0.000000 
  5.81225   1.86752   0.67197     76.80000      0.55426 6123267.0  0.940  1      1  0.927  0.000000 -0.000000  0.000000  0.000000 
  0.87876   0.92691   0.35052     76.96000      0.55426 4633891.5  0.940  1      1  1.017  0.000000 -0.000000  0.000000  0.000000 
  2.64981   1.29146   2.47173     77.12000      0.55426 3592217.3  0.940  1      1  0.980  0.000000 -0.000000  0.000000  0.000000 
  2.64873   1.29390   2.47422     77.28000      0.55426 5256115.5  0.940  1      1  0.921  0.000000 -0.000000  0.000000  0.000000 
  5.79595   1.83359   0.66595     77.44000      0.55426 6022733.0  0.940  1      1  0.761  0.000000 -0.000000  0.000000  0.000000 
  5.80049   1.84449   0.66642     77.60000      0.55426 5081698.0  0.940  1      1  1.113  0.000000 -0.000000  0.000000  0.000000 
  5.80718   1.85352   0.66077     77.76000      0.55426 4591873.5  0.940  1      1  0.764  0.000000 -0.000000  0.000000  0.000000 
  2.67686   1.28511   2.47543     77.92000      0.55426 3189892.3  0.940  1      1  0.513  0.000000 -0.000000  0.000000  0.000000 
  2.67445   1.29239   2.48078     78.08000      0.55426 2539727.0  0.940  1      1  0.875  0.000000 -0.000000  0.000000  0.000000 
  2.67084   1.28450   2.47100     78.24000      0.55426 3079451.8  0.940  1      1  0.877  0.000000 -0.000000  0.000000  0.000000 
  2.66617   1.27062   2.47389     78.40000      0.55426 5514710.5  0.940  1      1  0.946  0.000000 -0.000000  0.000000  0.000000 
  5.81123   1.86346   0.67084     78.56000      0.55426 6341637.0  0.940  1      1  0.790  0.000000 -0.000000  0.000000  0.000000 
  2.65313   1.29385   2.46599     78.72000      0.55426 6072073.5  0.940  1      1  0.818  0.000000 -0.000000  0.000000  0.000000 
  4.03066   2.21921   5.94140     78.88000      0.55426 6307554.5  0.940  1      1  0.872  0.000000 -0.000000  0.000000  0.000000 
  4.05192   2.19606   4.36874     79.04000      0.55426 4988561.0  0.940  1      1  0.982  0.000000 -0.000000  0.000000  0.000000 
  2.65362   1.32186   2.48854     79.20000      0.55426 5542354.5  0.940  1      1  1.088  0.000000 -0.000000  0.000000  0.000000 
  2.63665   1.32414   2.49331     79.36000      0.55426 6096670.0  0.940  1      1  0.892  0.000000 -0.000000  0.000000  0.000000 
  5.79265   1.82091   0.66339     79.52000      0.55426 5333625.5  0.940  1      1  1.093  0.000000 -0.000000  0.000000  0.000000 
  2.66985   1.34867   2.46087     79.68000      0.55426 3343962.3  0.940  1      1  1.304  0.000000 -0.000000  0.000000  0.000000 
  5.85459   1.91069   0.62200     79.84000      0.55426 4158025.8  0.940  1      1  1.203  0.000000 -0.000000  0.000000  0.000000 
  2.71718   1.23802   2.51444     80.00000      0.55426 5145143.0  0.940  1      1  1.026  0.000000 -0.000000  0.000000  0.000000 
  2.71653   1.23925   2.50816     80.16000      0.55426 5871508.0  0.940  1      1  0.827  0.000000 -0.000000  0.000000  0.000000 
  5.84801   1.89054   0.63280     80.32000      0.55426 6254255.5  0.940  1      1  0.997  0.000000 -0.000000  0.000000  0.000000 
  2.70229   1.26508   2.50288     80.48000      0.55426 6253090.0  0.940  1      1  0.926  0.000000 -0.000000  0.000000  0.000000 
  5.83350   1.89085   0.64128     80.64000      0.55426 5460223.5  0.940  1      1  0.802  0.000000 -0.000000  0.000000  0.000000 
  5.83577   1.89161   0.65189     80.80000      0.55426 4531736.5  0.940  1      1  0.975  0.000000 -0.000000  0.000000  0.000000 
  5.83001   1.86685   0.64923     80.96000      0.55426 3956325.5  0.940  1      1  1.205  0.000000 -0.000000  0.000000  0.000000 
  2.65077   1.31544   2.45634     81.12000      0.55426 4220527.5  0.940  1      1  0.819  0.000000 -0.000000  0.000000  0.000000 
  2.65391   1.33866   2.44226     81.28000      0.55426 4752445.5  0.940  1      1  0.849  0.000000 -0.000000  0.000000  0.000000 
  5.78725   1.79266   3.84662     81.44000      0.55426 5528669.0  0.940  1      1  0.552  0.000000 -0.000000  0.000000  0.000000 
  5.77803   1.77705   3.84036     81.60000      0.55426 4934741.0  0.940  1      1  0.633  0.000000 -0.000000  0.000000  0.000000 
  5.76490   1.76215   3.84042     81.76000      0.55426 4369580.0  0.940  1      1  1.246  0.000000 -0.000000  0.000000  0.000000 
  2.65794   1.30976   2.46514     81.92000      0.55426 5246808.0  0.940  1      1  1.106  0.000000 -0.000000  0.000000  0.000000 
  5.82821   1.84385   0.68052     82.08000      0.55426 5600888.5  0.940  1      1  0.849  0.000000 -0.000000  0.000000  0.000000 
  5.84706   1.85930   0.65999     82.24000      0.55426 5660900.0  0.940  1      1  0.772  0.000000 -0.000000  0.000000  0.000000 
  2.70719   1.28182   2.48405     82.40000      0.55426 5042069.5  0.940  1      1  0.782  0.000000 -0.000000  0.000000  0.000000 
  2.71435   1.28463   2.47189     82.56000      0.55426 4792449.5  0.940  1      1  0.744  0.000000 -0.000000  0.000000  0.000000 
  2.71312   1.28060   2.47037     82.72000      0.55426 4276194.0  0.940  1      1  0.780  0.000000 -0.000000  0.000000  0.000000 
  2.70365   1.28751   2.46814     82.88000      0.55426 4708053.5  0.940  1      1  0.693  0.000000 -0.000000  0.000000  0.000000 
  4.06999   2.20804   4.38272     83.04000      0.55426 4195084.0  0.940  1      1  0.805  0.000000 -0.000000  0.000000  0.000000 
  2.69301   1.32379   2.48161     83.20000      0.55426 4750752.0  0.940  1      1  0.513  0.000000 -0.000000  0.000000  0.000000 
  2.70612   1.31620   2.47342     83.36000      0.55426 4476156.0  0.940  1      1  0.726  0.000000 -0.000000  0.000000  0.000000 
  5.52690   2.47733   4.42572     83.52000      0.55426 4568039.0  0.952  1      1  1.019  0.000000 -0.000000  0.000000  0.000000 
  5.51890   2.47225   4.41066     83.68000      0.55426 5098259.5  0.952  1      1  0.746  0.000000 -0.000000  0.000000  0.000000 
  5.54979   2.48166   4.41555     83.84000      0.55426 4668858.0  0.952  1      1  0.825  0.000000 -0.000000  0.000000  0.000000 
  5.56924   2.49081   4.41369     84.00000      0.55426 5434719.0  0.952  1      1  1.073  0.000000 -0.000000  0.000000  0.000000 
  3.31962   2.97922   2.08526     84.16000      0.55426 4377995.5  0.536  2      1  1.748  0.000000 -0.000000  0.000000  0.000000 
  0.13544   0.17587   1.10944     84.32000      0.55426 3907771.8  0.536  2      1  1.873  0.000000 -0.000000  0.000000  0.000000 
  5.62280   2.48954   4.48626     84.48000      0.55426 6494521.0  0.952  1      1  0.695  0.000000 -0.000000  0.000000  0.000000 
  5.61245   2.49470   4.46907     84.64000      0.55426 7064639.0  0.952  1      1  0.929  0.000000 -0.000000  0.000000  0.000000 
  5.59551   2.49339   4.44290     84.80000      0.55426 5934977.0  0.952  1      1  0.613  0.000000 -0.000000  0.000000  0.000000 
  5.56845   2.49384   4.40310     84.96000      0.55426 6018279.0  0.952  1      1  0.642  0.000000 -0.000000  0.000000  0.000000 
  5.55481   2.49930   4.37944     85.12000      0.55426 6451469.5  0.952  1      1  0.640  0.000000 -0.000000  0.000000  0.000000 
  5.55072   2.50324   4.39199     85.28000      0.55426 6532494.0  0.952  1      1  0.501  0.000000 -0.000000  0.000000  0.000000 
  5.55480   2.50603   4.38832     85.44000      0.55426 6789449.5  0.952  1      1  0.781  0.000000 -0.000000  0.000000  0.000000 
  5.56109   2.50319   4.41056     85.60000      0.55426 7119450.0  0.952  1      1  0.739  0.000000 -0.000000  0.000000  0.000000 
  5.55102   2.51236   4.41082     85.76000      0.55426 7393206.5  0.952  1      1  0.815  0.000000 -0.000000  0.000000  0.000000 
  5.53933   2.51908   4.40325     85.92000      0.55426 6990040.0  0.952  1      1  0.761  0.000000 -0.000000  0.000000  0.000000 
  5.54162   2.50884   4.40971     86.08000      0.55426 6707273.5  0.952  1      1  0.812  0.000000 -0.000000  0.000000  0.000000 
  5.53286   2.50961   4.40516     86.24000      0.55426 5960049.0  0.952  1      1  0.589  0.000000 -0.000000  0.000000  0.000000 
  3.20000   2.97709   1.98137     86.40000      0.55426 4907828.0  0.179  2      1  1.270  0.000000 -0.000000  0.000000  0.000000 
  5.59442   2.45379   1.20247     86.56000      0.55426 4553671.0  0.952  1      1  1.256  0.000000 -0.000000  0.000000  0.000000 
  5.56355   2.46298   4.33033     86.72000      0.55426 5901384.5  0.952  1      1  0.734  0.000000 -0.000000  0.000000  0.000000 
  5.55986   2.45957   4.33471     86.88000      0.55426 5973676.5  0.952  1      1  0.573  0.000000 -0.000000  0.000000  0.000000 
  5.45669   2.43560   4.24197     87.04000      0.55426 5822665.5  0.952  1      1  2.166  0.000000 -0.000000  0.000000  0.000000 
  5.57030   2.45299   4.34325     87.20000      0.55426 5198544.0  0.952  1      1  1.219  0.000000 -0.000000  0.000000  0.000000 
  5.50977   2.53167   4.38014     87.36000      0.55426 5981865.0  0.952  1      1  0.822  0.000000 -0.000000  0.000000  0.000000 
  5.49015   2.53439   4.36704     87.52000      0.55426 5833129.5  0.952  1      1  0.690  0.000000 -0.000000  0.000000  0.000000 
  5.48824   2.53812   4.35969     87.68000      0.55426 6018635.5  0.952  1      1  0.764  0.000000 -0.000000  0.000000  0.000000 
  5.90811   1.00738   1.34521     87.84000      0.55426 5462598.5  0.952  1      1  0.934  0.000000 -0.000000  0.000000  0.000000 
  5.91272   0.99733   4.49807     88.00000      0.55426 4929389.0  0.952  1      1  0.968  0.000000 -0.000000  0.000000  0.000000 
  5.53816   2.51240   4.39424     88.16000      0.55426 5093358.0  0.952  1      1  0.827  0.000000 -0.000000  0.000000  0.000000 
  5.54988   2.50247   4.38996     88.32000      0.55426 5395115.5  0.952  1      1  0.861  0.000000 -0.000000  0.000000  0.000000 
  5.56063   2.50286   4.39511     88.48000      0.55426 5512947.0  0.952  1      1  0.714  0.000000 -0.000000  0.000000  0.000000 
  5.56679   2.50151   4.39237     88.64000      0.55426 6646851.0  0.952  1      1  0.715  0.000000 -0.000000  0.000000  0.000000 
  5.55502   2.50743   4.37948     88.80000      0.55426 6988201.0  0.952  1      1  0.716  0.000000 -0.000000  0.000000  0.000000 
  5.54781   2.50633   4.38047     88.96000      0.55426 5802515.0  0.952  1      1  0.947  0.000000 -0.000000  0.000000  0.000000 
  5.91174   1.72768   1.48728     89.12000      0.55426 4365228.5  0.333  2      1  1.444  0.000000 -0.000000  0.000000  0.000000 
  2.83787   1.26906   5.52505     89.28000      0.55426 5126673.5  0.595  1      1  1.078  0.000000 -0.000000  0.000000  0.000000 
  2.83262   1.26752   5.52332     89.44000      0.55426 4736123.5  0.595  1      1  1.389  0.000000 -0.000000  0.000000  0.000000 
  3.52763   1.55731   6.20243     89.60000      0.55426 5458877.0  0.881  1      1  0.427  0.000000 -0.000000  0.000000  0.000000 
  3.52296   1.55139   6.19955     89.76000      0.55426 4800689.0  0.881  1      1  0.736  0.000000 -0.000000  0.000000  0.000000 
  1.94230   1.49238   3.16964     89.92000      0.55426 6006586.5  0.881  1      1  0.932  0.000000 -0.000000  0.000000  0.000000 
  3.51273   1.54842   6.20114     90.08000      0.55426 4635475.5  0.881  1      1  1.134  0.000000 -0.000000  0.000000  0.000000 
  5.52601   2.50803   4.37009     90.24000      0.55426 5792597.0  0.881  1      1  0.748  0.000000 -0.000000  0.000000  0.000000 
  5.52493   2.51328   4.36896     90.40000      0.55426 6945580.0  0.881  1      1  0.729  0.000000 -0.000000  0.000000  0.000000 
  5.52495   2.51629   4.37406     90.56000      0.55426 6868066.0  0.881  1      1  0.660  0.000000 -0.000000  0.000000  0.000000 
  5.52470   2.51987   4.37542     90.72000      0.55426 4730614.0  0.881  1      1  0.625  0.000000 -0.000000  0.000000  0.000000 
  5.53903   2.51990   1.24779     90.88000      0.55426 4919023.0  0.881  1      1  0.690  0.000000 -0.000000  0.000000  0.000000 
  5.55223   2.51647   4.39874     91.04000      0.55426 6241627.0  0.881  1      1  0.703  0.000000 -0.000000  0.000000  0.000000 
  5.55818   2.51510   4.39767     91.20000      0.55426 5486737.0  0.881  1      1  0.956  0.000000 -0.000000  0.000000  0.000000 
  5.54345   2.50402   4.38308     91.36000      0.55426 4963972.0  0.881  1      1  1.223  0.000000 -0.000000  0.000000  0.000000 
  5.51964   2.51067   1.22654     91.52000      0.55426 4399414.0  0.881  1      1  1.053  0.000000 -0.000000  0.000000  0.000000 
  4.62960   1.15261   5.28733      0.08000      0.69282 5757698.5  0.881  1      1  0.903  0.000000 -0.000000  0.000000  0.000000 
  4.63554   1.14692   5.28534      0.24000      0.69282 6061180.5  0.881  1      1  1.006  0.000000 -0.000000  0.000000  0.000000 
  4.62858   1.14279   5.28811      0.40000      0.69282 6221452.0  0.881  1      1  1.037  0.000000 -0.000000  0.000000  0.000000 
  4.64078   1.14740   5.28406      0.56000      0.69282 6189744.5  0.881  1      1  0.904  0.000000 -0.000000  0.000000  0.000000 
  4.64810   1.15128   5.28098      0.72000      0.69282 4941943.0  0.881  1      1  0.864  0.000000 -0.000000  0.000000  0.000000 
  4.65687   1.14920   5.27626      0.88000      0.69282 4861784.0  0.881  1      1  0.624  0.000000 -0.000000  0.000000  0.000000 
  4.65109   1.14502   5.27798      1.04000      0.69282 6178220.5  0.881  1      1  0.986  0.000000 -0.000000  0.000000  0.000000 
  4.64901   1.14913   5.28323      1.20000      0.69282 6189823.5  0.881  1      1  0.892  0.000000 -0.000000  0.000000  0.000000 
  4.63834   1.14088   5.27703      1.36000      0.69282 6382554.0  0.881  1      1  1.033  0.000000 -0.000000  0.000000  0.000000 
  4.63909   1.13752   5.28172      1.52000      0.69282 6293029.0  0.881  1      1  1.072  0.000000 -0.000000  0.000000  0.000000 
  4.63675   1.13612   5.28898      1.68000      0.69282 6395923.5  0.881  1      1  0.902  0.000000 -0.000000  0.000000  0.000000 
  4.63645   1.14311   5.28506      1.84000      0.69282 6285843.0  0.881  1      1  0.868  0.000000 -0.000000  0.000000  0.000000 
  4.64755   1.14216   5.28154      2.00000      0.69282 5967319.5  0.881  1      1  0.966  0.000000 -0.000000  0.000000  0.000000 
  4.65228   1.14938   5.27906      2.16000      0.69282 6842435.0  0.881  1      1  0.889  0.000000 -0.000000  0.000000  0.000000 
  4.65536   1.14317   5.27508      2.32000      0.69282 6905266.5  0.881  1      1  1.053  0.000000 -0.000000  0.000000  0.000000 
  4.66392   1.14656   5.26852      2.48000      0.69282 6991644.5  0.881  1      1  0.838  0.000000 -0.000000  0.000000  0.000000 
  4.66582   1.14263   5.26525      2.64000      0.69282 6501868.5  0.881  1      1  0.869  0.000000 -0.000000  0.000000  0.000000 
  4.65758   1.14040   5.27230      2.80000      0.69282 6081863.5  0.881  1      1  0.815  0.000000 -0.000000  0.000000  0.000000 
  4.65706   1.13811   5.26928      2.96000      0.69282 5868534.0  0.881  1      1  1.093  0.000000 -0.000000  0.000000  0.000000 
  4.62903   1.15686   5.29328      3.12000      0.69282 5746169.5  0.881  1      1  1.129  0.000000 -0.000000  0.000000  0.000000 
  4.60772   1.16569   5.31880      3.28000      0.69282 5797323.5  0.881  1      1  0.782  0.000000 -0.000000  0.000000  0.000000 
  0.16996   1.01169   1.09067      3.44000      0.69282 4976993.0  0.881  1      1  1.232  0.000000 -0.000000  0.000000  0.000000 
  4.61639   1.17344   5.33598      3.60000      0.69282 4025122.8  0.881  1      1  1.590  0.000000 -0.000000  0.000000  0.000000 
  5.91093   2.52244   4.34098      3.76000      0.69282 4509860.5  0.881  1      1  1.143  0.000000 -0.000000  0.000000  0.000000 
  5.91799   2.52102   4.35352      3.92000      0.69282 5779379.5  0.881  1      1  0.553  0.000000 -0.000000  0.000000  0.000000 
  5.92339   2.52042   4.35830      4.08000      0.69282 6480348.5  0.881  1      1  0.636  0.000000 -0.000000  0.000000  0.000000 
  5.92416   2.52207   4.35595      4.24000      0.69282 6726032.0  0.881  1      1  0.598  0.000000 -0.000000  0.000000  0.000000 
  5.93195   2.52539   4.36392      4.40000      0.69282 6796551.0  0.881  1      1  0.682  0.000000 -0.000000  0.000000  0.000000 
  5.93104   2.52867   4.37179      4.56000      0.69282 5904660.0  0.881  1      1  0.648  0.000000 -0.000000  0.000000  0.000000 
  5.92902   2.52341   4.36355      4.72000      0.69282 5045551.5  0.881  1      1  0.873  0.000000 -0.000000  0.000000  0.000000 
  5.92458   2.52132   4.35702      4.88000      0.69282 5453315.0  0.881  1      1  0.826  0.000000 -0.000000  0.000000  0.000000 
  5.91674   2.52086   4.34710      5.04000      0.69282 5101559.5  0.881  1      1  0.622  0.000000 -0.000000  0.000000  0.000000 
  5.91500   2.52241   4.34565      5.20000      0.69282 5595991.5  0.881  1      1  0.570  0.000000 -0.000000  0.000000  0.000000 
  1.49551   1.77787   5.69458      5.36000      0.69282 6288105.5  0.881  1      1  0.730  0.000000 -0.000000  0.000000  0.000000 
  5.91226   2.52690   4.34613      5.52000      0.69282 6575023.5  0.881  1      1  0.515  0.000000 -0.000000  0.000000  0.000000 
  5.91112   2.52738   4.34608      5.68000      0.69282 5631441.5  0.881  1      1  0.616  0.000000 -0.000000  0.000000  0.000000 
  5.91889   2.52186   4.35120      5.84000      0.69282 5786486.0  0.881  1      1  0.602  0.000000 -0.000000  0.000000  0.000000 
  5.92258   2.51865   4.36165      6.00000      0.69282 6800366.0  0.881  1      1  0.720  0.000000 -0.000000  0.000000  0.000000 
  5.92269   2.51733   4.35700      6.16000      0.69282 6552652.0  0.881  1      1  0.735  0.000000 -0.000000  0.000000  0.000000 
  1.50083   1.77307   5.67847      6.32000      0.69282 5910155.0  0.881  1      1  0.770  0.000000 -0.000000  0.000000  0.000000 
  1.50093   1.77857   5.67358      6.48000      0.69282 6370700.0  0.881  1      1  0.698  0.000000 -0.000000  0.000000  0.000000 
  1.50223   1.79174   5.67440      6.64000      0.69282 6816941.0  0.881  1      1  0.492  0.000000 -0.000000  0.000000  0.000000 
  5.91016   2.49438   4.33715      6.80000      0.69282 6742340.0  0.881  1      1  0.684  0.000000 -0.000000  0.000000  0.000000 
  1.50164   1.78933   5.67889      6.96000      0.69282 7102739.5  0.881  1      1  0.579  0.000000 -0.000000  0.000000  0.000000 
  5.91792   2.50921   4.34736      7.12000      0.69282 6631901.0  0.881  1      1  0.599  0.000000 -0.000000  0.000000  0.000000 
  5.90427   2.51018   4.33291      7.28000      0.69282 6008360.5  0.881  1      1  0.499  0.000000 -0.000000  0.000000  0.000000 
  5.90778   2.51130   4.34981      7.44000      0.69282 5473526.0  0.881  1      1  0.735  0.000000 -0.000000  0.000000  0.000000 
  5.91328   2.50899   4.34950      7.60000      0.69282 6573460.5  0.881  1      1  0.736  0.000000 -0.000000  0.000000  0.000000 
  5.91350   2.50762   4.34463      7.76000      0.69282 7146319.0  0.881  1      1  0.711  0.000000 -0.000000  0.000000  0.000000 
  5.90758   2.50829   4.35179      7.92000      0.69282 7201950.0  0.881  1      1  0.639  0.000000 -0.000000  0.000000  0.000000 
  5.91373   2.51245   4.36499      8.08000      0.69282 6427962.0  0.881  1      1  0.620  0.000000 -0.000000  0.000000  0.000000 
  5.91603   2.51218   4.36931      8.24000      0.69282 5196908.5  0.881  1      1  0.957  0.000000 -0.000000  0.000000  0.000000 
  3.67084   2.89954   1.54753      8.40000      0.69282 3782402.5  0.940  1      1  0.945  0.000000 -0.000000  0.000000  0.000000 
  3.65574   2.90413   6.22933      8.56000      0.69282 5714134.5  0.940  1      1  0.899  0.000000 -0.000000  0.000000  0.000000 
  5.29146   1.58707   4.48318      8.72000      0.69282 5454321.0  0.940  1      1  0.614  0.000000 -0.000000  0.000000  0.000000 
  3.66684   2.91748   1.51341      8.88000      0.69282 5855075.0  0.940  1      1  0.706  0.000000 -0.000000  0.000000  0.000000 
  3.68713   2.92398   1.53928      9.04000      0.69282 5892559.0  0.940  1      1  0.549  0.000000 -0.000000  0.000000  0.000000 
  3.65388   2.92372   1.50185      9.20000      0.69282 6252164.5  0.940  1      1  0.587  0.000000 -0.000000  0.000000  0.000000 
  3.65001   2.93064   6.20981      9.36000      0.69282 5058402.0  0.940  1      1  0.711  0.000000 -0.000000  0.000000  0.000000 
  3.59595   2.90806   6.13814      9.52000      0.69282 3705664.8  0.940  1      1  2.017  0.000000 -0.000000  0.000000  0.000000 
  3.22633   2.84685   1.02126      9.68000      0.69282 5210761.5  0.940  1      1  1.053  0.000000 -0.000000  0.000000  0.000000 
  3.21020   2.84185   0.99586      9.84000      0.69282 5992655.0  0.940  1      1  0.943  0.000000 -0.000000  0.000000  0.000000 
  3.22707   2.84745   1.01815     10.00000      0.69282 5474808.5  0.940  1      1  1.153  0.000000 -0.000000  0.000000  0.000000 
  3.21395   2.84651   1.02035     10.16000      0.69282 5739136.5  0.940  1      1  0.989  0.000000 -0.000000  0.000000  0.000000 
  3.23469   2.84896   1.05746     10.32000      0.69282 5831677.0  0.940  1      1  0.784  0.000000 -0.000000  0.000000  0.000000 
  3.26085   2.85625   1.09414     10.48000      0.69282 5926449.0  0.940  1      1  1.169  0.000000 -0.000000  0.000000  0.000000 
  3.26947   2.86377   1.11624     10.64000      0.69282 5618944.0  0.940  1      1  1.056  0.000000 -0.000000  0.000000  0.000000 
  3.30899   2.87289   1.15455     10.80000      0.69282 4394699.5  0.940  1      1  0.975  0.000000 -0.000000  0.000000  0.000000 
  3.25588   2.87238   1.09113     10.96000      0.69282 3445607.3  0.940  1      1  1.645  0.000000 -0.000000  0.000000  0.000000 
  3.26211   2.86415   1.08724     11.12000      0.69282 3345270.5  0.940  1      1  1.584  0.000000 -0.000000  0.000000  0.000000 
  3.24337   2.86489   1.05962     11.28000      0.69282 5020393.5  0.940  1      1  1.134  0.000000 -0.000000  0.000000  0.000000 
  2.18178   1.43017   0.23534     11.44000      0.69282 5653425.0  0.940  1      1  0.810  0.000000 -0.000000  0.000000  0.000000 
  3.27988   2.87051   1.07525     11.60000      0.69282 3870983.0  0.940  1      1  1.457  0.000000 -0.000000  0.000000  0.000000 
  3.40123   2.76555   6.03269     11.76000      0.69282 3889305.8  0.940  1      1  1.107  0.000000 -0.000000  0.000000  0.000000 
  3.36991   2.85832   1.18978     11.92000      0.69282 3839825.3  0.940  1      1  1.467  0.000000 -0.000000  0.000000  0.000000 
  3.33312   2.86582   1.15761     12.08000      0.69282 3586333.3  0.940  1      1  0.697  0.000000 -0.000000  0.000000  0.000000 
  3.22168   2.79724   1.16435     12.24000      0.69282 3694603.5  0.940  1      1  0.997  0.000000 -0.000000  0.000000  0.000000 
  0.11205   0.34399   0.37552     12.40000      0.69282 5150991.0  0.940  1      1  0.740  0.000000 -0.000000  0.000000  0.000000 
  4.71209   1.62175   5.80132     12.56000      0.69282 3817569.0  0.798  1      1  0.990  0.000000 -0.000000  0.000000  0.000000 
  4.71500   1.62104   5.79362     12.72000      0.69282 5341557.0  0.798  1      1  0.711  0.000000 -0.000000  0.000000  0.000000 
  4.71967   1.61127   5.77829     12.88000      0.69282 5445925.0  0.798  1      1  0.685  0.000000 -0.000000  0.000000  0.000000 
  6.20502   0.49687   1.67305     13.04000      0.69282 5567960.0  0.798  1      1  0.996  0.000000 -0.000000  0.000000  0.000000 
  6.20473   0.48162   1.66840     13.20000      0.69282 5334953.0  0.798  1      1  1.073  0.000000 -0.000000  0.000000  0.000000 
  5.89719   1.29475   0.94710     13.36000      0.69282 4420516.5  0.952  1      1  1.552  0.000000 -0.000000  0.000000  0.000000 
  5.89307   1.29162   0.94435     13.52000      0.69282 5347645.5  0.952  1      1  1.222  0.000000 -0.000000  0.000000  0.000000 
  5.89347   1.28855   0.94704     13.68000      0.69282 5688048.5  0.952  1      1  0.970  0.000000 -0.000000  0.000000  0.000000 
  5.88400   1.29361   0.95409     13.84000      0.69282 5709868.5  0.952  1      1  0.929  0.000000 -0.000000  0.000000  0.000000 
  5.87297   1.29703   0.96029     14.00000      0.69282 5544849.0  0.952  1      1  0.949  0.000000 -0.000000  0.000000  0.000000 
  2.35362   1.11558   2.03658     14.16000      0.69282 4222983.0  0.762  2      1  1.557  0.000000 -0.000000  0.000000  0.000000 
  5.78016   1.31733   1.01905     14.32000      0.69282 5004764.0  0.952  1      1  0.791  0.000000 -0.000000  0.000000  0.000000 
  5.76455   1.31990   4.14873     14.48000      0.69282 5786796.5  0.952  1      1  0.940  0.000000 -0.000000  0.000000  0.000000 
  5.75571   1.29985   1.01199     14.64000      0.69282 6116088.5  0.952  1      1  1.085  0.000000 -0.000000  0.000000  0.000000 
  2.60148   1.84004   0.54978     14.80000      0.69282 5580231.5  0.952  1      1  0.650  0.000000 -0.000000  0.000000  0.000000 
  5.72864   1.28848   1.03802     14.96000      0.69282 5527518.0  0.952  1      1  0.888  0.000000 -0.000000  0.000000  0.000000 
  2.58699   1.85825   0.53316     15.12000      0.69282 5587760.0  0.952  1      1  0.533  0.000000 -0.000000  0.000000  0.000000 
  5.73013   1.28553   1.03873     15.28000      0.69282 5966030.5  0.952  1      1  0.907  0.000000 -0.000000  0.000000  0.000000 
  5.52780   1.89992   5.12738     15.44000      0.69282 4259014.5  0.881  1      1  2.586  0.000000 -0.000000  0.000000  0.000000 
  0.68292   1.22134   0.31279     15.60000      0.69282 4649231.5  0.881  1      1  0.545  0.000000 -0.000000  0.000000  0.000000 
  0.68637   1.21666   0.31633     15.76000      0.69282 4694920.0  0.881  1      1  0.784  0.000000 -0.000000  0.000000  0.000000 
  0.69859   1.21244   0.30815     15.92000      0.69282 5188494.0  0.881  1      1  0.862  0.000000 -0.000000  0.000000  0.000000 
  5.52020   1.86386   5.08173     16.08000      0.69282 5522330.5  0.881  1      1  0.940  0.000000 -0.000000  0.000000  0.000000 
  4.56501   0.46662   2.45555     16.24000      0.69282 4990915.5  0.881  1      1  0.795  0.000000 -0.000000  0.000000  0.000000 
  5.51427   1.86225   5.07949     16.40000      0.69282 5807973.0  0.881  1      1  0.798  0.000000 -0.000000  0.000000  0.000000 
  2.38148   1.27359   2.76967     16.56000      0.69282 5232957.0  0.881  1      1  0.624  0.000000 -0.000000  0.000000  0.000000 
  1.47439   2.65807   5.42446     16.72000      0.69282 3743663.3  0.881  1      1  0.941  0.000000 -0.000000  0.000000  0.000000 
  1.46167   2.67388   5.44597     16.88000      0.69282 4063112.3  0.881  1      1  1.407  0.000000 -0.000000  0.000000  0.000000 
  1.45864   2.67257   5.44065     17.04000      0.69282 4836386.5  0.881  1      1  0.829  0.000000 -0.000000  0.000000  0.000000 
  1.45902   2.67277   5.45026     17.20000      0.69282 5182829.0  0.881  1      1  0.995  0.000000 -0.000000  0.000000  0.000000 
  2.33282   1.25003   2.79013     17.36000      0.69282 3989302.3  0.881  1      1  1.605  0.000000 -0.000000  0.000000  0.000000 
  2.31929   1.24516   2.79640     17.52000      0.69282 4799851.0  0.881  1      1  1.086  0.000000 -0.000000  0.000000  0.000000 
  3.78106   1.90007   5.93332     17.68000      0.69282 5442824.0  0.881  1      1  0.976  0.000000 -0.000000  0.000000  0.000000 
  2.35697   1.25410   2.79376     17.84000      0.69282 5166088.0  0.881  1      1  0.783  0.000000 -0.000000  0.000000  0.000000 
  2.39682   1.25386   2.77082     18.00000      0.69282 4729577.0  0.881  1      1  0.764  0.000000 -0.000000  0.000000  0.000000 
  5.54043   1.87830   5.07996     18.16000      0.69282 5411191.5  0.881  1      1  0.717  0.000000 -0.000000  0.000000  0.000000 
  0.70035   1.22426   0.34011     18.32000      0.69282 4810029.0  0.881  1      1  0.822  0.000000 -0.000000  0.000000  0.000000 
  0.68131   1.23079   0.33822     18.48000      0.69282 3428394.5  0.881  1      1  1.421  0.000000 -0.000000  0.000000  0.000000 
  4.56268   2.52664   5.17982     18.64000      0.69282 2959596.5  0.952  1      1  1.032  0.000000 -0.000000  0.000000  0.000000 
  2.59795   1.82739   0.55633     18.80000      0.69282 5258599.5  0.952  1      1  0.977  0.000000 -0.000000  0.000000  0.000000 
  5.74655   1.31728   1.01169     18.96000      0.69282 5826939.5  0.952  1      1  0.787  0.000000 -0.000000  0.000000  0.000000 
  5.75213   1.30982   0.99917     19.12000      0.69282 5435653.0  0.952  1      1  0.658  0.000000 -0.000000  0.000000  0.000000 
  2.58154   1.86931   0.53533     19.28000      0.69282 5017914.0  0.952  1      1  0.908  0.000000 -0.000000  0.000000  0.000000 
  5.72392   1.26814   1.03772     19.44000      0.69282 6024861.0  0.952  1      1  0.771  0.000000 -0.000000  0.000000  0.000000 
  2.58756   1.85802   0.54954     19.60000      0.69282 5716484.0  0.952  1      1  0.852  0.000000 -0.000000  0.000000  0.000000 
  2.60312   1.83886   0.56061     19.76000      0.69282 3887310.5  0.952  1      1  0.979  0.000000 -0.000000  0.000000  0.000000 
  4.02003   1.02317   5.02509     19.92000      0.69282 2316498.5  0.952  1      1  1.303  0.000000 -0.000000  0.000000  0.000000 
  2.61150   1.83561   5.28361     20.08000      0.69282 4015046.0  0.952  1      1  0.966  0.000000 -0.000000  0.000000  0.000000 
  5.75848   1.30733   0.99850     20.24000      0.69282 5658206.0  0.952  1      1  0.780  0.000000 -0.000000  0.000000  0.000000 
  2.61292   1.83234   5.27583     20.40000      0.69282 6464341.5  0.952  1      1  1.046  0.000000 -0.000000  0.000000  0.000000 
  2.60338   1.83360   0.55172     20.56000      0.69282 6515803.5  0.952  1      1  1.253  0.000000 -0.000000  0.000000  0.000000 
  2.61237   1.83376   0.55423     20.72000      0.69282 6212626.0  0.952  1      1  0.756  0.000000 -0.000000  0.000000  0.000000 
  5.76069   1.30847   1.01732     20.88000      0.69282 5682249.5  0.952  1      1  0.592  0.000000 -0.000000  0.000000  0.000000 
  5.76136   1.30523   1.01895     21.04000      0.69282 6585908.0  0.952  1      1  0.678  0.000000 -0.000000  0.000000  0.000000 
  2.61676   1.83157   0.55398     21.20000      0.69282 4451222.0  0.952  1      1  0.715  0.000000 -0.000000  0.000000  0.000000 
  2.61572   1.83338   0.55337     21.36000      0.69282 5511453.0  0.952  1      1  0.574  0.000000 -0.000000  0.000000  0.000000 
  2.61827   1.83186   0.55681     21.52000      0.69282 6821856.5  0.952  1      1  0.730  0.000000 -0.000000  0.000000  0.000000 
  5.76798   1.30101   4.15370     21.68000      0.69282 6002056.0  0.952  1      1  0.732  0.000000 -0.000000  0.000000  0.000000 
  5.77164   1.30829   4.13523     21.84000      0.69282 5854760.0  0.952  1      1  0.814  0.000000 -0.000000  0.000000  0.000000 
  5.77754   1.29731   4.12405     22.00000      0.69282 3467562.3  0.952  1      1  0.639  0.000000 -0.000000  0.000000  0.000000 
  2.62917   1.84766   0.58753     22.16000      0.69282 5360830.0  0.952  1      1  0.792  0.000000 -0.000000  0.000000  0.000000 
  5.77127   1.29545   0.97587     22.32000      0.69282 5733243.5  0.952  1      1  0.617  0.000000 -0.000000  0.000000  0.000000 
  5.77106   1.29966   0.98249     22.48000      0.69282 5843343.0  0.952  1      1  0.486  0.000000 -0.000000  0.000000  0.000000 
  5.77213   1.30195   0.99066     22.64000      0.69282 6080056.5  0.952  1      1  0.641  0.000000 -0.000000  0.000000  0.000000 
  5.77457   1.30596   0.98581     22.80000      0.69282 6189877.0  0.952  1      1  0.636  0.000000 -0.000000  0.000000  0.000000 
  5.77946   1.30250   0.98232     22.96000      0.69282 2600004.8  0.952  1      1  0.771  0.000000 -0.000000  0.000000  0.000000 
  2.63423   1.84029   0.58920     23.12000      0.69282 1770594.5  0.952  1      1  1.407  0.000000 -0.000000  0.000000  0.000000 
  1.62894   1.42059   0.57143     23.28000      0.69282 2431084.5  0.940  1      1  1.872  0.000000 -0.000000  0.000000  0.000000 
  4.78147   1.74554   5.72801     23.44000      0.69282 3484453.3  0.940  1      1  1.481  0.000000 -0.000000  0.000000  0.000000 
  4.58772   2.52493   5.19441     23.60000      0.69282 2635219.5  0.952  1      1  1.830  0.000000 -0.000000  0.000000  0.000000 
  2.62736   1.85149   5.28982     23.76000      0.69282 4809449.0  0.952  1      1  0.643  0.000000 -0.000000  0.000000  0.000000 
  2.62261   1.83836   0.57192     23.92000      0.69282 6223949.0  0.952  1      1  0.585  0.000000 -0.000000  0.000000  0.000000 
  2.61738   1.82814   0.57209     24.08000      0.69282 5956514.5  0.952  1      1  1.024  0.000000 -0.000000  0.000000  0.000000 
  2.60527   1.82615   0.55746     24.24000      0.69282 5966686.0  0.952  1      1  0.882  0.000000 -0.000000  0.000000  0.000000 
  5.72368   1.33296   4.16001     24.40000      0.69282 4300199.0  0.952  1      1  1.837  0.000000 -0.000000  0.000000  0.000000 
  2.90494   2.54344   5.98456     24.56000      0.69282 4445788.0  0.940  1      1  0.895  0.000000 -0.000000  0.000000  0.000000 
  3.26114   0.98969   2.95020     24.72000      0.69282 5462371.0  0.940  1      1  0.691  0.000000 -0.000000  0.000000  0.000000 
  3.26034   0.99749   2.96410     24.88000      0.69282 5829142.0  0.940  1      1  0.633  0.000000 -0.000000  0.000000  0.000000 
  6.06311   0.60094   1.85585     25.04000      0.69282 3486734.3  0.940  1      1  0.640  0.000000 -0.000000  0.000000  0.000000 
  4.73924   1.72419   4.12985     25.20000      0.69282 4067444.3  0.940  1      1  0.694  0.000000 -0.000000  0.000000  0.000000 
  6.14142   0.69531   1.70721     25.36000      0.69282 4190699.3  0.940  1      1  1.632  0.000000 -0.000000  0.000000  0.000000 
  6.15615   0.69335   1.69796     25.52000      0.69282 3965943.3  0.940  1      1  0.894  0.000000 -0.000000  0.000000  0.000000 
  6.17026   0.69925   1.69187     25.68000      0.69282 4432722.0  0.940  1      1  0.761  0.000000 -0.000000  0.000000  0.000000 
  6.15877   0.69474   1.71608     25.84000      0.69282 5076711.5  0.940  1      1  0.652  0.000000 -0.000000  0.000000  0.000000 
  4.70704   1.66683   5.59237     26.00000      0.69282 5226087.0  0.940  1      1  0.719  0.000000 -0.000000  0.000000  0.000000 
  6.15705   0.69134   1.72591     26.16000      0.69282 5606764.0  0.940  1      1  0.709  0.000000 -0.000000  0.000000  0.000000 
  6.15231   0.70161   1.73264     26.32000      0.69282 5169220.0  0.940  1      1  1.244  0.000000 -0.000000  0.000000  0.000000 
  6.16106   0.69756   1.72450     26.48000      0.69282 5768135.0  0.940  1      1  0.902  0.000000 -0.000000  0.000000  0.000000 
  6.16492   0.69468   1.71593     26.64000      0.69282 2499439.5  0.940  1      1  0.853  0.000000 -0.000000  0.000000  0.000000 
  4.76803   1.71767   5.71418     26.80000      0.69282 1567131.1  0.940  1      1  2.067  0.000000 -0.000000  0.000000  0.000000 
  4.75193   1.70628   5.71833     26.96000      0.69282 1443229.6  0.940  1      1  1.314  0.000000 -0.000000  0.000000  0.000000 
  1.60593   1.43348   0.57380     27.12000      0.69282 2696872.3  0.940  1      1  0.752  0.000000 -0.000000  0.000000  0.000000 
  2.96693   2.54944   6.02439     27.28000      0.69282 3340211.0  0.940  1      1  0.692  0.000000 -0.000000  0.000000  0.000000 
  1.61432   1.41964   0.58656     27.44000      0.69282 3979305.8  0.940  1      1  0.903  0.000000 -0.000000  0.000000  0.000000 
  4.75234   1.72881   5.69688     27.60000      0.69282 5715687.0  0.940  1      1  0.599  0.000000 -0.000000  0.000000  0.000000 
  1.61462   1.40427   0.58403     27.76000      0.69282 6541750.5  0.940  1      1  0.596  0.000000 -0.000000  0.000000  0.000000 
  1.61057   1.40443   0.59332     27.92000      0.69282 6586099.0  0.940  1      1  0.517  0.000000 -0.000000  0.000000  0.000000 
  4.74511   1.73446   4.11433     28.08000      0.69282 6281801.5  0.940  1      1  0.580  0.000000 -0.000000  0.000000  0.000000 
  4.74471   1.73758   4.11072     28.24000      0.69282 6768069.5  0.940  1      1  0.663  0.000000 -0.000000  0.000000  0.000000 
  4.75192   1.73449   5.68238     28.40000      0.69282 5797527.0  0.940  1      1  0.570  0.000000 -0.000000  0.000000  0.000000 
  4.74931   1.73068   5.68280     28.56000      0.69282 6218626.0  0.940  1      1  0.561  0.000000 -0.000000  0.000000  0.000000 
  2.93845   2.52297   6.00211     28.72000      0.69282 6342380.0  0.940  1      1  0.748  0.000000 -0.000000  0.000000  0.000000 
  4.74995   1.73157   5.69338     28.88000      0.69282 6019026.5  0.940  1      1  0.697  0.000000 -0.000000  0.000000  0.000000 
  1.61687   1.40521   0.59058     29.04000      0.69282 4235560.5  0.940  1      1  0.637  0.000000 -0.000000  0.000000  0.000000 
  1.57739   1.27635   0.64257     29.20000      0.69282 4613336.0  0.881  1      1  0.742  0.000000 -0.000000  0.000000  0.000000 
  1.57310   1.26964   0.63647     29.36000      0.69282 5910614.0  0.881  1      1  0.457  0.000000 -0.000000  0.000000  0.000000 
  2.75522   2.44260   5.79792     29.52000      0.69282 5959370.5  0.881  1      1  0.668  0.000000 -0.000000  0.000000  0.000000 
  1.56878   1.25949   0.63002     29.68000      0.69282 5932209.0  0.881  1      1  0.816  0.000000 -0.000000  0.000000  0.000000 
  4.71051   1.88602   4.08179     29.84000      0.69282 6460559.5  0.881  1      1  1.062  0.000000 -0.000000  0.000000  0.000000
[truncated: 49,173,812 more chars]
